# Supplementary material for: Optimization of TripleTOF spectral simulation and library searching for confident localization of phosphorylation sites
Source: PLoS One. 2019 Dec 2;14(12):e0225885. doi: 10.1371/journal.pone.0225885 (PMC6886777; doi:10.1371/journal.pone.0225885)
Supplement: S1 Table — (XLSX) [file pone.0225885.s001.xlsx]

## Sheet: Supporting Information Table 1
S1 Table. List of synthetic phosphopeptides.
Sequence	Mix - Blue	Mix - Green	Mix - Yellow
AAPEASSPPASPLQHLLPGK	AAPEASSPPA[S(PO3H2)]PLQHLLPGK	AAPEAS[S(PO3H2)]PPASPLQHLLPGK	AAPEA[S(PO3H2)]SPPASPLQHLLPGK
APQTSSSPPPVR	APQTSS[S(PO3H2)]PPPVR	APQTS[S(PO3H2)]SPPPVR	APQT[S(PO3H2)]SSPPPVR
DGDSYDPYDFSDTEEEMPQVHTPK	DGDSYDPYDFSDTEEEMPQVH[T(PO3H2)]PK	DGDSYDPYDF[S(PO3H2)]DTEEEMPQVHTPK	DGDSYDP[Y(PO3H2)]DFSDTEEEMPQVHTPK
DIYLSPDR			DI[Y(PO3H2)]LSPDR
GPPSPPAPVMHSPSR	GPPSPPAPVMHSP[S(PO3H2)]R	GPPSPPAPVMH[S(PO3H2)]PSR	GPP[S(PO3H2)]PPAPVMHSPSR
HGGSPQPLATTPLSQEPVNPPSEASPTR	HGGSPQPLATTPLSQEPVNPPSEASP[T(PO3H2)]R	HGGSPQPLATTPLSQEPVNPPSEA[S(PO3H2)]PTR
HIVSNDSSDSDDESHEPK	HIVSNDSSD[S(PO3H2)]DDESHEPK	HIVSNDS[S(PO3H2)]DSDDESHEPK	HIVSND[S(PO3H2)]SDSDDESHEPK
IGDEYAEDSSDEEDIR	IGDEYAEDS[S(PO3H2)]DEEDIR	IGDEYAED[S(PO3H2)]SDEEDIR	IGDE[Y(PO3H2)]AEDSSDEEDIR
KEESEESDDDMGFGLFD		KEESEE[S(PO3H2)]DDDMGFGLFD	KEE[S(PO3H2)]EESDDDMGFGLFD
KPPAPPSPVQSQSPSTNWSPAVPVK	KPPAPPSPVQSQSP[S(PO3H2)]TNWSPAVPVK	KPPAPPSPVQSQ[S(PO3H2)]PSTNWSPAVPVK	KPPAPP[S(PO3H2)]PVQSQSPSTNWSPAVPVK
KTSSDDESEEDEDDLLQR	KTSSDDE[S(PO3H2)]EEDEDDLLQR	KTS[S(PO3H2)]DDESEEDEDDLLQR	KT[S(PO3H2)]SDDESEEDEDDLLQR
QGSITSPQANEQSVTPQR	QGSITSPQANEQSV[T(PO3H2)]PQR	QGSIT[S(PO3H2)]PQANEQSVTPQR	QG[S(PO3H2)]ITSPQANEQSVTPQR
REEDEENDNDNESDHDEADS		REEDEENDNDNE[S(PO3H2)]DHDEADS
RPASPSSPEHLPATPAESPAQR	RPASPS[S(PO3H2)]PEHLPATPAESPAQR	RPASP[S(PO3H2)]SPEHLPATPAESPAQR	RPA[S(PO3H2)]PSSPEHLPATPAESPAQR
SASPYPSHSLSSPQR	SASPYPSHSLS[S(PO3H2)]PQR	SASPYPSHSL[S(PO3H2)]SPQR	SA[S(PO3H2)]PYPSHSLSSPQR
SASQSSLDKLDQELK	SASQS[S(PO3H2)]LDKLDQELK	SASQ[S(PO3H2)]SLDKLDQELK	SA[S(PO3H2)]QSSLDKLDQELK
SGAQASSTPLSPTR	SGAQASSTPL[S(PO3H2)]PTR	SGAQASS[T(PO3H2)]PLSPTR	SGAQAS[S(PO3H2)]TPLSPTR
SGSSQELDVKPSASPQER	SGSSQELDVKP[S(PO3H2)]ASPQER	SG[S(PO3H2)]SQELDVKPSASPQER	[S(PO3H2)]GSSQELDVKPSASPQER
SPGSTPTTPTSSQAPQK	SPGSTPT[T(PO3H2)]PTSSQAPQK	SPGSTP[T(PO3H2)]TPTSSQAPQK	SPGS[T(PO3H2)]PTTPTSSQAPQK
SPSPPDGSPAATPEIR	SPSPPDG[S(PO3H2)]PAATPEIR	SP[S(PO3H2)]PPDGSPAATPEIR	[S(PO3H2)]PSPPDGSPAATPEIR
SRSPLAIR		[S(PO3H2)]RSPLAIR
VEMYSGSDDDDDFNK		VEMYSG[S(PO3H2)]DDDDDFNK	VEMY[S(PO3H2)]GSDDDDDFNK
VQIPVSRPDPEPVSDNEEDSYDEEIHDPR	VQIPVSRPDPEPVSDNEEDS[Y(PO3H2)]DEEIHDPR	VQIPVSRPDPEPVSDNEED[S(PO3H2)]YDEEIHDPR	VQIPVSRPDPEPV[S(PO3H2)]DNEEDSYDEEIHDPR
YSPSQNSPIHHIPSR		YSPSQN[S(PO3H2)]PIHHIPSR	Y[S(PO3H2)]PSQNSPIHHIPSR
