# Supplementary material for: Optimization of TripleTOF spectral simulation and library searching for confident localization of phosphorylation sites
Source: PLoS One. 2019 Dec 2;14(12):e0225885. doi: 10.1371/journal.pone.0225885 (PMC6886777; doi:10.1371/journal.pone.0225885)
Supplement: S2 Table — (XLSX) [file pone.0225885.s002.xlsx]

## Sheet: Sheet1
S2 Table. HOM1 deltadot scores required for 1% FLR on synthetic phosphopeptides under different simulation conditions.
SpectraST	SimPhospho		HOM1 deltadot required for 1% FLR
	Neutral losses	Intensities of pS/pT intact ions, NL-P ions, and pY intact ions (%)
v5 scoring	NL-PAW	10-100-100	0.116
		50-100-100	0.081
		50-50-50	0.073
		50-50-100	0.073
	NL-PA	10-100-100	0.115
		50-100-100	0.086
		50-50-50	0.073
		50-50-100	0.073
	NL-PW	10-100-100	0.079
		50-100-100	0.07
		50-50-50	0.076
		50-50-100	0.076
	NL-P	10-100-100	0.062
		50-100-100	0.064
		50-50-50	0.046
		50-50-100	0.046
v4 scoring	NL-PAW	10-100-100	0.036
		50-100-100	0.039
		50-50-50	0.032
		50-50-100	0.032
	NL-PA	10-100-100	0.029
		50-100-100	0.033
		50-50-50	0.032
		50-50-100	0.032
	NL-PW	10-100-100	0.027
		50-100-100	0.032
		50-50-50	0.027
		50-50-100	0.027
	NL-P	10-100-100	0.027
		50-100-100	0.029
		50-50-50	0.017
		50-50-100	0.017
