# Supplementary material for: Optimization of TripleTOF spectral simulation and library searching for confident localization of phosphorylation sites
Source: PLoS One. 2019 Dec 2;14(12):e0225885. doi: 10.1371/journal.pone.0225885 (PMC6886777; doi:10.1371/journal.pone.0225885)
Supplement: S3 Table — (XLSX) [file pone.0225885.s003.xlsx]

## Sheet: Supporting Information Table 2
S3 Table. Synthetic phosphopeptides identified and localized by simulated spectral library searching under the optimized condition (50%-50%-100%, NL-P, version 4).
probability	spectrum	start_scan	dot	HOM1 deltadot (≥0.017 for 1% FLR)	dot_bias	mz_diff (restricted from -0.05 to 0.05)	peptide	protein	calc_neutral_pep_mass	assumed_charge	precursor_neutral_mass	MZratio	pI	retention_time_sec	ppm	num_tol_term	num_missed_cleavages	massdiff	fval	synthetic peptides	localization
0.9997	20160901_01_Blue_phospho-Sample003.03748.03748.3	3748	0.57	0.031	0.17	-0.002	K.HIVSNDSSDS[167.00]DDESHEPK.G	sp|P47712|PA24A_HUMAN_UNMAPPED	2076.79	3	2076.79	693.271	4.22	647.78	-2.6926	2	0	-0.0056	0.456	TRUE	TRUE
0.9998	20160901_01_Blue_phospho-Sample003.03760.03760.3	3760	0.619	0.034	0.146	0.001	K.HIVSNDSSDS[167.00]DDESHEPK.G	sp|P47712|PA24A_HUMAN_UNMAPPED	2076.79	3	2076.79	693.271	4.22	650.78	1.7309	2	0	0.0036	0.495	TRUE	TRUE
0.9998	20160901_01_Blue_phospho-Sample003.03768.03768.3	3768	0.617	0.062	0.174	0.001	K.HIVSNDSSDS[167.00]DDESHEPK.G	sp|P47712|PA24A_HUMAN_UNMAPPED	2076.79	3	2076.79	693.271	4.22	652.38	1.3463	2	0	0.0028	0.493	TRUE	TRUE
0.9997	20160901_01_Blue_phospho-Sample003.03780.03780.3	3780	0.574	0.023	0.22	0.001	K.HIVSNDSSDS[167.00]DDESHEPK.G	sp|P47712|PA24A_HUMAN_UNMAPPED	2076.79	3	2076.79	693.271	4.22	654.98	0.9616	2	0	0.002	0.459	TRUE	TRUE
0.9998	20160901_01_Blue_phospho-Sample003.03791.03791.3	3791	0.604	0.054	0.162	0.001	K.HIVSNDSSDS[167.00]DDESHEPK.G	sp|P47712|PA24A_HUMAN_UNMAPPED	2076.79	3	2076.79	693.271	4.22	657.38	1.2501	2	0	0.0026	0.483	TRUE	TRUE
0.9998	20160901_01_Blue_phospho-Sample003.03800.03800.3	3800	0.649	0.045	0.174	0	K.HIVSNDSSDS[167.00]DDESHEPK.G	sp|P47712|PA24A_HUMAN_UNMAPPED	2076.79	3	2076.79	693.271	4.22	659.18	-0.6251	2	0	-0.0013	0.52	TRUE	TRUE
0.9997	20160901_01_Blue_phospho-Sample003.03809.03809.3	3809	0.577	0.027	0.205	-0.004	K.HIVSNDSSDS[167.00]DDESHEPK.G	sp|P47712|PA24A_HUMAN_UNMAPPED	2076.79	3	2076.78	693.271	4.22	661.18	-5.4813	2	0	-0.0114	0.461	TRUE	TRUE
0.9997	20160901_01_Blue_phospho-Sample003.03822.03822.3	3822	0.586	0.011	0.202	-0.001	K.HIVSNDSSDSDDES[167.00]HEPK.G	sp|P47712|PA24A_HUMAN_UNMAPPED	2076.79	3	2076.79	693.271	4.22	663.98	-1.8271	2	0	-0.0038	0.468	TRUE	FALSE
0.9998	20160901_01_Blue_phospho-Sample003.03830.03830.3	3830	0.614	0.043	0.159	-0.004	K.HIVSNDSSDS[167.00]DDESHEPK.G	sp|P47712|PA24A_HUMAN_UNMAPPED	2076.79	3	2076.78	693.271	4.22	665.78	-5.0486	2	0	-0.0105	0.491	TRUE	TRUE
0.9983	20160901_01_Blue_phospho-Sample003.03919.03919.3	3919	0.482	0.006	0.153	-0.001	K.SPGSTPTT[181.01]PTSSQAPQK.L	sp|P35658|NU214_HUMAN_UNMAPPED	1750.78	3	1750.78	584.6	8.47	683.83	-1.3114	2	0	-0.0023	0.385	TRUE	TRUE
0.9978	20160901_01_Blue_phospho-Sample003.03930.03930.3	3930	0.502	0.008	0.145	0	K.SPGSTPT[181.01]TPTSSQAPQK.L	sp|P35658|NU214_HUMAN_UNMAPPED	1750.78	3	1750.78	584.6	8.47	686.04	-0.1711	2	0	-0.0003	0.401	TRUE	FALSE
0.9985	20160901_01_Blue_phospho-Sample003.03940.03940.3	3940	0.581	0.014	0.141	0	K.SPGSTPT[181.01]TPTSSQAPQK.L	sp|P35658|NU214_HUMAN_UNMAPPED	1750.78	3	1750.78	584.6	8.47	688.05	0	2	0	0	0.464	TRUE	FALSE
0.9985	20160901_01_Blue_phospho-Sample003.03951.03951.3	3951	0.561	0.002	0.135	-0.001	K.SPGSTPT[181.01]TPTSSQAPQK.L	sp|P35658|NU214_HUMAN_UNMAPPED	1750.78	3	1750.77	584.6	8.47	690.26	-1.7676	2	0	-0.0031	0.449	TRUE	FALSE
0.9985	20160901_01_Blue_phospho-Sample003.03962.03962.3	3962	0.56	0	0.132	-0.001	K.SPGSTPT[181.01]TPTSSQAPQK.L	sp|P35658|NU214_HUMAN_UNMAPPED	1750.78	3	1750.78	584.6	8.47	692.47	-1.0834	2	0	-0.0019	0.448	TRUE	FALSE
0.9985	20160901_01_Blue_phospho-Sample003.03973.03973.3	3973	0.58	0.001	0.128	-0.001	K.SPGSTPT[181.01]TPTSSQAPQK.L	sp|P35658|NU214_HUMAN_UNMAPPED	1750.78	3	1750.77	584.6	8.47	694.68	-1.9957	2	0	-0.0035	0.464	TRUE	FALSE
0.9985	20160901_01_Blue_phospho-Sample003.03985.03985.3	3985	0.586	0.003	0.135	-0.002	K.SPGSTPT[181.01]TPTSSQAPQK.L	sp|P35658|NU214_HUMAN_UNMAPPED	1750.78	3	1750.77	584.6	8.47	697.09	-3.8773	2	0	-0.0068	0.469	TRUE	FALSE
0.9986	20160901_01_Blue_phospho-Sample003.03995.03995.3	3995	0.554	0	0.132	-0.001	K.SPGSTPTT[181.01]PTSSQAPQK.L	sp|P35658|NU214_HUMAN_UNMAPPED	1750.78	3	1750.78	584.6	8.47	699.09	-1.2544	2	0	-0.0022	0.443	TRUE	TRUE
0.9985	20160901_01_Blue_phospho-Sample003.04005.04005.3	4005	0.584	0.009	0.132	-0.002	K.SPGSTPT[181.01]TPTSSQAPQK.L	sp|P35658|NU214_HUMAN_UNMAPPED	1750.78	3	1750.77	584.6	8.47	701.11	-2.908	2	0	-0.0051	0.467	TRUE	FALSE
0.9985	20160901_01_Blue_phospho-Sample003.04017.04017.3	4017	0.585	0.001	0.128	-0.002	K.SPGSTPT[181.01]TPTSSQAPQK.L	sp|P35658|NU214_HUMAN_UNMAPPED	1750.78	3	1750.77	584.6	8.47	703.52	-3.4212	2	0	-0.006	0.468	TRUE	FALSE
0.9986	20160901_01_Blue_phospho-Sample003.04029.04029.3	4029	0.593	0.006	0.13	-0.002	K.SPGSTPT[181.01]TPTSSQAPQK.L	sp|P35658|NU214_HUMAN_UNMAPPED	1750.78	3	1750.77	584.6	8.47	705.93	-3.8773	2	0	-0.0068	0.474	TRUE	FALSE
0.9987	20160901_01_Blue_phospho-Sample003.04038.04038.3	4038	0.594	0.004	0.132	-0.001	K.SPGSTPTT[181.01]PTSSQAPQK.L	sp|P35658|NU214_HUMAN_UNMAPPED	1750.78	3	1750.77	584.6	8.47	707.75	-2.5088	2	0	-0.0044	0.475	TRUE	TRUE
0.9986	20160901_01_Blue_phospho-Sample003.04050.04050.3	4050	0.623	0.001	0.133	-0.002	K.SPGSTPT[181.01]TPTSSQAPQK.L	sp|P35658|NU214_HUMAN_UNMAPPED	1750.78	3	1750.77	584.6	8.47	710.17	-2.965	2	0	-0.0052	0.499	TRUE	FALSE
0.9986	20160901_01_Blue_phospho-Sample003.04060.04060.3	4060	0.621	0	0.134	-0.001	K.SPGSTPT[181.01]TPTSSQAPQK.L	sp|P35658|NU214_HUMAN_UNMAPPED	1750.78	3	1750.78	584.6	8.47	712.2	-1.1404	2	0	-0.002	0.497	TRUE	FALSE
0.9986	20160901_01_Blue_phospho-Sample003.04071.04071.3	4071	0.628	0	0.137	-0.001	K.SPGSTPT[181.01]TPTSSQAPQK.L	sp|P35658|NU214_HUMAN_UNMAPPED	1750.78	3	1750.77	584.6	8.47	714.41	-1.5965	2	0	-0.0028	0.502	TRUE	FALSE
0.9986	20160901_01_Blue_phospho-Sample003.04083.04083.3	4083	0.608	0.001	0.145	0	K.SPGSTPT[181.01]TPTSSQAPQK.L	sp|P35658|NU214_HUMAN_UNMAPPED	1750.78	3	1750.78	584.6	8.47	716.84	-0.5132	2	0	-0.0009	0.486	TRUE	FALSE
0.9986	20160901_01_Blue_phospho-Sample003.04093.04093.3	4093	0.611	0.001	0.139	-0.001	K.SPGSTPT[181.01]TPTSSQAPQK.L	sp|P35658|NU214_HUMAN_UNMAPPED	1750.78	3	1750.77	584.6	8.47	718.87	-1.9387	2	0	-0.0034	0.489	TRUE	FALSE
0.9677	20160901_01_Blue_phospho-Sample003.04100.04100.3	4100	0.382	0.003	0.177	-0.002	R.SASPYPSHSLS[167.00]SPQR.K	sp|Q5T200|ZC3HD_HUMAN_UNMAPPED	1679.73	3	1679.72	560.917	8.49	720.3	-3.4467	2	0	-0.0058	0.306	TRUE	FALSE
0.9986	20160901_01_Blue_phospho-Sample003.04103.04103.3	4103	0.63	0.001	0.139	0	K.SPGSTPT[181.01]TPTSSQAPQK.L	sp|P35658|NU214_HUMAN_UNMAPPED	1750.78	3	1750.78	584.6	8.47	720.9	-0.057	2	0	-0.0001	0.504	TRUE	FALSE
0.9447	20160901_01_Blue_phospho-Sample003.04112.04112.3	4112	0.366	0.003	0.165	-0.003	R.SASPYPSHSLS[167.00]SPQR.K	sp|Q5T200|ZC3HD_HUMAN_UNMAPPED	1679.73	3	1679.72	560.917	8.49	722.73	-5.9427	2	0	-0.01	0.293	TRUE	FALSE
0.9987	20160901_01_Blue_phospho-Sample003.04114.04114.3	4114	0.63	0.003	0.134	-0.002	K.SPGSTPTT[181.01]PTSSQAPQK.L	sp|P35658|NU214_HUMAN_UNMAPPED	1750.78	3	1750.77	584.6	8.47	723.13	-3.4212	2	0	-0.006	0.504	TRUE	TRUE
0.9986	20160901_01_Blue_phospho-Sample003.04124.04124.3	4124	0.61	0.002	0.134	0	K.SPGSTPT[181.01]TPTSSQAPQK.L	sp|P35658|NU214_HUMAN_UNMAPPED	1750.78	3	1750.78	584.6	8.47	725.16	0.057	2	0	0.0001	0.488	TRUE	FALSE
0.998	20160901_01_Blue_phospho-Sample003.04127.04127.2	4127	0.632	0	0.19	0	R.APQTSSS[167.00]PPPVR.R	sp|Q8IYB3|SRRM1_HUMAN_UNMAPPED	1302.6	2	1302.6	652.306	9.79	725.76	-0.3066	2	0	-0.0004	0.506	TRUE	TRUE
0.9986	20160901_01_Blue_phospho-Sample003.04136.04136.3	4136	0.604	0	0.134	0	K.SPGSTPT[181.01]TPTSSQAPQK.L	sp|P35658|NU214_HUMAN_UNMAPPED	1750.78	3	1750.78	584.6	8.47	727.59	-0.2281	2	0	-0.0004	0.483	TRUE	FALSE
0.998	20160901_01_Blue_phospho-Sample003.04139.04139.2	4139	0.675	0.002	0.202	-0.001	R.APQTSS[167.00]SPPPVR.R	sp|Q8IYB3|SRRM1_HUMAN_UNMAPPED	1302.6	2	1302.6	652.306	9.79	728.19	-1.2264	2	0	-0.0016	0.54	TRUE	FALSE
0.9985	20160901_01_Blue_phospho-Sample003.04148.04148.3	4148	0.567	0	0.138	-0.001	K.SPGSTPT[181.01]TPTSSQAPQK.L	sp|P35658|NU214_HUMAN_UNMAPPED	1750.78	3	1750.77	584.6	8.47	730.03	-2.1667	2	0	-0.0038	0.454	TRUE	FALSE
0.998	20160901_01_Blue_phospho-Sample003.04150.04150.2	4150	0.684	0.002	0.218	-0.001	R.APQTSS[167.00]SPPPVR.R	sp|Q8IYB3|SRRM1_HUMAN_UNMAPPED	1302.6	2	1302.59	652.306	9.79	730.43	-1.6863	2	0	-0.0022	0.547	TRUE	FALSE
0.9989	20160901_01_Blue_phospho-Sample003.04158.04158.3	4158	0.453	0.003	0.162	-0.001	R.SASPYPSHSLSS[167.00]PQR.K	sp|Q5T200|ZC3HD_HUMAN_UNMAPPED	1679.73	3	1679.73	560.917	8.49	732.07	-2.4365	2	0	-0.0041	0.362	TRUE	TRUE
0.9987	20160901_01_Blue_phospho-Sample003.04159.04159.3	4159	0.597	0.007	0.13	-0.001	K.SPGSTPTT[181.01]PTSSQAPQK.L	sp|P35658|NU214_HUMAN_UNMAPPED	1750.78	3	1750.78	584.6	8.47	732.27	-0.9123	2	0	-0.0016	0.477	TRUE	TRUE
0.998	20160901_01_Blue_phospho-Sample003.04161.04161.2	4161	0.691	0.001	0.225	-0.001	R.APQTSS[167.00]SPPPVR.R	sp|Q8IYB3|SRRM1_HUMAN_UNMAPPED	1302.6	2	1302.6	652.306	9.79	732.67	-0.8432	2	0	-0.0011	0.553	TRUE	FALSE
0.9995	20160901_01_Blue_phospho-Sample003.04169.04169.3	4169	0.487	0.003	0.162	-0.002	R.SASPYPSHSLSS[167.00]PQR.K	sp|Q5T200|ZC3HD_HUMAN_UNMAPPED	1679.73	3	1679.72	560.917	8.49	734.32	-3.625	2	0	-0.0061	0.39	TRUE	TRUE
0.9987	20160901_01_Blue_phospho-Sample003.04170.04170.3	4170	0.596	0.003	0.128	-0.001	K.SPGSTPTT[181.01]PTSSQAPQK.L	sp|P35658|NU214_HUMAN_UNMAPPED	1750.78	3	1750.77	584.6	8.47	734.52	-2.5088	2	0	-0.0044	0.476	TRUE	TRUE
0.998	20160901_01_Blue_phospho-Sample003.04172.04172.2	4172	0.686	0.003	0.225	-0.001	R.APQTSS[167.00]SPPPVR.R	sp|Q8IYB3|SRRM1_HUMAN_UNMAPPED	1302.6	2	1302.6	652.306	9.79	734.92	-1.4564	2	0	-0.0019	0.549	TRUE	FALSE
0.9994	20160901_01_Blue_phospho-Sample003.04181.04181.3	4181	0.48	0.001	0.161	-0.001	R.SASPYPSHSLSS[167.00]PQR.K	sp|Q5T200|ZC3HD_HUMAN_UNMAPPED	1679.73	3	1679.73	560.917	8.49	736.76	-2.5553	2	0	-0.0043	0.384	TRUE	TRUE
0.998	20160901_01_Blue_phospho-Sample003.04183.04183.2	4183	0.69	0.001	0.219	-0.001	R.APQTSS[167.00]SPPPVR.R	sp|Q8IYB3|SRRM1_HUMAN_UNMAPPED	1302.6	2	1302.6	652.306	9.79	737.16	-1.3797	2	0	-0.0018	0.552	TRUE	FALSE
0.998	20160901_01_Blue_phospho-Sample003.04193.04193.2	4193	0.673	0.002	0.214	-0.002	R.APQTSS[167.00]SPPPVR.R	sp|Q8IYB3|SRRM1_HUMAN_UNMAPPED	1302.6	2	1302.59	652.306	9.79	739.2	-2.6061	2	0	-0.0034	0.538	TRUE	FALSE
0.9995	20160901_01_Blue_phospho-Sample003.04194.04194.3	4194	0.632	0.091	0.143	-0.002	R.QGSITSPQANEQSVT[181.01]PQR.R	sp|Q9UQ35|SRRM2_HUMAN_UNMAPPED	2006.91	3	2006.9	669.976	6	739.4	-3.0847	2	0	-0.0062	0.506	TRUE	TRUE
0.998	20160901_01_Blue_phospho-Sample003.04204.04204.2	4204	0.681	0	0.204	-0.001	R.APQTSSS[167.00]PPPVR.R	sp|Q8IYB3|SRRM1_HUMAN_UNMAPPED	1302.6	2	1302.59	652.306	9.79	741.45	-1.8396	2	0	-0.0024	0.545	TRUE	TRUE
0.9995	20160901_01_Blue_phospho-Sample003.04205.04205.3	4205	0.613	0.071	0.147	-0.002	R.QGSITSPQANEQSVT[181.01]PQR.R	sp|Q9UQ35|SRRM2_HUMAN_UNMAPPED	2006.91	3	2006.9	669.976	6	741.65	-2.4379	2	0	-0.0049	0.491	TRUE	TRUE
0.998	20160901_01_Blue_phospho-Sample003.04215.04215.2	4215	0.655	0	0.21	-0.001	R.APQTSS[167.00]SPPPVR.R	sp|Q8IYB3|SRRM1_HUMAN_UNMAPPED	1302.6	2	1302.59	652.306	9.79	743.7	-1.6097	2	0	-0.0021	0.524	TRUE	FALSE
0.9995	20160901_01_Blue_phospho-Sample003.04216.04216.3	4216	0.62	0.074	0.141	-0.001	R.QGSITSPQANEQSVT[181.01]PQR.R	sp|Q9UQ35|SRRM2_HUMAN_UNMAPPED	2006.91	3	2006.9	669.976	6	743.9	-1.2936	2	0	-0.0026	0.496	TRUE	TRUE
0.9994	20160901_01_Blue_phospho-Sample003.04224.04224.3	4224	0.484	0	0.156	-0.002	R.SASPYPSHSLSS[167.00]PQR.K	sp|Q5T200|ZC3HD_HUMAN_UNMAPPED	1679.73	3	1679.72	560.917	8.49	745.55	-3.2685	2	0	-0.0055	0.387	TRUE	TRUE
0.998	20160901_01_Blue_phospho-Sample003.04226.04226.2	4226	0.655	0	0.202	-0.001	R.APQTSS[167.00]SPPPVR.R	sp|Q8IYB3|SRRM1_HUMAN_UNMAPPED	1302.6	2	1302.6	652.306	9.79	745.95	-1.3031	2	0	-0.0017	0.524	TRUE	FALSE
0.9995	20160901_01_Blue_phospho-Sample003.04227.04227.3	4227	0.601	0.101	0.145	-0.001	R.QGSITSPQANEQSVT[181.01]PQR.R	sp|Q9UQ35|SRRM2_HUMAN_UNMAPPED	2006.91	3	2006.9	669.976	6	746.15	-1.0946	2	0	-0.0022	0.48	TRUE	TRUE
0.9991	20160901_01_Blue_phospho-Sample003.04237.04237.3	4237	0.509	0.001	0.148	0	R.SASPYPSHSLS[167.00]SPQR.K	sp|Q5T200|ZC3HD_HUMAN_UNMAPPED	1679.73	3	1679.73	560.917	8.49	748.2	-0.7131	2	0	-0.0012	0.407	TRUE	FALSE
0.998	20160901_01_Blue_phospho-Sample003.04238.04238.2	4238	0.659	0	0.202	0	R.APQTSS[167.00]SPPPVR.R	sp|Q8IYB3|SRRM1_HUMAN_UNMAPPED	1302.6	2	1302.6	652.306	9.79	748.4	-0.5366	2	0	-0.0007	0.527	TRUE	FALSE
0.9992	20160901_01_Blue_phospho-Sample003.04247.04247.3	4247	0.515	0	0.144	-0.001	R.SASPYPSHSLS[167.00]SPQR.K	sp|Q5T200|ZC3HD_HUMAN_UNMAPPED	1679.73	3	1679.73	560.917	8.49	750.25	-2.4365	2	0	-0.0041	0.412	TRUE	FALSE
0.998	20160901_01_Blue_phospho-Sample003.04249.04249.2	4249	0.654	0.001	0.192	-0.001	R.APQTSS[167.00]SPPPVR.R	sp|Q8IYB3|SRRM1_HUMAN_UNMAPPED	1302.6	2	1302.6	652.306	9.79	750.65	-1.4564	2	0	-0.0019	0.523	TRUE	FALSE
0.9988	20160901_01_Blue_phospho-Sample003.04258.04258.3	4258	0.498	0.001	0.144	-0.001	R.SASPYPSHSLS[167.00]SPQR.K	sp|Q5T200|ZC3HD_HUMAN_UNMAPPED	1679.73	3	1679.73	560.917	8.49	752.5	-2.1988	2	0	-0.0037	0.398	TRUE	FALSE
0.998	20160901_01_Blue_phospho-Sample003.04260.04260.2	4260	0.64	0.001	0.192	-0.001	R.APQTSS[167.00]SPPPVR.R	sp|Q8IYB3|SRRM1_HUMAN_UNMAPPED	1302.6	2	1302.6	652.306	9.79	752.9	-1.4564	2	0	-0.0019	0.512	TRUE	FALSE
0.9989	20160901_01_Blue_phospho-Sample003.04268.04268.3	4268	0.5	0	0.147	-0.002	R.SASPYPSHSLS[167.00]SPQR.K	sp|Q5T200|ZC3HD_HUMAN_UNMAPPED	1679.73	3	1679.72	560.917	8.49	754.55	-3.9222	2	0	-0.0066	0.4	TRUE	FALSE
0.9986	20160901_01_Blue_phospho-Sample003.04270.04270.4	4270	0.439	0	0.186	-0.001	K.RPASPSS[167.00]PEHLPATPAESPAQR.F	sp|Q9H7L9|SDS3_HUMAN_UNMAPPED	2362.11	4	2362.1	591.534	6.76	754.95	-1.9018	2	0	-0.0045	0.351	TRUE	TRUE
0.998	20160901_01_Blue_phospho-Sample003.04271.04271.2	4271	0.635	0	0.193	-0.002	R.APQTSS[167.00]SPPPVR.R	sp|Q8IYB3|SRRM1_HUMAN_UNMAPPED	1302.6	2	1302.59	652.306	9.79	755.15	-2.9894	2	0	-0.0039	0.508	TRUE	FALSE
0.999	20160901_01_Blue_phospho-Sample003.04279.04279.3	4279	0.507	0.009	0.148	-0.003	R.SASPYPSHSLS[167.00]SPQR.K	sp|Q5T200|ZC3HD_HUMAN_UNMAPPED	1679.73	3	1679.72	560.917	8.49	756.8	-4.457	2	0	-0.0075	0.405	TRUE	FALSE
0.9986	20160901_01_Blue_phospho-Sample003.04281.04281.4	4281	0.451	0	0.182	-0.002	K.RPASPSS[167.00]PEHLPATPAESPAQR.F	sp|Q9H7L9|SDS3_HUMAN_UNMAPPED	2362.11	4	2362.1	591.534	6.76	757.2	-3.5078	2	0	-0.0083	0.361	TRUE	TRUE
0.998	20160901_01_Blue_phospho-Sample003.04282.04282.2	4282	0.648	0.001	0.189	-0.003	R.APQTSS[167.00]SPPPVR.R	sp|Q8IYB3|SRRM1_HUMAN_UNMAPPED	1302.6	2	1302.59	652.306	9.79	757.4	-4.2925	2	0	-0.0056	0.518	TRUE	FALSE
0.9986	20160901_01_Blue_phospho-Sample003.04292.04292.4	4292	0.449	0	0.18	0	K.RPASPSS[167.00]PEHLPATPAESPAQR.F	sp|Q9H7L9|SDS3_HUMAN_UNMAPPED	2362.11	4	2362.11	591.534	6.76	759.46	0.3804	2	0	0.0009	0.359	TRUE	TRUE
0.998	20160901_01_Blue_phospho-Sample003.04293.04293.2	4293	0.632	0.001	0.193	-0.001	R.APQTSS[167.00]SPPPVR.R	sp|Q8IYB3|SRRM1_HUMAN_UNMAPPED	1302.6	2	1302.6	652.306	9.79	759.66	-0.7665	2	0	-0.001	0.506	TRUE	FALSE
0.9986	20160901_01_Blue_phospho-Sample003.04303.04303.4	4303	0.476	0	0.171	-0.001	K.RPASPSS[167.00]PEHLPATPAESPAQR.F	sp|Q9H7L9|SDS3_HUMAN_UNMAPPED	2362.11	4	2362.1	591.534	6.76	761.72	-1.9864	2	0	-0.0047	0.381	TRUE	TRUE
0.998	20160901_01_Blue_phospho-Sample003.04304.04304.2	4304	0.643	0	0.186	-0.002	R.APQTSSS[167.00]PPPVR.R	sp|Q8IYB3|SRRM1_HUMAN_UNMAPPED	1302.6	2	1302.59	652.306	9.79	761.92	-2.5295	2	0	-0.0033	0.514	TRUE	TRUE
0.9986	20160901_01_Blue_phospho-Sample003.04313.04313.4	4313	0.493	0	0.17	0	K.RPASPSS[167.00]PEHLPATPAESPAQR.F	sp|Q9H7L9|SDS3_HUMAN_UNMAPPED	2362.11	4	2362.11	591.534	6.76	763.79	0.1268	2	0	0.0003	0.394	TRUE	TRUE
0.998	20160901_01_Blue_phospho-Sample003.04315.04315.2	4315	0.612	0	0.182	-0.001	R.APQTSSS[167.00]PPPVR.R	sp|Q8IYB3|SRRM1_HUMAN_UNMAPPED	1302.6	2	1302.6	652.306	9.79	764.19	-1.0731	2	0	-0.0014	0.49	TRUE	TRUE
0.9986	20160901_01_Blue_phospho-Sample003.04325.04325.4	4325	0.502	0	0.166	-0.001	K.RPASPSS[167.00]PEHLPATPAESPAQR.F	sp|Q9H7L9|SDS3_HUMAN_UNMAPPED	2362.11	4	2362.1	591.534	6.76	766.26	-2.1554	2	0	-0.0051	0.401	TRUE	TRUE
0.998	20160901_01_Blue_phospho-Sample003.04326.04326.2	4326	0.627	0.005	0.175	-0.002	R.APQTSSS[167.00]PPPVR.R	sp|Q8IYB3|SRRM1_HUMAN_UNMAPPED	1302.6	2	1302.59	652.306	9.79	766.46	-3.2194	2	0	-0.0042	0.502	TRUE	TRUE
0.9986	20160901_01_Blue_phospho-Sample003.04335.04335.4	4335	0.506	0.003	0.164	-0.002	K.RPAS[167.00]PSSPEHLPATPAESPAQR.F	sp|Q9H7L9|SDS3_HUMAN_UNMAPPED	2362.11	4	2362.1	591.534	6.76	768.31	-3.5924	2	0	-0.0085	0.405	TRUE	FALSE
0.998	20160901_01_Blue_phospho-Sample003.04336.04336.2	4336	0.628	0.006	0.179	-0.003	R.APQTSSS[167.00]PPPVR.R	sp|Q8IYB3|SRRM1_HUMAN_UNMAPPED	1302.6	2	1302.59	652.306	9.79	768.51	-4.5991	2	0	-0.006	0.503	TRUE	TRUE
0.9995	20160901_01_Blue_phospho-Sample003.04337.04337.3	4337	0.667	0.089	0.147	-0.003	R.QGSITSPQANEQSVT[181.01]PQR.R	sp|Q9UQ35|SRRM2_HUMAN_UNMAPPED	2006.91	3	2006.9	669.976	6	768.71	-4.0798	2	0	-0.0082	0.533	TRUE	TRUE
0.9986	20160901_01_Blue_phospho-Sample003.04344.04344.4	4344	0.493	0	0.162	-0.001	K.RPASPSS[167.00]PEHLPATPAESPAQR.F	sp|Q9H7L9|SDS3_HUMAN_UNMAPPED	2362.11	4	2362.1	591.534	6.76	770.17	-1.8173	2	0	-0.0043	0.394	TRUE	TRUE
0.998	20160901_01_Blue_phospho-Sample003.04345.04345.2	4345	0.605	0	0.178	-0.001	R.APQTSSS[167.00]PPPVR.R	sp|Q8IYB3|SRRM1_HUMAN_UNMAPPED	1302.6	2	1302.59	652.306	9.79	770.37	-2.0696	2	0	-0.0027	0.484	TRUE	TRUE
0.9996	20160901_01_Blue_phospho-Sample003.04346.04346.3	4346	0.571	0.004	0.174	-0.002	R.SGSSQELDVKPS[167.00]ASPQER.S	sp|Q9UQ35|SRRM2_HUMAN_UNMAPPED	1980.88	3	1980.87	661.3	4.68	770.57	-2.5707	2	0	-0.0051	0.457	TRUE	TRUE
0.9995	20160901_01_Blue_phospho-Sample003.04347.04347.3	4347	0.699	0.091	0.153	-0.001	R.QGSITSPQANEQSVT[181.01]PQR.R	sp|Q9UQ35|SRRM2_HUMAN_UNMAPPED	2006.91	3	2006.9	669.976	6	770.77	-1.2438	2	0	-0.0025	0.559	TRUE	TRUE
0.9977	20160901_01_Blue_phospho-Sample003.04348.04348.2	4348	0.681	0.027	0.145	-0.002	R.SGAQASSTPLS[167.00]PTR.L	sp|P02545|LMNA_HUMAN_UNMAPPED	1438.65	2	1438.64	720.33	9.47	770.97	-2.9153	2	0	-0.0042	0.545	TRUE	TRUE
0.9998	20160901_01_Blue_phospho-Sample003.04354.04354.3	4354	0.597	0.001	0.166	-0.001	R.SASPYPSHSLSS[167.00]PQR.K	sp|Q5T200|ZC3HD_HUMAN_UNMAPPED	1679.73	3	1679.73	560.917	8.49	772.26	-1.248	2	0	-0.0021	0.478	TRUE	TRUE
0.9986	20160901_01_Blue_phospho-Sample003.04355.04355.4	4355	0.492	0	0.165	0	K.RPASPSS[167.00]PEHLPATPAESPAQR.F	sp|Q9H7L9|SDS3_HUMAN_UNMAPPED	2362.11	4	2362.11	591.534	6.76	772.46	-0.3381	2	0	-0.0008	0.394	TRUE	TRUE
0.998	20160901_01_Blue_phospho-Sample003.04356.04356.2	4356	0.588	0.001	0.176	-0.001	R.APQTSSS[167.00]PPPVR.R	sp|Q8IYB3|SRRM1_HUMAN_UNMAPPED	1302.6	2	1302.59	652.306	9.79	772.66	-1.763	2	0	-0.0023	0.47	TRUE	TRUE
0.9997	20160901_01_Blue_phospho-Sample003.04357.04357.3	4357	0.621	0.007	0.186	0	R.SGSSQELDVKPS[167.00]ASPQER.S	sp|Q9UQ35|SRRM2_HUMAN_UNMAPPED	1980.88	3	1980.88	661.3	4.68	772.86	-0.1512	2	0	-0.0003	0.497	TRUE	TRUE
0.9995	20160901_01_Blue_phospho-Sample003.04358.04358.3	4358	0.714	0.094	0.153	0	R.QGSITSPQANEQSVT[181.01]PQR.R	sp|Q9UQ35|SRRM2_HUMAN_UNMAPPED	2006.91	3	2006.91	669.976	6	773.06	0.5473	2	0	0.0011	0.571	TRUE	TRUE
0.9977	20160901_01_Blue_phospho-Sample003.04359.04359.2	4359	0.741	0.027	0.151	-0.003	R.SGAQASSTPLS[167.00]PTR.L	sp|P02545|LMNA_HUMAN_UNMAPPED	1438.65	2	1438.64	720.33	9.47	773.26	-3.6789	2	0	-0.0053	0.593	TRUE	TRUE
0.0279	20160901_01_Blue_phospho-Sample003.04363.04363.3	4363	0.201	0	0.281	-0.007	R.GPPSPPAPVMHSPS[167.00]R.K	sp|Q13573|SNW1_HUMAN_UNMAPPED	1592.72	3	1592.69	531.913	9.76	774.14	-13.9749	2	0	-0.0223	0.161	TRUE	TRUE
0.9998	20160901_01_Blue_phospho-Sample003.04364.04364.3	4364	0.653	0.004	0.163	-0.001	R.SASPYPSHSLSS[167.00]PQR.K	sp|Q5T200|ZC3HD_HUMAN_UNMAPPED	1679.73	3	1679.73	560.917	8.49	774.34	-1.5451	2	0	-0.0026	0.522	TRUE	TRUE
0.998	20160901_01_Blue_phospho-Sample003.04366.04366.2	4366	0.568	0.002	0.159	-0.002	R.APQTSS[167.00]SPPPVR.R	sp|Q8IYB3|SRRM1_HUMAN_UNMAPPED	1302.6	2	1302.59	652.306	9.79	774.74	-2.8361	2	0	-0.0037	0.454	TRUE	FALSE
0.9997	20160901_01_Blue_phospho-Sample003.04367.04367.3	4367	0.599	0.006	0.201	0	R.SGSSQELDVKPS[167.00]ASPQER.S	sp|Q9UQ35|SRRM2_HUMAN_UNMAPPED	1980.88	3	1980.88	661.3	4.68	774.94	-0.6553	2	0	-0.0013	0.479	TRUE	TRUE
0.9995	20160901_01_Blue_phospho-Sample003.04368.04368.3	4368	0.708	0.096	0.155	0	R.QGSITSPQANEQSVT[181.01]PQR.R	sp|Q9UQ35|SRRM2_HUMAN_UNMAPPED	2006.91	3	2006.9	669.976	6	775.14	-0.6965	2	0	-0.0014	0.567	TRUE	TRUE
0.9977	20160901_01_Blue_phospho-Sample003.04370.04370.2	4370	0.728	0.026	0.148	-0.003	R.SGAQASSTPLS[167.00]PTR.L	sp|P02545|LMNA_HUMAN_UNMAPPED	1438.65	2	1438.64	720.33	9.47	775.54	-4.7895	2	0	-0.0069	0.582	TRUE	TRUE
0.1277	20160901_01_Blue_phospho-Sample003.04372.04372.3	4372	0.242	0.002	0.246	-0.007	R.GPPSPPAPVMHSPS[167.00]R.K	sp|Q13573|SNW1_HUMAN_UNMAPPED	1592.72	3	1592.7	531.913	9.76	776	-12.4082	2	0	-0.0198	0.193	TRUE	TRUE
0.9998	20160901_01_Blue_phospho-Sample003.04373.04373.3	4373	0.651	0.002	0.169	-0.001	R.SASPYPSHSLSS[167.00]PQR.K	sp|Q5T200|ZC3HD_HUMAN_UNMAPPED	1679.73	3	1679.73	560.917	8.49	776.2	-1.1291	2	0	-0.0019	0.52	TRUE	TRUE
0.998	20160901_01_Blue_phospho-Sample003.04376.04376.2	4376	0.611	0.008	0.171	-0.002	R.APQTSSS[167.00]PPPVR.R	sp|Q8IYB3|SRRM1_HUMAN_UNMAPPED	1302.6	2	1302.59	652.306	9.79	776.8	-3.6793	2	0	-0.0048	0.489	TRUE	TRUE
0.9997	20160901_01_Blue_phospho-Sample003.04377.04377.3	4377	0.617	0.007	0.195	-0.001	R.SGSSQELDVKPS[167.00]ASPQER.S	sp|Q9UQ35|SRRM2_HUMAN_UNMAPPED	1980.88	3	1980.88	661.3	4.68	777	-0.8569	2	0	-0.0017	0.493	TRUE	TRUE
0.9995	20160901_01_Blue_phospho-Sample003.04378.04378.3	4378	0.693	0.095	0.153	-0.001	R.QGSITSPQANEQSVT[181.01]PQR.R	sp|Q9UQ35|SRRM2_HUMAN_UNMAPPED	2006.91	3	2006.9	669.976	6	777.2	-0.8458	2	0	-0.0017	0.554	TRUE	TRUE
0.9977	20160901_01_Blue_phospho-Sample003.04380.04380.2	4380	0.709	0.026	0.148	-0.003	R.SGAQASSTPLS[167.00]PTR.L	sp|P02545|LMNA_HUMAN_UNMAPPED	1438.65	2	1438.64	720.33	9.47	777.6	-3.5401	2	0	-0.0051	0.567	TRUE	TRUE
0.3487	20160901_01_Blue_phospho-Sample003.04383.04383.3	4383	0.274	0.007	0.27	-0.006	R.GPPSPPAPVMHSPS[167.00]R.K	sp|Q13573|SNW1_HUMAN_UNMAPPED	1592.72	3	1592.7	531.913	9.76	778.24	-11.7815	2	0	-0.0188	0.219	TRUE	TRUE
0.9998	20160901_01_Blue_phospho-Sample003.04384.04384.3	4384	0.639	0.004	0.168	0	R.SASPYPSHSLSS[167.00]PQR.K	sp|Q5T200|ZC3HD_HUMAN_UNMAPPED	1679.73	3	1679.73	560.917	8.49	778.44	0.2971	2	0	0.0005	0.511	TRUE	TRUE
0.9986	20160901_01_Blue_phospho-Sample003.04387.04387.4	4387	0.534	0	0.157	0.001	K.RPASPSS[167.00]PEHLPATPAESPAQR.F	sp|Q9H7L9|SDS3_HUMAN_UNMAPPED	2362.11	4	2362.11	591.534	6.76	779.04	0.9298	2	0	0.0022	0.427	TRUE	TRUE
0.998	20160901_01_Blue_phospho-Sample003.04388.04388.2	4388	0.579	0.001	0.182	-0.001	R.APQTSSS[167.00]PPPVR.R	sp|Q8IYB3|SRRM1_HUMAN_UNMAPPED	1302.6	2	1302.59	652.306	9.79	779.24	-1.9929	2	0	-0.0026	0.464	TRUE	TRUE
0.9996	20160901_01_Blue_phospho-Sample003.04389.04389.3	4389	0.592	0.008	0.192	0	R.SGSSQELDVKPS[167.00]ASPQER.S	sp|Q9UQ35|SRRM2_HUMAN_UNMAPPED	1980.88	3	1980.88	661.3	4.68	779.44	-0.0504	2	0	-0.0001	0.473	TRUE	TRUE
0.9995	20160901_01_Blue_phospho-Sample003.04390.04390.3	4390	0.703	0.102	0.149	0	R.QGSITSPQANEQSVT[181.01]PQR.R	sp|Q9UQ35|SRRM2_HUMAN_UNMAPPED	2006.91	3	2006.91	669.976	6	779.64	-0.2488	2	0	-0.0005	0.562	TRUE	TRUE
0.9977	20160901_01_Blue_phospho-Sample003.04392.04392.2	4392	0.667	0.031	0.144	-0.001	R.SGAQASSTPLS[167.00]PTR.L	sp|P02545|LMNA_HUMAN_UNMAPPED	1438.65	2	1438.64	720.33	9.47	780.04	-1.3883	2	0	-0.002	0.534	TRUE	TRUE
0.0457	20160901_01_Blue_phospho-Sample003.04396.04396.3	4396	0.214	0.001	0.215	-0.005	R.GPPSPPAPVMHSPS[167.00]R.K	sp|Q13573|SNW1_HUMAN_UNMAPPED	1592.72	3	1592.7	531.913	9.76	780.88	-9.8388	2	0	-0.0157	0.171	TRUE	TRUE
0.9998	20160901_01_Blue_phospho-Sample003.04397.04397.3	4397	0.635	0.001	0.161	0	R.SASPYPSHSLSS[167.00]PQR.K	sp|Q5T200|ZC3HD_HUMAN_UNMAPPED	1679.73	3	1679.73	560.917	8.49	781.08	-0.3566	2	0	-0.0006	0.508	TRUE	TRUE
0.9986	20160901_01_Blue_phospho-Sample003.04400.04400.4	4400	0.594	0.001	0.161	0	K.RPAS[167.00]PSSPEHLPATPAESPAQR.F	sp|Q9H7L9|SDS3_HUMAN_UNMAPPED	2362.11	4	2362.11	591.534	6.76	781.68	-0.1691	2	0	-0.0004	0.475	TRUE	FALSE
0.9996	20160901_01_Blue_phospho-Sample003.04401.04401.3	4401	0.578	0.007	0.186	0	R.SGSSQELDVKPS[167.00]ASPQER.S	sp|Q9UQ35|SRRM2_HUMAN_UNMAPPED	1980.88	3	1980.88	661.3	4.68	781.88	-0.2016	2	0	-0.0004	0.462	TRUE	TRUE
0.9995	20160901_01_Blue_phospho-Sample003.04402.04402.3	4402	0.681	0.092	0.145	0	R.QGSITSPQANEQSVT[181.01]PQR.R	sp|Q9UQ35|SRRM2_HUMAN_UNMAPPED	2006.91	3	2006.9	669.976	6	782.08	-0.7463	2	0	-0.0015	0.545	TRUE	TRUE
0.9977	20160901_01_Blue_phospho-Sample003.04403.04403.2	4403	0.663	0.033	0.138	-0.002	R.SGAQASSTPLS[167.00]PTR.L	sp|P02545|LMNA_HUMAN_UNMAPPED	1438.65	2	1438.64	720.33	9.47	782.28	-2.2212	2	0	-0.0032	0.53	TRUE	TRUE
0.2842	20160901_01_Blue_phospho-Sample003.04407.04407.3	4407	0.232	0.002	0.211	-0.006	R.GPPSPPAPVMHS[167.00]PSR.K	sp|Q13573|SNW1_HUMAN_UNMAPPED	1592.72	3	1592.7	531.913	9.76	783.14	-11.5308	2	0	-0.0184	0.186	TRUE	FALSE
0.9998	20160901_01_Blue_phospho-Sample003.04408.04408.3	4408	0.602	0.001	0.163	-0.001	R.SASPYPSHSLSS[167.00]PQR.K	sp|Q5T200|ZC3HD_HUMAN_UNMAPPED	1679.73	3	1679.73	560.917	8.49	783.34	-1.1291	2	0	-0.0019	0.481	TRUE	TRUE
0.9986	20160901_01_Blue_phospho-Sample003.04410.04410.4	4410	0.631	0	0.168	0	K.RPASPSS[167.00]PEHLPATPAESPAQR.F	sp|Q9H7L9|SDS3_HUMAN_UNMAPPED	2362.11	4	2362.11	591.534	6.76	783.74	-0.3381	2	0	-0.0008	0.505	TRUE	TRUE
0.998	20160901_01_Blue_phospho-Sample003.04411.04411.2	4411	0.584	0.001	0.172	-0.003	R.APQTSSS[167.00]PPPVR.R	sp|Q8IYB3|SRRM1_HUMAN_UNMAPPED	1302.6	2	1302.59	652.306	9.79	783.94	-3.9092	2	0	-0.0051	0.467	TRUE	TRUE
0.9996	20160901_01_Blue_phospho-Sample003.04412.04412.3	4412	0.577	0.007	0.179	0	R.SGSSQELDVKPS[167.00]ASPQER.S	sp|Q9UQ35|SRRM2_HUMAN_UNMAPPED	1980.88	3	1980.88	661.3	4.68	784.14	-0.7561	2	0	-0.0015	0.461	TRUE	TRUE
0.9995	20160901_01_Blue_phospho-Sample003.04413.04413.3	4413	0.661	0.083	0.146	-0.001	R.QGSITSPQANEQSVT[181.01]PQR.R	sp|Q9UQ35|SRRM2_HUMAN_UNMAPPED	2006.91	3	2006.9	669.976	6	784.34	-0.8956	2	0	-0.0018	0.529	TRUE	TRUE
0.9977	20160901_01_Blue_phospho-Sample003.04414.04414.2	4414	0.644	0.018	0.14	-0.001	R.SGAQASSTPLS[167.00]PTR.L	sp|P02545|LMNA_HUMAN_UNMAPPED	1438.65	2	1438.64	720.33	9.47	784.54	-1.18	2	0	-0.0017	0.515	TRUE	TRUE
0.1118	20160901_01_Blue_phospho-Sample003.04418.04418.3	4418	0.237	0.002	0.201	-0.006	R.GPPSPPAPVMHSPS[167.00]R.K	sp|Q13573|SNW1_HUMAN_UNMAPPED	1592.72	3	1592.7	531.913	9.76	785.4	-11.1548	2	0	-0.0178	0.19	TRUE	TRUE
0.9998	20160901_01_Blue_phospho-Sample003.04419.04419.3	4419	0.612	0.003	0.159	-0.001	R.SASPYPSHSLSS[167.00]PQR.K	sp|Q5T200|ZC3HD_HUMAN_UNMAPPED	1679.73	3	1679.73	560.917	8.49	785.6	-1.1291	2	0	-0.0019	0.49	TRUE	TRUE
0.9986	20160901_01_Blue_phospho-Sample003.04421.04421.4	4421	0.624	0	0.17	0	K.RPASPSS[167.00]PEHLPATPAESPAQR.F	sp|Q9H7L9|SDS3_HUMAN_UNMAPPED	2362.11	4	2362.11	591.534	6.76	786	0.2113	2	0	0.0005	0.499	TRUE	TRUE
0.9996	20160901_01_Blue_phospho-Sample003.04423.04423.3	4423	0.557	0.007	0.17	-0.001	R.SGSSQELDVKPS[167.00]ASPQER.S	sp|Q9UQ35|SRRM2_HUMAN_UNMAPPED	1980.88	3	1980.88	661.3	4.68	786.4	-0.9577	2	0	-0.0019	0.446	TRUE	TRUE
0.9995	20160901_01_Blue_phospho-Sample003.04424.04424.3	4424	0.651	0.077	0.147	-0.001	R.QGSITSPQANEQSVT[181.01]PQR.R	sp|Q9UQ35|SRRM2_HUMAN_UNMAPPED	2006.91	3	2006.9	669.976	6	786.6	-1.5921	2	0	-0.0032	0.52	TRUE	TRUE
0.9999	20160901_01_Blue_phospho-Sample003.04425.04425.3	4425	0.676	0.001	0.202	0.001	K.RPAS[167.00]PSSPEHLPATPAESPAQR.F	sp|Q9H7L9|SDS3_HUMAN_UNMAPPED	2362.11	3	2362.11	788.376	6.76	786.8	1.649	2	0	0.0039	0.541	TRUE	FALSE
0.4906	20160901_01_Blue_phospho-Sample003.04428.04428.3	4428	0.289	0.004	0.194	-0.006	R.GPPSPPAPVMHSPS[167.00]R.K	sp|Q13573|SNW1_HUMAN_UNMAPPED	1592.72	3	1592.7	531.913	9.76	787.46	-10.6535	2	0	-0.017	0.231	TRUE	TRUE
0.9986	20160901_01_Blue_phospho-Sample003.04429.04429.3	4429	0.487	0.004	0.228	-0.001	R.GPPSPPAPVM[147.04]HSPS[167.00]R.K	sp|Q13573|SNW1_HUMAN_UNMAPPED	1608.71	3	1608.71	537.245	9.76	787.66	-2.6679	2	0	-0.0043	0.39	TRUE	TRUE
0.9998	20160901_01_Blue_phospho-Sample003.04430.04430.3	4430	0.598	0.004	0.157	0	R.SASPYPSHSLSS[167.00]PQR.K	sp|Q5T200|ZC3HD_HUMAN_UNMAPPED	1679.73	3	1679.73	560.917	8.49	787.86	-0.7131	2	0	-0.0012	0.478	TRUE	TRUE
0.9996	20160901_01_Blue_phospho-Sample003.04434.04434.3	4434	0.584	0.008	0.17	-0.001	R.SGSSQELDVKPS[167.00]ASPQER.S	sp|Q9UQ35|SRRM2_HUMAN_UNMAPPED	1980.88	3	1980.88	661.3	4.68	788.66	-0.8569	2	0	-0.0017	0.467	TRUE	TRUE
0.9995	20160901_01_Blue_phospho-Sample003.04435.04435.3	4435	0.647	0.082	0.143	0	R.QGSITSPQANEQSVT[181.01]PQR.R	sp|Q9UQ35|SRRM2_HUMAN_UNMAPPED	2006.91	3	2006.9	669.976	6	788.86	-0.7463	2	0	-0.0015	0.518	TRUE	TRUE
0.9999	20160901_01_Blue_phospho-Sample003.04436.04436.3	4436	0.678	0.002	0.199	0.002	K.RPAS[167.00]PSSPEHLPATPAESPAQR.F	sp|Q9H7L9|SDS3_HUMAN_UNMAPPED	2362.11	3	2362.11	788.376	6.76	789.06	2.2832	2	0	0.0054	0.542	TRUE	FALSE
0.6538	20160901_01_Blue_phospho-Sample003.04440.04440.3	4440	0.306	0.004	0.193	-0.007	R.GPPSPPAPVMHSPS[167.00]R.K	sp|Q13573|SNW1_HUMAN_UNMAPPED	1592.72	3	1592.7	531.913	9.76	789.92	-12.5335	2	0	-0.02	0.245	TRUE	TRUE
0.9994	20160901_01_Blue_phospho-Sample003.04441.04441.3	4441	0.527	0.011	0.221	-0.003	R.GPPSPPAPVM[147.04]HSPS[167.00]R.K	sp|Q13573|SNW1_HUMAN_UNMAPPED	1608.71	3	1608.7	537.245	9.76	790.12	-6.3286	2	0	-0.0102	0.422	TRUE	TRUE
0.9998	20160901_01_Blue_phospho-Sample003.04442.04442.3	4442	0.591	0.004	0.154	-0.002	R.SASPYPSHSLSS[167.00]PQR.K	sp|Q5T200|ZC3HD_HUMAN_UNMAPPED	1679.73	3	1679.72	560.917	8.49	790.32	-3.625	2	0	-0.0061	0.473	TRUE	TRUE
0.9986	20160901_01_Blue_phospho-Sample003.04443.04443.4	4443	0.614	0.001	0.173	-0.001	K.RPAS[167.00]PSSPEHLPATPAESPAQR.F	sp|Q9H7L9|SDS3_HUMAN_UNMAPPED	2362.11	4	2362.1	591.534	6.76	790.52	-2.0286	2	0	-0.0048	0.491	TRUE	FALSE
0.998	20160901_01_Blue_phospho-Sample003.04445.04445.2	4445	0.551	0.001	0.151	-0.003	R.APQTSSS[167.00]PPPVR.R	sp|Q8IYB3|SRRM1_HUMAN_UNMAPPED	1302.6	2	1302.59	652.306	9.79	790.92	-5.059	2	0	-0.0066	0.44	TRUE	TRUE
0.9995	20160901_01_Blue_phospho-Sample003.04446.04446.3	4446	0.617	0.09	0.144	-0.002	R.QGSITSPQANEQSVT[181.01]PQR.R	sp|Q9UQ35|SRRM2_HUMAN_UNMAPPED	2006.91	3	2006.9	669.976	6	791.12	-3.5325	2	0	-0.0071	0.493	TRUE	TRUE
0.9999	20160901_01_Blue_phospho-Sample003.04447.04447.3	4447	0.667	0.001	0.198	-0.001	K.RPAS[167.00]PSSPEHLPATPAESPAQR.F	sp|Q9H7L9|SDS3_HUMAN_UNMAPPED	2362.11	3	2362.1	788.376	6.76	791.32	-0.8879	2	0	-0.0021	0.534	TRUE	FALSE
0.7881	20160901_01_Blue_phospho-Sample003.04451.04451.3	4451	0.289	0.002	0.195	-0.006	R.GPPSPPAPVMHS[167.00]PSR.K	sp|Q13573|SNW1_HUMAN_UNMAPPED	1592.72	3	1592.7	531.913	9.76	792.18	-11.1548	2	0	-0.0178	0.231	TRUE	FALSE
0.9996	20160901_01_Blue_phospho-Sample003.04452.04452.3	4452	0.539	0.011	0.226	-0.003	R.GPPSPPAPVM[147.04]HSPS[167.00]R.K	sp|Q13573|SNW1_HUMAN_UNMAPPED	1608.71	3	1608.7	537.245	9.76	792.38	-5.2739	2	0	-0.0085	0.431	TRUE	TRUE
0.9997	20160901_01_Blue_phospho-Sample003.04453.04453.3	4453	0.596	0.002	0.151	-0.002	R.SASPYPSHSLS[167.00]SPQR.K	sp|Q5T200|ZC3HD_HUMAN_UNMAPPED	1679.73	3	1679.73	560.917	8.49	792.58	-2.9119	2	0	-0.0049	0.477	TRUE	FALSE
0.9986	20160901_01_Blue_phospho-Sample003.04454.04454.4	4454	0.613	0	0.168	0	K.RPASPSS[167.00]PEHLPATPAESPAQR.F	sp|Q9H7L9|SDS3_HUMAN_UNMAPPED	2362.11	4	2362.1	591.534	6.76	792.78	-0.803	2	0	-0.0019	0.49	TRUE	TRUE
0.998	20160901_01_Blue_phospho-Sample003.04456.04456.2	4456	0.599	0	0.178	-0.003	R.APQTSSS[167.00]PPPVR.R	sp|Q8IYB3|SRRM1_HUMAN_UNMAPPED	1302.6	2	1302.59	652.306	9.79	793.18	-4.4458	2	0	-0.0058	0.479	TRUE	TRUE
0.9995	20160901_01_Blue_phospho-Sample003.04457.04457.3	4457	0.652	0.081	0.138	-0.001	R.QGSITSPQANEQSVT[181.01]PQR.R	sp|Q9UQ35|SRRM2_HUMAN_UNMAPPED	2006.91	3	2006.9	669.976	6	793.38	-2.1891	2	0	-0.0044	0.522	TRUE	TRUE
0.9999	20160901_01_Blue_phospho-Sample003.04458.04458.3	4458	0.664	0.002	0.192	0	K.RPAS[167.00]PSSPEHLPATPAESPAQR.F	sp|Q9H7L9|SDS3_HUMAN_UNMAPPED	2362.11	3	2362.11	788.376	6.76	793.58	0.1268	2	0	0.0003	0.531	TRUE	FALSE
0.3267	20160901_01_Blue_phospho-Sample003.04461.04461.3	4461	0.271	0.006	0.191	-0.006	R.GPPSPPAPVMHSPS[167.00]R.K	sp|Q13573|SNW1_HUMAN_UNMAPPED	1592.72	3	1592.7	531.913	9.76	794.24	-11.9069	2	0	-0.019	0.217	TRUE	TRUE
0.9996	20160901_01_Blue_phospho-Sample003.04462.04462.3	4462	0.539	0.004	0.23	-0.002	R.GPPSPPAPVM[147.04]HSPS[167.00]R.K	sp|Q13573|SNW1_HUMAN_UNMAPPED	1608.71	3	1608.71	537.245	9.76	794.44	-3.4125	2	0	-0.0055	0.431	TRUE	TRUE
0.9997	20160901_01_Blue_phospho-Sample003.04464.04464.3	4464	0.561	0.004	0.152	-0.002	R.SASPYPSHSLSS[167.00]PQR.K	sp|Q5T200|ZC3HD_HUMAN_UNMAPPED	1679.73	3	1679.72	560.917	8.49	794.84	-3.5062	2	0	-0.0059	0.449	TRUE	TRUE
0.9986	20160901_01_Blue_phospho-Sample003.04465.04465.4	4465	0.598	0	0.168	-0.001	K.RPASPSS[167.00]PEHLPATPAESPAQR.F	sp|Q9H7L9|SDS3_HUMAN_UNMAPPED	2362.11	4	2362.1	591.534	6.76	795.04	-1.3947	2	0	-0.0033	0.478	TRUE	TRUE
0.998	20160901_01_Blue_phospho-Sample003.04467.04467.2	4467	0.586	0.01	0.169	-0.002	R.APQTSS[167.00]SPPPVR.R	sp|Q8IYB3|SRRM1_HUMAN_UNMAPPED	1302.6	2	1302.59	652.306	9.79	795.44	-3.0661	2	0	-0.004	0.469	TRUE	FALSE
0.9995	20160901_01_Blue_phospho-Sample003.04468.04468.3	4468	0.636	0.081	0.141	-0.002	R.QGSITSPQANEQSVT[181.01]PQR.R	sp|Q9UQ35|SRRM2_HUMAN_UNMAPPED	2006.91	3	2006.9	669.976	6	795.64	-2.7862	2	0	-0.0056	0.509	TRUE	TRUE
0.9999	20160901_01_Blue_phospho-Sample003.04469.04469.3	4469	0.654	0.003	0.193	0	K.RPAS[167.00]PSSPEHLPATPAESPAQR.F	sp|Q9H7L9|SDS3_HUMAN_UNMAPPED	2362.11	3	2362.11	788.376	6.76	795.84	-0.3382	2	0	-0.0008	0.523	TRUE	FALSE
0.9998	20160901_01_Blue_phospho-Sample003.04473.04473.3	4473	0.534	0	0.229	-0.002	R.GPPSPPAPVM[147.04]HS[167.00]PSR.K	sp|Q13573|SNW1_HUMAN_UNMAPPED	1608.71	3	1608.7	537.245	9.76	796.7	-4.6534	2	0	-0.0075	0.428	TRUE	FALSE
0.9997	20160901_01_Blue_phospho-Sample003.04475.04475.3	4475	0.531	0.003	0.158	-0.002	R.SASPYPSHSLSS[167.00]PQR.K	sp|Q5T200|ZC3HD_HUMAN_UNMAPPED	1679.73	3	1679.72	560.917	8.49	797.1	-4.2193	2	0	-0.0071	0.425	TRUE	TRUE
0.9986	20160901_01_Blue_phospho-Sample003.04476.04476.4	4476	0.574	0.002	0.167	-0.001	K.RPAS[167.00]PSSPEHLPATPAESPAQR.F	sp|Q9H7L9|SDS3_HUMAN_UNMAPPED	2362.11	4	2362.1	591.534	6.76	797.3	-1.9864	2	0	-0.0047	0.459	TRUE	FALSE
0.998	20160901_01_Blue_phospho-Sample003.04478.04478.2	4478	0.59	0.001	0.172	-0.003	R.APQTSS[167.00]SPPPVR.R	sp|Q8IYB3|SRRM1_HUMAN_UNMAPPED	1302.6	2	1302.59	652.306	9.79	797.7	-4.5224	2	0	-0.0059	0.472	TRUE	FALSE
0.9995	20160901_01_Blue_phospho-Sample003.04479.04479.3	4479	0.636	0.089	0.141	-0.002	R.QGSITSPQANEQSVT[181.01]PQR.R	sp|Q9UQ35|SRRM2_HUMAN_UNMAPPED	2006.91	3	2006.9	669.976	6	797.9	-2.7862	2	0	-0.0056	0.509	TRUE	TRUE
0.9999	20160901_01_Blue_phospho-Sample003.04480.04480.3	4480	0.665	0.003	0.183	0	K.RPAS[167.00]PSSPEHLPATPAESPAQR.F	sp|Q9H7L9|SDS3_HUMAN_UNMAPPED	2362.11	3	2362.11	788.376	6.76	798.1	-0.5074	2	0	-0.0012	0.532	TRUE	FALSE
0.9996	20160901_01_Blue_phospho-Sample003.04484.04484.3	4484	0.543	0.01	0.224	-0.002	R.GPPSPPAPVM[147.04]HSPS[167.00]R.K	sp|Q13573|SNW1_HUMAN_UNMAPPED	1608.71	3	1608.71	537.245	9.76	798.97	-4.157	2	0	-0.0067	0.435	TRUE	TRUE
0.9997	20160901_01_Blue_phospho-Sample003.04488.04488.3	4488	0.549	0.007	0.153	-0.002	R.SASPYPSHSLSS[167.00]PQR.K	sp|Q5T200|ZC3HD_HUMAN_UNMAPPED	1679.73	3	1679.72	560.917	8.49	799.77	-3.6845	2	0	-0.0062	0.439	TRUE	TRUE
0.9986	20160901_01_Blue_phospho-Sample003.04491.04491.4	4491	0.612	0	0.162	-0.001	K.RPASPSS[167.00]PEHLPATPAESPAQR.F	sp|Q9H7L9|SDS3_HUMAN_UNMAPPED	2362.11	4	2362.1	591.534	6.76	800.37	-2.0709	2	0	-0.0049	0.489	TRUE	TRUE
0.9997	20160901_01_Blue_phospho-Sample003.04496.04496.3	4496	0.562	0.008	0.223	-0.002	R.GPPSPPAPVM[147.04]HSPS[167.00]R.K	sp|Q13573|SNW1_HUMAN_UNMAPPED	1608.71	3	1608.7	537.245	9.76	801.44	-4.5293	2	0	-0.0073	0.45	TRUE	TRUE
0.9997	20160901_01_Blue_phospho-Sample003.04499.04499.3	4499	0.562	0.007	0.151	-0.002	R.SASPYPSHSLSS[167.00]PQR.K	sp|Q5T200|ZC3HD_HUMAN_UNMAPPED	1679.73	3	1679.72	560.917	8.49	802.04	-3.625	2	0	-0.0061	0.45	TRUE	TRUE
0.9986	20160901_01_Blue_phospho-Sample003.04502.04502.4	4502	0.619	0.001	0.161	-0.001	K.RPAS[167.00]PSSPEHLPATPAESPAQR.F	sp|Q9H7L9|SDS3_HUMAN_UNMAPPED	2362.11	4	2362.1	591.534	6.76	802.64	-2.1977	2	0	-0.0052	0.495	TRUE	FALSE
0.9997	20160901_01_Blue_phospho-Sample003.04508.04508.3	4508	0.502	0.004	0.232	-0.002	R.GPPSPPAPVM[147.04]HS[167.00]PSR.K	sp|Q13573|SNW1_HUMAN_UNMAPPED	1608.71	3	1608.71	537.245	9.76	803.91	-2.9161	2	0	-0.0047	0.402	TRUE	FALSE
0.9997	20160901_01_Blue_phospho-Sample003.04510.04510.3	4510	0.549	0.003	0.154	-0.001	R.SASPYPSHSLSS[167.00]PQR.K	sp|Q5T200|ZC3HD_HUMAN_UNMAPPED	1679.73	3	1679.73	560.917	8.49	804.31	-1.6639	2	0	-0.0028	0.439	TRUE	TRUE
0.9986	20160901_01_Blue_phospho-Sample003.04512.04512.4	4512	0.604	0.002	0.161	0	K.RPAS[167.00]PSSPEHLPATPAESPAQR.F	sp|Q9H7L9|SDS3_HUMAN_UNMAPPED	2362.11	4	2362.11	591.534	6.76	804.71	-0.1268	2	0	-0.0003	0.483	TRUE	FALSE
0.9996	20160901_01_Blue_phospho-Sample003.04519.04519.3	4519	0.545	0.01	0.22	-0.002	R.GPPSPPAPVM[147.04]HSPS[167.00]R.K	sp|Q13573|SNW1_HUMAN_UNMAPPED	1608.71	3	1608.71	537.245	9.76	806.18	-4.157	2	0	-0.0067	0.436	TRUE	TRUE
0.9997	20160901_01_Blue_phospho-Sample003.04521.04521.3	4521	0.523	0.001	0.15	-0.002	R.SASPYPSHSLSS[167.00]PQR.K	sp|Q5T200|ZC3HD_HUMAN_UNMAPPED	1679.73	3	1679.72	560.917	8.49	806.58	-3.3873	2	0	-0.0057	0.419	TRUE	TRUE
0.9986	20160901_01_Blue_phospho-Sample003.04523.04523.4	4523	0.59	0.003	0.157	-0.002	K.RPAS[167.00]PSSPEHLPATPAESPAQR.F	sp|Q9H7L9|SDS3_HUMAN_UNMAPPED	2362.11	4	2362.1	591.534	6.76	806.98	-3.0429	2	0	-0.0072	0.472	TRUE	FALSE
0.9998	20160901_01_Blue_phospho-Sample003.04529.04529.3	4529	0.521	0.005	0.232	-0.002	R.GPPSPPAPVM[147.04]HS[167.00]PSR.K	sp|Q13573|SNW1_HUMAN_UNMAPPED	1608.71	3	1608.71	537.245	9.76	808.25	-3.8468	2	0	-0.0062	0.417	TRUE	FALSE
0.9992	20160901_01_Blue_phospho-Sample003.04531.04531.3	4531	0.517	0.004	0.152	-0.002	R.SASPYPSHSLS[167.00]SPQR.K	sp|Q5T200|ZC3HD_HUMAN_UNMAPPED	1679.73	3	1679.72	560.917	8.49	808.65	-3.3873	2	0	-0.0057	0.414	TRUE	FALSE
0.9999	20160901_01_Blue_phospho-Sample003.04535.04535.3	4535	0.619	0.002	0.169	-0.001	K.RPAS[167.00]PSSPEHLPATPAESPAQR.F	sp|Q9H7L9|SDS3_HUMAN_UNMAPPED	2362.11	3	2362.1	788.376	6.76	809.45	-1.1416	2	0	-0.0027	0.495	TRUE	FALSE
0.9993	20160901_01_Blue_phospho-Sample003.04541.04541.3	4541	0.518	0.007	0.231	-0.002	R.GPPSPPAPVM[147.04]HSPS[167.00]R.K	sp|Q13573|SNW1_HUMAN_UNMAPPED	1608.71	3	1608.71	537.245	9.76	810.72	-3.6607	2	0	-0.0059	0.414	TRUE	TRUE
0.9996	20160901_01_Blue_phospho-Sample003.04543.04543.3	4543	0.512	0.006	0.153	-0.002	R.SASPYPSHSLSS[167.00]PQR.K	sp|Q5T200|ZC3HD_HUMAN_UNMAPPED	1679.73	3	1679.73	560.917	8.49	811.12	-3.209	2	0	-0.0054	0.41	TRUE	TRUE
0.9986	20160901_01_Blue_phospho-Sample003.04545.04545.4	4545	0.579	0.001	0.156	-0.002	K.RPAS[167.00]PSSPEHLPATPAESPAQR.F	sp|Q9H7L9|SDS3_HUMAN_UNMAPPED	2362.11	4	2362.1	591.534	6.76	811.52	-2.8316	2	0	-0.0067	0.464	TRUE	FALSE
0.9998	20160901_01_Blue_phospho-Sample003.04551.04551.3	4551	0.524	0.002	0.231	-0.003	R.GPPSPPAPVMHS[167.00]PSR.K	sp|Q13573|SNW1_HUMAN_UNMAPPED	1592.72	3	1592.71	531.913	9.76	812.79	-5.7027	2	0	-0.0091	0.419	TRUE	FALSE
0.9995	20160901_01_Blue_phospho-Sample003.04552.04552.3	4552	0.536	0.012	0.224	-0.003	R.GPPSPPAPVM[147.04]HSPS[167.00]R.K	sp|Q13573|SNW1_HUMAN_UNMAPPED	1608.71	3	1608.7	537.245	9.76	812.99	-4.7775	2	0	-0.0077	0.428	TRUE	TRUE
0.9997	20160901_01_Blue_phospho-Sample003.04553.04553.3	4553	0.555	0.001	0.145	-0.002	R.SASPYPSHSLSS[167.00]PQR.K	sp|Q5T200|ZC3HD_HUMAN_UNMAPPED	1679.73	3	1679.72	560.917	8.49	813.19	-3.9816	2	0	-0.0067	0.444	TRUE	TRUE
0.9986	20160901_01_Blue_phospho-Sample003.04557.04557.4	4557	0.595	0.003	0.156	-0.002	K.RPAS[167.00]PSSPEHLPATPAESPAQR.F	sp|Q9H7L9|SDS3_HUMAN_UNMAPPED	2362.11	4	2362.1	591.534	6.76	813.99	-3.212	2	0	-0.0076	0.476	TRUE	FALSE
0.9999	20160901_01_Blue_phospho-Sample003.04562.04562.3	4562	0.589	0.001	0.212	-0.003	R.GPPSPPAPVMHS[167.00]PSR.K	sp|Q13573|SNW1_HUMAN_UNMAPPED	1592.72	3	1592.71	531.913	9.76	815.06	-4.7	2	0	-0.0075	0.472	TRUE	FALSE
0.9994	20160901_01_Blue_phospho-Sample003.04563.04563.3	4563	0.521	0.002	0.23	-0.002	R.GPPSPPAPVM[147.04]HSPS[167.00]R.K	sp|Q13573|SNW1_HUMAN_UNMAPPED	1608.71	3	1608.71	537.245	9.76	815.26	-3.6607	2	0	-0.0059	0.417	TRUE	TRUE
0.9997	20160901_01_Blue_phospho-Sample003.04564.04564.3	4564	0.552	0.006	0.151	-0.001	R.SASPYPSHSLSS[167.00]PQR.K	sp|Q5T200|ZC3HD_HUMAN_UNMAPPED	1679.73	3	1679.73	560.917	8.49	815.46	-1.6045	2	0	-0.0027	0.441	TRUE	TRUE
0.9986	20160901_01_Blue_phospho-Sample003.04567.04567.4	4567	0.562	0	0.156	-0.001	K.RPASPSS[167.00]PEHLPATPAESPAQR.F	sp|Q9H7L9|SDS3_HUMAN_UNMAPPED	2362.11	4	2362.1	591.534	6.76	816.06	-1.1834	2	0	-0.0028	0.449	TRUE	TRUE
0.9994	20160901_01_Blue_phospho-Sample003.04568.04568.3	4568	0.658	0.062	0.142	-0.002	R.Q[111.03]GSITSPQANEQSVT[181.01]PQR.R	sp|Q9UQ35|SRRM2_HUMAN_UNMAPPED	1989.88	3	1989.87	664.3	6	816.26	-2.4086	2	0	-0.0048	0.432	TRUE	TRUE
0.9999	20160901_01_Blue_phospho-Sample003.04574.04574.3	4574	0.589	0.004	0.241	-0.002	R.GPPSPPAPVMHS[167.00]PSR.K	sp|Q13573|SNW1_HUMAN_UNMAPPED	1592.72	3	1592.71	531.913	9.76	817.54	-4.3867	2	0	-0.007	0.471	TRUE	FALSE
0.9997	20160901_01_Blue_phospho-Sample003.04575.04575.3	4575	0.508	0.003	0.229	-0.002	R.GPPSPPAPVM[147.04]HS[167.00]PSR.K	sp|Q13573|SNW1_HUMAN_UNMAPPED	1608.71	3	1608.71	537.245	9.76	817.74	-3.5986	2	0	-0.0058	0.406	TRUE	FALSE
0.9996	20160901_01_Blue_phospho-Sample003.04576.04576.3	4576	0.515	0.004	0.151	-0.002	R.SASPYPSHSLSS[167.00]PQR.K	sp|Q5T200|ZC3HD_HUMAN_UNMAPPED	1679.73	3	1679.73	560.917	8.49	817.94	-2.7931	2	0	-0.0047	0.412	TRUE	TRUE
0.9986	20160901_01_Blue_phospho-Sample003.04577.04577.4	4577	0.585	0.001	0.158	-0.001	K.RPAS[167.00]PSSPEHLPATPAESPAQR.F	sp|Q9H7L9|SDS3_HUMAN_UNMAPPED	2362.11	4	2362.1	591.534	6.76	818.14	-2.3667	2	0	-0.0056	0.468	TRUE	FALSE
0.9994	20160901_01_Blue_phospho-Sample003.04578.04578.3	4578	0.679	0.075	0.142	-0.001	R.Q[111.03]GSITSPQANEQSVT[181.01]PQR.R	sp|Q9UQ35|SRRM2_HUMAN_UNMAPPED	1989.88	3	1989.88	664.3	6	818.34	-1.7562	2	0	-0.0035	0.452	TRUE	TRUE
0.9999	20160901_01_Blue_phospho-Sample003.04586.04586.3	4586	0.657	0.002	0.246	-0.002	R.GPPSPPAPVMHS[167.00]PSR.K	sp|Q13573|SNW1_HUMAN_UNMAPPED	1592.72	3	1592.71	531.913	9.76	820.02	-3.6347	2	0	-0.0058	0.526	TRUE	FALSE
0.9998	20160901_01_Blue_phospho-Sample003.04587.04587.3	4587	0.529	0.003	0.234	-0.002	R.GPPSPPAPVM[147.04]HS[167.00]PSR.K	sp|Q13573|SNW1_HUMAN_UNMAPPED	1608.71	3	1608.71	537.245	9.76	820.22	-3.1643	2	0	-0.0051	0.423	TRUE	FALSE
0.9986	20160901_01_Blue_phospho-Sample003.04588.04588.4	4588	0.589	0.003	0.156	-0.001	K.RPAS[167.00]PSSPEHLPATPAESPAQR.F	sp|Q9H7L9|SDS3_HUMAN_UNMAPPED	2362.11	4	2362.1	591.534	6.76	820.42	-1.2679	2	0	-0.003	0.472	TRUE	FALSE
0.9994	20160901_01_Blue_phospho-Sample003.04589.04589.3	4589	0.64	0.068	0.144	-0.001	R.Q[111.03]GSITSPQANEQSVT[181.01]PQR.R	sp|Q9UQ35|SRRM2_HUMAN_UNMAPPED	1989.88	3	1989.88	664.3	6	820.62	-1.7562	2	0	-0.0035	0.427	TRUE	TRUE
0.9999	20160901_01_Blue_phospho-Sample003.04597.04597.3	4597	0.641	0.003	0.261	-0.002	R.GPPSPPAPVMHS[167.00]PSR.K	sp|Q13573|SNW1_HUMAN_UNMAPPED	1592.72	3	1592.71	531.913	9.76	822.29	-2.82	2	0	-0.0045	0.513	TRUE	FALSE
0.9996	20160901_01_Blue_phospho-Sample003.04598.04598.3	4598	0.55	0.002	0.228	-0.002	R.GPPSPPAPVM[147.04]HSPS[167.00]R.K	sp|Q13573|SNW1_HUMAN_UNMAPPED	1608.71	3	1608.71	537.245	9.76	822.49	-3.9709	2	0	-0.0064	0.44	TRUE	TRUE
0.9986	20160901_01_Blue_phospho-Sample003.04599.04599.4	4599	0.59	0.001	0.149	-0.001	K.RPAS[167.00]PSSPEHLPATPAESPAQR.F	sp|Q9H7L9|SDS3_HUMAN_UNMAPPED	2362.11	4	2362.1	591.534	6.76	822.69	-2.3245	2	0	-0.0055	0.472	TRUE	FALSE
0.9994	20160901_01_Blue_phospho-Sample003.04600.04600.3	4600	0.645	0.051	0.143	-0.001	R.Q[111.03]GSITSPQANEQSVT[181.01]PQR.R	sp|Q9UQ35|SRRM2_HUMAN_UNMAPPED	1989.88	3	1989.88	664.3	6	822.89	-2.1075	2	0	-0.0042	0.419	TRUE	TRUE
0.9999	20160901_01_Blue_phospho-Sample003.04608.04608.3	4608	0.658	0	0.271	0	R.GPPSPPAPVMHS[167.00]PSR.K	sp|Q13573|SNW1_HUMAN_UNMAPPED	1592.72	3	1592.72	531.913	9.76	824.56	-0.6267	2	0	-0.001	0.526	TRUE	FALSE
0.9996	20160901_01_Blue_phospho-Sample003.04609.04609.3	4609	0.544	0.01	0.231	-0.001	R.GPPSPPAPVM[147.04]HSPS[167.00]R.K	sp|Q13573|SNW1_HUMAN_UNMAPPED	1608.71	3	1608.71	537.245	9.76	824.76	-1.7373	2	0	-0.0028	0.435	TRUE	TRUE
0.9986	20160901_01_Blue_phospho-Sample003.04611.04611.4	4611	0.555	0	0.155	-0.001	K.RPASPSS[167.00]PEHLPATPAESPAQR.F	sp|Q9H7L9|SDS3_HUMAN_UNMAPPED	2362.11	4	2362.1	591.534	6.76	825.16	-0.9298	2	0	-0.0022	0.444	TRUE	TRUE
0.9994	20160901_01_Blue_phospho-Sample003.04612.04612.3	4612	0.666	0.063	0.136	0	R.Q[111.03]GSITSPQANEQSVT[181.01]PQR.R	sp|Q9UQ35|SRRM2_HUMAN_UNMAPPED	1989.88	3	1989.88	664.3	6	825.36	-0.2509	2	0	-0.0005	0.438	TRUE	TRUE
0.9999	20160901_01_Blue_phospho-Sample003.04617.04617.3	4617	0.684	0.003	0.274	-0.001	R.GPPSPPAPVMHS[167.00]PSR.K	sp|Q13573|SNW1_HUMAN_UNMAPPED	1592.72	3	1592.71	531.913	9.76	826.43	-2.1307	2	0	-0.0034	0.547	TRUE	FALSE
0.9996	20160901_01_Blue_phospho-Sample003.04618.04618.3	4618	0.546	0.005	0.233	-0.002	R.GPPSPPAPVM[147.04]HSPS[167.00]R.K	sp|Q13573|SNW1_HUMAN_UNMAPPED	1608.71	3	1608.71	537.245	9.76	826.63	-2.8541	2	0	-0.0046	0.436	TRUE	TRUE
0.9986	20160901_01_Blue_phospho-Sample003.04621.04621.4	4621	0.571	0	0.148	-0.001	K.RPAS[167.00]PSSPEHLPATPAESPAQR.F	sp|Q9H7L9|SDS3_HUMAN_UNMAPPED	2362.11	4	2362.1	591.534	6.76	827.23	-1.6905	2	0	-0.004	0.457	TRUE	FALSE
0.9994	20160901_01_Blue_phospho-Sample003.04622.04622.3	4622	0.623	0.07	0.138	-0.001	R.Q[111.03]GSITSPQANEQSVT[181.01]PQR.R	sp|Q9UQ35|SRRM2_HUMAN_UNMAPPED	1989.88	3	1989.88	664.3	6	827.43	-1.9068	2	0	-0.0038	0.419	TRUE	TRUE
0.9977	20160901_01_Blue_phospho-Sample003.04623.04623.2	4623	0.649	0.07	0.156	-0.001	K.SPSPPDGS[167.00]PAATPEIR.V	sp|O00499|BIN1_HUMAN_UNMAPPED	1657.73	2	1657.73	829.875	4.37	827.63	-1.1448	2	0	-0.0019	0.519	TRUE	TRUE
0.9999	20160901_01_Blue_phospho-Sample003.04629.04629.3	4629	0.672	0.003	0.277	-0.001	R.GPPSPPAPVMHS[167.00]PSR.K	sp|Q13573|SNW1_HUMAN_UNMAPPED	1592.72	3	1592.71	531.913	9.76	828.9	-2.256	2	0	-0.0036	0.537	TRUE	FALSE
0.9996	20160901_01_Blue_phospho-Sample003.04630.04630.3	4630	0.553	0.012	0.231	-0.002	R.GPPSPPAPVM[147.04]HSPS[167.00]R.K	sp|Q13573|SNW1_HUMAN_UNMAPPED	1608.71	3	1608.71	537.245	9.76	829.1	-3.5366	2	0	-0.0057	0.442	TRUE	TRUE
0.9986	20160901_01_Blue_phospho-Sample003.04632.04632.4	4632	0.588	0.004	0.148	-0.001	K.RPAS[167.00]PSSPEHLPATPAESPAQR.F	sp|Q9H7L9|SDS3_HUMAN_UNMAPPED	2362.11	4	2362.1	591.534	6.76	829.5	-2.3245	2	0	-0.0055	0.47	TRUE	FALSE
0.9977	20160901_01_Blue_phospho-Sample003.04634.04634.2	4634	0.657	0.085	0.168	-0.002	K.SPSPPDGS[167.00]PAATPEIR.V	sp|O00499|BIN1_HUMAN_UNMAPPED	1657.73	2	1657.73	829.875	4.37	829.9	-2.169	2	0	-0.0036	0.526	TRUE	TRUE
0.9999	20160901_01_Blue_phospho-Sample003.04640.04640.3	4640	0.694	0.003	0.272	-0.001	R.GPPSPPAPVMHS[167.00]PSR.K	sp|Q13573|SNW1_HUMAN_UNMAPPED	1592.72	3	1592.71	531.913	9.76	831.18	-2.5067	2	0	-0.004	0.555	TRUE	FALSE
0.9996	20160901_01_Blue_phospho-Sample003.04641.04641.3	4641	0.55	0.011	0.234	-0.002	R.GPPSPPAPVM[147.04]HSPS[167.00]R.K	sp|Q13573|SNW1_HUMAN_UNMAPPED	1608.71	3	1608.71	537.245	9.76	831.38	-4.2811	2	0	-0.0069	0.44	TRUE	TRUE
0.9986	20160901_01_Blue_phospho-Sample003.04644.04644.4	4644	0.566	0.003	0.151	-0.002	K.RPAS[167.00]PSSPEHLPATPAESPAQR.F	sp|Q9H7L9|SDS3_HUMAN_UNMAPPED	2362.11	4	2362.1	591.534	6.76	831.98	-3.9305	2	0	-0.0093	0.453	TRUE	FALSE
0.9999	20160901_01_Blue_phospho-Sample003.04653.04653.3	4653	0.686	0	0.265	-0.001	R.GPPSPPAPVMHSPS[167.00]R.K	sp|Q13573|SNW1_HUMAN_UNMAPPED	1592.72	3	1592.71	531.913	9.76	833.86	-1.504	2	0	-0.0024	0.549	TRUE	TRUE
0.9997	20160901_01_Blue_phospho-Sample003.04654.04654.3	4654	0.563	0.009	0.224	-0.001	R.GPPSPPAPVM[147.04]HSPS[167.00]R.K	sp|Q13573|SNW1_HUMAN_UNMAPPED	1608.71	3	1608.71	537.245	9.76	834.06	-2.6679	2	0	-0.0043	0.451	TRUE	TRUE
0.9999	20160901_01_Blue_phospho-Sample003.04663.04663.3	4663	0.681	0.002	0.277	-0.001	R.GPPSPPAPVMHSPS[167.00]R.K	sp|Q13573|SNW1_HUMAN_UNMAPPED	1592.72	3	1592.71	531.913	9.76	835.92	-1.504	2	0	-0.0024	0.545	TRUE	TRUE
0.9996	20160901_01_Blue_phospho-Sample003.04664.04664.3	4664	0.545	0.007	0.234	-0.001	R.GPPSPPAPVM[147.04]HSPS[167.00]R.K	sp|Q13573|SNW1_HUMAN_UNMAPPED	1608.71	3	1608.71	537.245	9.76	836.12	-2.6679	2	0	-0.0043	0.436	TRUE	TRUE
0.9999	20160901_01_Blue_phospho-Sample003.04674.04674.3	4674	0.667	0.003	0.272	-0.001	R.GPPSPPAPVMHS[167.00]PSR.K	sp|Q13573|SNW1_HUMAN_UNMAPPED	1592.72	3	1592.72	531.913	9.76	838.19	-0.94	2	0	-0.0015	0.533	TRUE	FALSE
0.9997	20160901_01_Blue_phospho-Sample003.04675.04675.3	4675	0.563	0.008	0.227	-0.001	R.GPPSPPAPVM[147.04]HSPS[167.00]R.K	sp|Q13573|SNW1_HUMAN_UNMAPPED	1608.71	3	1608.71	537.245	9.76	838.39	-1.9854	2	0	-0.0032	0.45	TRUE	TRUE
0.9999	20160901_01_Blue_phospho-Sample003.04683.04683.3	4683	0.674	0.001	0.269	-0.001	R.GPPSPPAPVMHSPS[167.00]R.K	sp|Q13573|SNW1_HUMAN_UNMAPPED	1592.72	3	1592.71	531.913	9.76	840.07	-1.3787	2	0	-0.0022	0.539	TRUE	TRUE
0.9993	20160901_01_Blue_phospho-Sample003.04684.04684.3	4684	0.518	0.01	0.234	-0.002	R.GPPSPPAPVM[147.04]HSPS[167.00]R.K	sp|Q13573|SNW1_HUMAN_UNMAPPED	1608.71	3	1608.71	537.245	9.76	840.27	-3.1023	2	0	-0.005	0.415	TRUE	TRUE
0.9712	20160901_01_Blue_phospho-Sample003.04688.04688.3	4688	0.432	0	0.163	-0.002	R.SASQS[167.00]SLDKLDQELK.E	sp|O60271|JIP4_HUMAN_UNMAPPED	1727.8	3	1727.79	576.94	4.56	841.07	-2.6577	2	1	-0.0046	0.345	TRUE	FALSE
0.9999	20160901_01_Blue_phospho-Sample003.04695.04695.3	4695	0.667	0.002	0.26	0	R.GPPSPPAPVMHS[167.00]PSR.K	sp|Q13573|SNW1_HUMAN_UNMAPPED	1592.72	3	1592.72	531.913	9.76	842.54	0.4387	2	0	0.0007	0.534	TRUE	FALSE
0.9997	20160901_01_Blue_phospho-Sample003.04696.04696.3	4696	0.591	0.012	0.218	-0.001	R.GPPSPPAPVM[147.04]HSPS[167.00]R.K	sp|Q13573|SNW1_HUMAN_UNMAPPED	1608.71	3	1608.71	537.245	9.76	842.74	-1.3029	2	0	-0.0021	0.473	TRUE	TRUE
0.9999	20160901_01_Blue_phospho-Sample003.04706.04706.3	4706	0.633	0.003	0.261	0	R.GPPSPPAPVMHS[167.00]PSR.K	sp|Q13573|SNW1_HUMAN_UNMAPPED	1592.72	3	1592.72	531.913	9.76	844.83	0	2	0	0	0.506	TRUE	FALSE
0.9995	20160901_01_Blue_phospho-Sample003.04707.04707.3	4707	0.534	0.005	0.234	-0.002	R.GPPSPPAPVM[147.04]HSPS[167.00]R.K	sp|Q13573|SNW1_HUMAN_UNMAPPED	1608.71	3	1608.71	537.245	9.76	845.03	-3.1023	2	0	-0.005	0.427	TRUE	TRUE
0.9998	20160901_01_Blue_phospho-Sample003.04717.04717.3	4717	0.611	0.001	0.26	-0.002	R.GPPSPPAPVMHSPS[167.00]R.K	sp|Q13573|SNW1_HUMAN_UNMAPPED	1592.72	3	1592.71	531.913	9.76	847.11	-2.9454	2	0	-0.0047	0.489	TRUE	TRUE
0.999	20160901_01_Blue_phospho-Sample003.04718.04718.3	4718	0.499	0.006	0.23	-0.002	R.GPPSPPAPVM[147.04]HSPS[167.00]R.K	sp|Q13573|SNW1_HUMAN_UNMAPPED	1608.71	3	1608.71	537.245	9.76	847.3	-4.157	2	0	-0.0067	0.399	TRUE	TRUE
0.9999	20160901_01_Blue_phospho-Sample003.04727.04727.3	4727	0.643	0	0.256	-0.002	R.GPPSPPAPVMHS[167.00]PSR.K	sp|Q13573|SNW1_HUMAN_UNMAPPED	1592.72	3	1592.71	531.913	9.76	849.18	-4.3867	2	0	-0.007	0.515	TRUE	FALSE
0.9993	20160901_01_Blue_phospho-Sample003.04728.04728.3	4728	0.515	0.006	0.232	-0.003	R.GPPSPPAPVM[147.04]HSPS[167.00]R.K	sp|Q13573|SNW1_HUMAN_UNMAPPED	1608.71	3	1608.7	537.245	9.76	849.38	-4.7154	2	0	-0.0076	0.412	TRUE	TRUE
0.9999	20160901_01_Blue_phospho-Sample003.04738.04738.3	4738	0.605	0.001	0.259	-0.002	R.GPPSPPAPVMHS[167.00]PSR.K	sp|Q13573|SNW1_HUMAN_UNMAPPED	1592.72	3	1592.71	531.913	9.76	851.45	-3.1334	2	0	-0.005	0.484	TRUE	FALSE
0.9998	20160901_01_Blue_phospho-Sample003.04739.04739.3	4739	0.521	0.009	0.223	-0.002	R.GPPSPPAPVM[147.04]HS[167.00]PSR.K	sp|Q13573|SNW1_HUMAN_UNMAPPED	1608.71	3	1608.71	537.245	9.76	851.64	-3.1643	2	0	-0.0051	0.417	TRUE	FALSE
0.9999	20160901_01_Blue_phospho-Sample003.04749.04749.3	4749	0.629	0.003	0.243	-0.001	R.GPPSPPAPVMHS[167.00]PSR.K	sp|Q13573|SNW1_HUMAN_UNMAPPED	1592.72	3	1592.71	531.913	9.76	853.71	-1.88	2	0	-0.003	0.503	TRUE	FALSE
0.9994	20160901_01_Blue_phospho-Sample003.04750.04750.3	4750	0.526	0.006	0.223	-0.002	R.GPPSPPAPVM[147.04]HSPS[167.00]R.K	sp|Q13573|SNW1_HUMAN_UNMAPPED	1608.71	3	1608.71	537.245	9.76	853.91	-2.8541	2	0	-0.0046	0.421	TRUE	TRUE
0.9999	20160901_01_Blue_phospho-Sample003.04760.04760.3	4760	0.635	0.001	0.246	-0.002	R.GPPSPPAPVMHS[167.00]PSR.K	sp|Q13573|SNW1_HUMAN_UNMAPPED	1592.72	3	1592.71	531.913	9.76	855.96	-3.3214	2	0	-0.0053	0.508	TRUE	FALSE
0.9993	20160901_01_Blue_phospho-Sample003.04761.04761.3	4761	0.519	0.005	0.226	-0.003	R.GPPSPPAPVM[147.04]HSPS[167.00]R.K	sp|Q13573|SNW1_HUMAN_UNMAPPED	1608.71	3	1608.7	537.245	9.76	856.16	-5.0877	2	0	-0.0082	0.415	TRUE	TRUE
0.9627	20160901_01_Blue_phospho-Sample003.04763.04763.3	4763	0.422	0	0.154	-0.003	R.SASQS[167.00]SLDKLDQELK.E	sp|O60271|JIP4_HUMAN_UNMAPPED	1727.8	3	1727.79	576.94	4.56	856.56	-5.3154	2	1	-0.0092	0.338	TRUE	FALSE
0.9999	20160901_01_Blue_phospho-Sample003.04772.04772.3	4772	0.605	0.001	0.244	-0.002	R.GPPSPPAPVMHS[167.00]PSR.K	sp|Q13573|SNW1_HUMAN_UNMAPPED	1592.72	3	1592.71	531.913	9.76	858.43	-4.2614	2	0	-0.0068	0.484	TRUE	FALSE
0.9992	20160901_01_Blue_phospho-Sample003.04773.04773.3	4773	0.509	0.006	0.225	-0.003	R.GPPSPPAPVM[147.04]HSPS[167.00]R.K	sp|Q13573|SNW1_HUMAN_UNMAPPED	1608.71	3	1608.7	537.245	9.76	858.63	-5.5841	2	0	-0.009	0.408	TRUE	TRUE
0.9793	20160901_01_Blue_phospho-Sample003.04776.04776.3	4776	0.442	0	0.176	-0.004	R.SASQS[167.00]SLDKLDQELK.E	sp|O60271|JIP4_HUMAN_UNMAPPED	1727.8	3	1727.79	576.94	4.56	859.23	-6.5287	2	1	-0.0113	0.354	TRUE	FALSE
0.9997	20160901_01_Blue_phospho-Sample003.04784.04784.3	4784	0.591	0.001	0.256	-0.003	R.GPPSPPAPVMHSPS[167.00]R.K	sp|Q13573|SNW1_HUMAN_UNMAPPED	1592.72	3	1592.71	531.913	9.76	860.9	-4.888	2	0	-0.0078	0.473	TRUE	TRUE
0.9988	20160901_01_Blue_phospho-Sample003.04785.04785.3	4785	0.492	0.006	0.228	-0.003	R.GPPSPPAPVM[147.04]HSPS[167.00]R.K	sp|Q13573|SNW1_HUMAN_UNMAPPED	1608.71	3	1608.7	537.245	9.76	861.1	-4.9016	2	0	-0.0079	0.394	TRUE	TRUE
0.9785	20160901_01_Blue_phospho-Sample003.04787.04787.3	4787	0.441	0.006	0.161	-0.003	R.SASQSS[167.00]LDKLDQELK.E	sp|O60271|JIP4_HUMAN_UNMAPPED	1727.8	3	1727.79	576.94	4.56	861.5	-4.9688	2	1	-0.0086	0.353	TRUE	TRUE
0.9998	20160901_01_Blue_phospho-Sample003.04794.04794.3	4794	0.618	0.001	0.234	-0.002	R.GPPSPPAPVMHSPS[167.00]R.K	sp|Q13573|SNW1_HUMAN_UNMAPPED	1592.72	3	1592.71	531.913	9.76	862.97	-3.76	2	0	-0.006	0.494	TRUE	TRUE
0.9992	20160901_01_Blue_phospho-Sample003.04795.04795.3	4795	0.512	0.007	0.216	-0.001	R.GPPSPPAPVM[147.04]HSPS[167.00]R.K	sp|Q13573|SNW1_HUMAN_UNMAPPED	1608.71	3	1608.71	537.245	9.76	863.17	-2.5439	2	0	-0.0041	0.409	TRUE	TRUE
0.9877	20160901_01_Blue_phospho-Sample003.04798.04798.3	4798	0.461	0.006	0.157	-0.002	R.SASQSS[167.00]LDKLDQELK.E	sp|O60271|JIP4_HUMAN_UNMAPPED	1727.8	3	1727.79	576.94	4.56	863.77	-4.0443	2	1	-0.007	0.369	TRUE	TRUE
0.9998	20160901_01_Blue_phospho-Sample003.04803.04803.3	4803	0.606	0.002	0.243	-0.002	R.GPPSPPAPVMHSPS[167.00]R.K	sp|Q13573|SNW1_HUMAN_UNMAPPED	1592.72	3	1592.71	531.913	9.76	864.85	-4.2614	2	0	-0.0068	0.485	TRUE	TRUE
0.9992	20160901_01_Blue_phospho-Sample003.04804.04804.3	4804	0.509	0.006	0.22	-0.002	R.GPPSPPAPVM[147.04]HSPS[167.00]R.K	sp|Q13573|SNW1_HUMAN_UNMAPPED	1608.71	3	1608.71	537.245	9.76	865.05	-2.9782	2	0	-0.0048	0.407	TRUE	TRUE
0.9896	20160901_01_Blue_phospho-Sample003.04805.04805.3	4805	0.468	0	0.156	-0.003	R.SASQS[167.00]SLDKLDQELK.E	sp|O60271|JIP4_HUMAN_UNMAPPED	1727.8	3	1727.79	576.94	4.56	865.25	-5.0265	2	1	-0.0087	0.374	TRUE	FALSE
0.9998	20160901_01_Blue_phospho-Sample003.04814.04814.3	4814	0.562	0.002	0.213	-0.002	R.GPPSPPAPVMHS[167.00]PSR.K	sp|Q13573|SNW1_HUMAN_UNMAPPED	1592.72	3	1592.71	531.913	9.76	867.1	-3.5094	2	0	-0.0056	0.45	TRUE	FALSE
0.9991	20160901_01_Blue_phospho-Sample003.04815.04815.3	4815	0.504	0.005	0.222	-0.003	R.GPPSPPAPVM[147.04]HSPS[167.00]R.K	sp|Q13573|SNW1_HUMAN_UNMAPPED	1608.71	3	1608.7	537.245	9.76	867.3	-5.46	2	0	-0.0088	0.403	TRUE	TRUE
0.9924	20160901_01_Blue_phospho-Sample003.04816.04816.3	4816	0.48	0.006	0.159	-0.002	R.SASQSS[167.00]LDKLDQELK.E	sp|O60271|JIP4_HUMAN_UNMAPPED	1727.8	3	1727.79	576.94	4.56	867.5	-3.6977	2	1	-0.0064	0.384	TRUE	TRUE
0.9999	20160901_01_Blue_phospho-Sample003.04826.04826.3	4826	0.597	0	0.242	-0.003	R.GPPSPPAPVMHS[167.00]PSR.K	sp|Q13573|SNW1_HUMAN_UNMAPPED	1592.72	3	1592.71	531.913	9.76	869.51	-5.6401	2	0	-0.009	0.478	TRUE	FALSE
0.9992	20160901_01_Blue_phospho-Sample003.04827.04827.3	4827	0.508	0.001	0.213	-0.003	R.GPPSPPAPVM[147.04]HSPS[167.00]R.K	sp|Q13573|SNW1_HUMAN_UNMAPPED	1608.71	3	1608.7	537.245	9.76	869.71	-4.7775	2	0	-0.0077	0.406	TRUE	TRUE
0.9916	20160901_01_Blue_phospho-Sample003.04828.04828.3	4828	0.477	0.006	0.158	-0.002	R.SASQSS[167.00]LDKLDQELK.E	sp|O60271|JIP4_HUMAN_UNMAPPED	1727.8	3	1727.79	576.94	4.56	869.91	-3.9288	2	1	-0.0068	0.381	TRUE	TRUE
0.9999	20160901_01_Blue_phospho-Sample003.04839.04839.3	4839	0.612	0.002	0.244	-0.001	R.GPPSPPAPVMHS[167.00]PSR.K	sp|Q13573|SNW1_HUMAN_UNMAPPED	1592.72	3	1592.71	531.913	9.76	872.17	-1.7547	2	0	-0.0028	0.489	TRUE	FALSE
0.9997	20160901_01_Blue_phospho-Sample003.04840.04840.3	4840	0.508	0.01	0.219	-0.001	R.GPPSPPAPVM[147.04]HS[167.00]PSR.K	sp|Q13573|SNW1_HUMAN_UNMAPPED	1608.71	3	1608.71	537.245	9.76	872.37	-2.5439	2	0	-0.0041	0.406	TRUE	FALSE
0.9967	20160901_01_Blue_phospho-Sample003.04841.04841.3	4841	0.52	0.006	0.167	-0.001	R.SASQSS[167.00]LDKLDQELK.E	sp|O60271|JIP4_HUMAN_UNMAPPED	1727.8	3	1727.8	576.94	4.56	872.57	-1.1555	2	1	-0.002	0.416	TRUE	TRUE
0.9998	20160901_01_Blue_phospho-Sample003.04847.04847.3	4847	0.54	0.003	0.21	-0.001	R.GPPSPPAPVMHS[167.00]PSR.K	sp|Q13573|SNW1_HUMAN_UNMAPPED	1592.72	3	1592.71	531.913	9.76	873.85	-2.632	2	0	-0.0042	0.432	TRUE	FALSE
0.9993	20160901_01_Blue_phospho-Sample003.04848.04848.3	4848	0.518	0.006	0.21	-0.001	R.GPPSPPAPVM[147.04]HSPS[167.00]R.K	sp|Q13573|SNW1_HUMAN_UNMAPPED	1608.71	3	1608.71	537.245	9.76	874.05	-2.5439	2	0	-0.0041	0.414	TRUE	TRUE
0.9973	20160901_01_Blue_phospho-Sample003.04850.04850.3	4850	0.533	0.006	0.164	0	R.SASQSS[167.00]LDKLDQELK.E	sp|O60271|JIP4_HUMAN_UNMAPPED	1727.8	3	1727.8	576.94	4.56	874.45	0.2889	2	1	0.0005	0.426	TRUE	TRUE
0.9999	20160901_01_Blue_phospho-Sample003.04859.04859.3	4859	0.584	0.007	0.24	-0.002	R.GPPSPPAPVMHS[167.00]PSR.K	sp|Q13573|SNW1_HUMAN_UNMAPPED	1592.72	3	1592.71	531.913	9.76	876.32	-3.1334	2	0	-0.005	0.468	TRUE	FALSE
0.9967	20160901_01_Blue_phospho-Sample003.04861.04861.3	4861	0.52	0.003	0.168	0	R.SASQSS[167.00]LDKLDQELK.E	sp|O60271|JIP4_HUMAN_UNMAPPED	1727.8	3	1727.8	576.94	4.56	876.72	0.1733	2	1	0.0003	0.416	TRUE	TRUE
0.9998	20160901_01_Blue_phospho-Sample003.04869.04869.3	4869	0.549	0.003	0.244	-0.003	R.GPPSPPAPVMHS[167.00]PSR.K	sp|Q13573|SNW1_HUMAN_UNMAPPED	1592.72	3	1592.71	531.913	9.76	878.38	-4.8254	2	0	-0.0077	0.439	TRUE	FALSE
0.9992	20160901_01_Blue_phospho-Sample003.04870.04870.3	4870	0.511	0.004	0.216	-0.002	R.GPPSPPAPVM[147.04]HSPS[167.00]R.K	sp|Q13573|SNW1_HUMAN_UNMAPPED	1608.71	3	1608.71	537.245	9.76	878.58	-3.3504	2	0	-0.0054	0.409	TRUE	TRUE
0.9971	20160901_01_Blue_phospho-Sample003.04872.04872.3	4872	0.528	0.006	0.166	-0.001	R.SASQSS[167.00]LDKLDQELK.E	sp|O60271|JIP4_HUMAN_UNMAPPED	1727.8	3	1727.79	576.94	4.56	878.98	-1.7333	2	1	-0.003	0.422	TRUE	TRUE
0.9998	20160901_01_Blue_phospho-Sample003.04882.04882.3	4882	0.567	0.006	0.239	-0.002	R.GPPSPPAPVMHS[167.00]PSR.K	sp|Q13573|SNW1_HUMAN_UNMAPPED	1592.72	3	1592.71	531.913	9.76	881.04	-3.008	2	0	-0.0048	0.454	TRUE	FALSE
0.9955	20160901_01_Blue_phospho-Sample003.04883.04883.3	4883	0.503	0.004	0.165	-0.001	R.SASQSS[167.00]LDKLDQELK.E	sp|O60271|JIP4_HUMAN_UNMAPPED	1727.8	3	1727.8	576.94	4.56	881.24	-0.9244	2	1	-0.0016	0.403	TRUE	TRUE
0.9998	20160901_01_Blue_phospho-Sample003.04893.04893.3	4893	0.608	0.001	0.232	-0.001	R.GPPSPPAPVMHSPS[167.00]R.K	sp|Q13573|SNW1_HUMAN_UNMAPPED	1592.72	3	1592.71	531.913	9.76	883.31	-1.3787	2	0	-0.0022	0.487	TRUE	TRUE
0.9991	20160901_01_Blue_phospho-Sample003.04894.04894.3	4894	0.505	0.006	0.211	-0.002	R.GPPSPPAPVM[147.04]HSPS[167.00]R.K	sp|Q13573|SNW1_HUMAN_UNMAPPED	1608.71	3	1608.71	537.245	9.76	883.51	-3.2263	2	0	-0.0052	0.404	TRUE	TRUE
0.9943	20160901_01_Blue_phospho-Sample003.04896.04896.3	4896	0.492	0.004	0.168	0	R.SASQSS[167.00]LDKLDQELK.E	sp|O60271|JIP4_HUMAN_UNMAPPED	1727.8	3	1727.8	576.94	4.56	883.91	-0.2889	2	1	-0.0005	0.394	TRUE	TRUE
0.9999	20160901_01_Blue_phospho-Sample003.04903.04903.3	4903	0.585	0.002	0.234	-0.002	R.GPPSPPAPVMHS[167.00]PSR.K	sp|Q13573|SNW1_HUMAN_UNMAPPED	1592.72	3	1592.71	531.913	9.76	885.38	-4.6374	2	0	-0.0074	0.468	TRUE	FALSE
0.9991	20160901_01_Blue_phospho-Sample003.04904.04904.3	4904	0.504	0.005	0.21	-0.002	R.GPPSPPAPVM[147.04]HSPS[167.00]R.K	sp|Q13573|SNW1_HUMAN_UNMAPPED	1608.71	3	1608.7	537.245	9.76	885.58	-4.4052	2	0	-0.0071	0.403	TRUE	TRUE
0.982	20160901_01_Blue_phospho-Sample003.04907.04907.3	4907	0.447	0	0.164	-0.001	R.SASQS[167.00]SLDKLDQELK.E	sp|O60271|JIP4_HUMAN_UNMAPPED	1727.8	3	1727.79	576.94	4.56	886.18	-2.4844	2	1	-0.0043	0.358	TRUE	FALSE
0.9998	20160901_01_Blue_phospho-Sample003.04915.04915.3	4915	0.571	0.001	0.189	-0.003	R.GPPSPPAPVMHS[167.00]PSR.K	sp|Q13573|SNW1_HUMAN_UNMAPPED	1592.72	3	1592.71	531.913	9.76	887.85	-5.5774	2	0	-0.0089	0.457	TRUE	FALSE
0.9998	20160901_01_Blue_phospho-Sample003.04916.04916.3	4916	0.521	0.001	0.213	-0.003	R.GPPSPPAPVM[147.04]HS[167.00]PSR.K	sp|Q13573|SNW1_HUMAN_UNMAPPED	1608.71	3	1608.7	537.245	9.76	888.05	-5.0877	2	0	-0.0082	0.417	TRUE	FALSE
0.9961	20160901_01_Blue_phospho-Sample003.04918.04918.3	4918	0.511	0	0.164	-0.002	R.SASQS[167.00]SLDKLDQELK.E	sp|O60271|JIP4_HUMAN_UNMAPPED	1727.8	3	1727.79	576.94	4.56	888.45	-3.8132	2	1	-0.0066	0.409	TRUE	FALSE
0.9998	20160901_01_Blue_phospho-Sample003.04927.04927.3	4927	0.611	0.001	0.222	-0.002	R.GPPSPPAPVMHSPS[167.00]R.K	sp|Q13573|SNW1_HUMAN_UNMAPPED	1592.72	3	1592.71	531.913	9.76	890.33	-4.0107	2	0	-0.0064	0.489	TRUE	TRUE
0.9982	20160901_01_Blue_phospho-Sample003.04928.04928.3	4928	0.431	0.007	0.203	-0.003	R.GPPSPPAPVM[147.04]HS[167.00]PSR.K	sp|Q13573|SNW1_HUMAN_UNMAPPED	1608.71	3	1608.7	537.245	9.76	890.53	-4.9016	2	0	-0.0079	0.345	TRUE	FALSE
0.9785	20160901_01_Blue_phospho-Sample003.04931.04931.3	4931	0.441	0.007	0.152	-0.002	R.SASQSS[167.00]LDKLDQELK.E	sp|O60271|JIP4_HUMAN_UNMAPPED	1727.8	3	1727.79	576.94	4.56	891.13	-2.8888	2	1	-0.005	0.353	TRUE	TRUE
0.9999	20160901_01_Blue_phospho-Sample003.04937.04937.3	4937	0.581	0.001	0.235	-0.002	R.GPPSPPAPVMHS[167.00]PSR.K	sp|Q13573|SNW1_HUMAN_UNMAPPED	1592.72	3	1592.71	531.913	9.76	892.41	-3.0707	2	0	-0.0049	0.465	TRUE	FALSE
0.9996	20160901_01_Blue_phospho-Sample003.04938.04938.3	4938	0.492	0.002	0.224	-0.002	R.GPPSPPAPVM[147.04]HS[167.00]PSR.K	sp|Q13573|SNW1_HUMAN_UNMAPPED	1608.71	3	1608.71	537.245	9.76	892.61	-3.7227	2	0	-0.006	0.393	TRUE	FALSE
0.9854	20160901_01_Blue_phospho-Sample003.04941.04941.3	4941	0.455	0.006	0.158	-0.001	R.SASQSS[167.00]LDKLDQELK.E	sp|O60271|JIP4_HUMAN_UNMAPPED	1727.8	3	1727.8	576.94	4.56	893.21	-1.6177	2	1	-0.0028	0.364	TRUE	TRUE
0.9998	20160901_01_Blue_phospho-Sample003.04948.04948.3	4948	0.566	0.006	0.214	-0.002	R.GPPSPPAPVMHS[167.00]PSR.K	sp|Q13573|SNW1_HUMAN_UNMAPPED	1592.72	3	1592.71	531.913	9.76	894.69	-4.324	2	0	-0.0069	0.453	TRUE	FALSE
0.9997	20160901_01_Blue_phospho-Sample003.04949.04949.3	4949	0.499	0.005	0.196	-0.002	R.GPPSPPAPVM[147.04]HS[167.00]PSR.K	sp|Q13573|SNW1_HUMAN_UNMAPPED	1608.71	3	1608.7	537.245	9.76	894.89	-4.6534	2	0	-0.0075	0.399	TRUE	FALSE
0.9908	20160901_01_Blue_phospho-Sample003.04952.04952.3	4952	0.473	0.006	0.156	-0.002	R.SASQSS[167.00]LDKLDQELK.E	sp|O60271|JIP4_HUMAN_UNMAPPED	1727.8	3	1727.79	576.94	4.56	895.49	-3.2932	2	1	-0.0057	0.378	TRUE	TRUE
0.9999	20160901_01_Blue_phospho-Sample003.04959.04959.3	4959	0.584	0.008	0.228	-0.001	R.GPPSPPAPVMHS[167.00]PSR.K	sp|Q13573|SNW1_HUMAN_UNMAPPED	1592.72	3	1592.71	531.913	9.76	896.97	-2.1933	2	0	-0.0035	0.468	TRUE	FALSE
0.9983	20160901_01_Blue_phospho-Sample003.04960.04960.3	4960	0.478	0.006	0.21	-0.001	R.GPPSPPAPVM[147.04]HSPS[167.00]R.K	sp|Q13573|SNW1_HUMAN_UNMAPPED	1608.71	3	1608.71	537.245	9.76	897.17	-2.5439	2	0	-0.0041	0.383	TRUE	TRUE
0.9919	20160901_01_Blue_phospho-Sample003.04962.04962.3	4962	0.478	0	0.157	-0.002	R.SASQS[167.00]SLDKLDQELK.E	sp|O60271|JIP4_HUMAN_UNMAPPED	1727.8	3	1727.79	576.94	4.56	897.57	-3.2932	2	1	-0.0057	0.382	TRUE	FALSE
0.9997	20160901_01_Blue_phospho-Sample003.04969.04969.3	4969	0.587	0.001	0.233	-0.003	R.GPPSPPAPVMHSPS[167.00]R.K	sp|Q13573|SNW1_HUMAN_UNMAPPED	1592.72	3	1592.71	531.913	9.76	899.05	-5.076	2	0	-0.0081	0.469	TRUE	TRUE
0.9995	20160901_01_Blue_phospho-Sample003.04970.04970.3	4970	0.476	0.006	0.204	-0.001	R.GPPSPPAPVM[147.04]HS[167.00]PSR.K	sp|Q13573|SNW1_HUMAN_UNMAPPED	1608.71	3	1608.71	537.245	9.76	899.25	-2.792	2	0	-0.0045	0.381	TRUE	FALSE
0.9702	20160901_01_Blue_phospho-Sample003.04971.04971.3	4971	0.43	0	0.16	-0.002	R.SASQS[167.00]SLDKLDQELK.E	sp|O60271|JIP4_HUMAN_UNMAPPED	1727.8	3	1727.79	576.94	4.56	899.45	-3.9866	2	1	-0.0069	0.344	TRUE	FALSE
0.7859	20160901_01_Blue_phospho-Sample003.04975.04975.2	4975	0.273	0.002	0.221	-0.019	R.APQTSS[167.00]SPPPVR.R	sp|Q8IYB3|SRRM1_HUMAN_UNMAPPED	1302.6	2	1302.56	652.306	9.79	900.25	-28.975	2	0	-0.0378	0.218	TRUE	FALSE
0.9999	20160901_01_Blue_phospho-Sample003.04979.04979.3	4979	0.588	0.001	0.221	-0.001	R.GPPSPPAPVMHS[167.00]PSR.K	sp|Q13573|SNW1_HUMAN_UNMAPPED	1592.72	3	1592.71	531.913	9.76	901.13	-2.7574	2	0	-0.0044	0.471	TRUE	FALSE
0.9986	20160901_01_Blue_phospho-Sample003.04980.04980.3	4980	0.487	0.004	0.204	-0.002	R.GPPSPPAPVM[147.04]HSPS[167.00]R.K	sp|Q13573|SNW1_HUMAN_UNMAPPED	1608.71	3	1608.71	537.245	9.76	901.33	-3.9088	2	0	-0.0063	0.39	TRUE	TRUE
0.9495	20160901_01_Blue_phospho-Sample003.04982.04982.3	4982	0.413	0	0.157	-0.002	R.SASQS[167.00]SLDKLDQELK.E	sp|O60271|JIP4_HUMAN_UNMAPPED	1727.8	3	1727.79	576.94	4.56	901.73	-3.5821	2	1	-0.0062	0.33	TRUE	FALSE
0.9999	20160901_01_Blue_phospho-Sample003.04991.04991.3	4991	0.6	0.005	0.222	-0.002	R.GPPSPPAPVMHS[167.00]PSR.K	sp|Q13573|SNW1_HUMAN_UNMAPPED	1592.72	3	1592.71	531.913	9.76	903.61	-3.0707	2	0	-0.0049	0.48	TRUE	FALSE
0.9998	20160901_01_Blue_phospho-Sample003.05002.05002.3	5002	0.549	0.006	0.232	-0.002	R.GPPSPPAPVMHS[167.00]PSR.K	sp|Q13573|SNW1_HUMAN_UNMAPPED	1592.72	3	1592.71	531.913	9.76	905.88	-3.5094	2	0	-0.0056	0.439	TRUE	FALSE
0.9987	20160901_01_Blue_phospho-Sample003.05003.05003.3	5003	0.489	0.012	0.196	-0.003	R.GPPSPPAPVM[147.04]HSPS[167.00]R.K	sp|Q13573|SNW1_HUMAN_UNMAPPED	1608.71	3	1608.7	537.245	9.76	906.08	-5.0877	2	0	-0.0082	0.391	TRUE	TRUE
0.9495	20160901_01_Blue_phospho-Sample003.05006.05006.3	5006	0.412	0.004	0.161	-0.002	R.SASQSS[167.00]LDKLDQELK.E	sp|O60271|JIP4_HUMAN_UNMAPPED	1727.8	3	1727.79	576.94	4.56	906.68	-3.7555	2	1	-0.0065	0.33	TRUE	TRUE
0.9997	20160901_01_Blue_phospho-Sample003.05014.05014.3	5014	0.574	0.001	0.222	-0.002	R.GPPSPPAPVMHSPS[167.00]R.K	sp|Q13573|SNW1_HUMAN_UNMAPPED	1592.72	3	1592.71	531.913	9.76	908.35	-3.76	2	0	-0.006	0.459	TRUE	TRUE
0.9981	20160901_01_Blue_phospho-Sample003.05015.05015.3	5015	0.474	0.013	0.219	-0.002	R.GPPSPPAPVM[147.04]HSPS[167.00]R.K	sp|Q13573|SNW1_HUMAN_UNMAPPED	1608.71	3	1608.71	537.245	9.76	908.55	-3.1023	2	0	-0.005	0.38	TRUE	TRUE
0.9889	20160901_01_Blue_phospho-Sample003.05016.05016.3	5016	0.465	0.006	0.151	-0.002	R.SASQSS[167.00]LDKLDQELK.E	sp|O60271|JIP4_HUMAN_UNMAPPED	1727.8	3	1727.79	576.94	4.56	908.75	-3.5244	2	1	-0.0061	0.372	TRUE	TRUE
0.9997	20160901_01_Blue_phospho-Sample003.05019.05019.3	5019	0.526	0.025	0.233	-0.002	K.AAPEASSPPAS[167.00]PLQHLLPGK.A	sp|Q96TA1|NIBL1_HUMAN_UNMAPPED	2047.01	3	2047.01	683.345	6.79	909.35	-3.1219	2	0	-0.0064	0.421	TRUE	TRUE
0.9998	20160901_01_Blue_phospho-Sample003.05025.05025.3	5025	0.553	0.002	0.222	-0.003	R.GPPSPPAPVMHS[167.00]PSR.K	sp|Q13573|SNW1_HUMAN_UNMAPPED	1592.72	3	1592.71	531.913	9.76	910.63	-4.8254	2	0	-0.0077	0.443	TRUE	FALSE
0.9977	20160901_01_Blue_phospho-Sample003.05026.05026.3	5026	0.467	0.001	0.214	-0.003	R.GPPSPPAPVM[147.04]HSPS[167.00]R.K	sp|Q13573|SNW1_HUMAN_UNMAPPED	1608.71	3	1608.7	537.245	9.76	910.83	-4.8395	2	0	-0.0078	0.374	TRUE	TRUE
0.9827	20160901_01_Blue_phospho-Sample003.05027.05027.3	5027	0.448	0	0.155	-0.003	R.SASQS[167.00]SLDKLDQELK.E	sp|O60271|JIP4_HUMAN_UNMAPPED	1727.8	3	1727.79	576.94	4.56	911.03	-4.5643	2	1	-0.0079	0.359	TRUE	FALSE
0.9997	20160901_01_Blue_phospho-Sample003.05030.05030.3	5030	0.558	0.029	0.234	-0.002	K.AAPEASSPPAS[167.00]PLQHLLPGK.A	sp|Q96TA1|NIBL1_HUMAN_UNMAPPED	2047.01	3	2047.01	683.345	6.79	911.63	-2.8292	2	0	-0.0058	0.447	TRUE	TRUE
0.9996	20160901_01_Blue_phospho-Sample003.05036.05036.3	5036	0.538	0.002	0.23	-0.002	R.GPPSPPAPVMHSPS[167.00]R.K	sp|Q13573|SNW1_HUMAN_UNMAPPED	1592.72	3	1592.71	531.913	9.76	912.9	-4.324	2	0	-0.0069	0.431	TRUE	TRUE
0.9996	20160901_01_Blue_phospho-Sample003.05037.05037.3	5037	0.494	0.007	0.211	-0.003	R.GPPSPPAPVM[147.04]HS[167.00]PSR.K	sp|Q13573|SNW1_HUMAN_UNMAPPED	1608.71	3	1608.7	537.245	9.76	913.1	-5.1498	2	0	-0.0083	0.396	TRUE	FALSE
0.9941	20160901_01_Blue_phospho-Sample003.05038.05038.3	5038	0.491	0.006	0.148	-0.002	R.SASQSS[167.00]LDKLDQELK.E	sp|O60271|JIP4_HUMAN_UNMAPPED	1727.8	3	1727.79	576.94	4.56	913.3	-3.871	2	1	-0.0067	0.393	TRUE	TRUE
0.9997	20160901_01_Blue_phospho-Sample003.05041.05041.3	5041	0.538	0.035	0.23	-0.002	K.AAPEASSPPAS[167.00]PLQHLLPGK.A	sp|Q96TA1|NIBL1_HUMAN_UNMAPPED	2047.01	3	2047.01	683.345	6.79	913.9	-2.7804	2	0	-0.0057	0.43	TRUE	TRUE
0.9998	20160901_01_Blue_phospho-Sample003.05047.05047.3	5047	0.626	0.004	0.228	-0.003	R.GPPSPPAPVMHSPS[167.00]R.K	sp|Q13573|SNW1_HUMAN_UNMAPPED	1592.72	3	1592.71	531.913	9.76	915.17	-5.8281	2	0	-0.0093	0.501	TRUE	TRUE
0.9997	20160901_01_Blue_phospho-Sample003.05048.05048.3	5048	0.498	0.003	0.198	-0.003	R.GPPSPPAPVM[147.04]HS[167.00]PSR.K	sp|Q13573|SNW1_HUMAN_UNMAPPED	1608.71	3	1608.7	537.245	9.76	915.37	-6.2045	2	0	-0.01	0.398	TRUE	FALSE
0.982	20160901_01_Blue_phospho-Sample003.05049.05049.3	5049	0.447	0.004	0.162	-0.002	R.SASQSS[167.00]LDKLDQELK.E	sp|O60271|JIP4_HUMAN_UNMAPPED	1727.8	3	1727.79	576.94	4.56	915.57	-4.1021	2	1	-0.0071	0.358	TRUE	TRUE
0.9995	20160901_01_Blue_phospho-Sample003.05052.05052.3	5052	0.491	0.025	0.244	-0.003	K.AAPEASSPPAS[167.00]PLQHLLPGK.A	sp|Q96TA1|NIBL1_HUMAN_UNMAPPED	2047.01	3	2047.01	683.345	6.79	916.17	-3.8048	2	0	-0.0078	0.393	TRUE	TRUE
0.9999	20160901_01_Blue_phospho-Sample003.05058.05058.3	5058	0.589	0.006	0.214	-0.002	R.GPPSPPAPVMHS[167.00]PSR.K	sp|Q13573|SNW1_HUMAN_UNMAPPED	1592.72	3	1592.71	531.913	9.76	917.44	-4.5747	2	0	-0.0073	0.471	TRUE	FALSE
0.9988	20160901_01_Blue_phospho-Sample003.05059.05059.3	5059	0.492	0.012	0.202	-0.002	R.GPPSPPAPVM[147.04]HSPS[167.00]R.K	sp|Q13573|SNW1_HUMAN_UNMAPPED	1608.71	3	1608.71	537.245	9.76	917.64	-3.2884	2	0	-0.0053	0.394	TRUE	TRUE
0.9996	20160901_01_Blue_phospho-Sample003.05063.05063.3	5063	0.512	0.028	0.226	-0.002	K.AAPEASSPPAS[167.00]PLQHLLPGK.A	sp|Q96TA1|NIBL1_HUMAN_UNMAPPED	2047.01	3	2047.01	683.345	6.79	918.44	-2.5853	2	0	-0.0053	0.41	TRUE	TRUE
0.9992	20160901_01_Blue_phospho-Sample003.05068.05068.3	5068	0.511	0.002	0.225	-0.002	R.GPPSPPAPVMHSPS[167.00]R.K	sp|Q13573|SNW1_HUMAN_UNMAPPED	1592.72	3	1592.71	531.913	9.76	919.5	-3.8854	2	0	-0.0062	0.408	TRUE	TRUE
0.9993	20160901_01_Blue_phospho-Sample003.05069.05069.3	5069	0.469	0.006	0.204	-0.002	R.GPPSPPAPVM[147.04]HS[167.00]PSR.K	sp|Q13573|SNW1_HUMAN_UNMAPPED	1608.71	3	1608.71	537.245	9.76	919.7	-2.9161	2	0	-0.0047	0.375	TRUE	FALSE
0.9069	20160901_01_Blue_phospho-Sample003.05070.05070.3	5070	0.392	0	0.161	-0.002	R.SASQS[167.00]SLDKLDQELK.E	sp|O60271|JIP4_HUMAN_UNMAPPED	1727.8	3	1727.79	576.94	4.56	919.9	-3.2932	2	1	-0.0057	0.314	TRUE	FALSE
0.9996	20160901_01_Blue_phospho-Sample003.05074.05074.3	5074	0.506	0.031	0.211	-0.001	K.AAPEASSPPAS[167.00]PLQHLLPGK.A	sp|Q96TA1|NIBL1_HUMAN_UNMAPPED	2047.01	3	2047.01	683.345	6.79	920.7	-1.5122	2	0	-0.0031	0.405	TRUE	TRUE
0.9998	20160901_01_Blue_phospho-Sample003.05079.05079.3	5079	0.563	0.007	0.184	-0.001	R.GPPSPPAPVMHS[167.00]PSR.K	sp|Q13573|SNW1_HUMAN_UNMAPPED	1592.72	3	1592.71	531.913	9.76	921.77	-2.256	2	0	-0.0036	0.45	TRUE	FALSE
0.9981	20160901_01_Blue_phospho-Sample003.05080.05080.3	5080	0.475	0.005	0.202	-0.002	R.GPPSPPAPVM[147.04]HSPS[167.00]R.K	sp|Q13573|SNW1_HUMAN_UNMAPPED	1608.71	3	1608.71	537.245	9.76	921.97	-3.8468	2	0	-0.0062	0.38	TRUE	TRUE
0.9388	20160901_01_Blue_phospho-Sample003.05081.05081.3	5081	0.406	0	0.159	-0.001	R.SASQS[167.00]SLDKLDQELK.E	sp|O60271|JIP4_HUMAN_UNMAPPED	1727.8	3	1727.79	576.94	4.56	922.17	-2.311	2	1	-0.004	0.325	TRUE	FALSE
0.9994	20160901_01_Blue_phospho-Sample003.05085.05085.3	5085	0.48	0.021	0.215	-0.001	K.AAPEASSPPAS[167.00]PLQHLLPGK.A	sp|Q96TA1|NIBL1_HUMAN_UNMAPPED	2047.01	3	2047.01	683.345	6.79	922.97	-1.8048	2	0	-0.0037	0.384	TRUE	TRUE
0.9999	20160901_01_Blue_phospho-Sample003.05090.05090.3	5090	0.575	0	0.226	-0.003	R.GPPSPPAPVMHS[167.00]PSR.K	sp|Q13573|SNW1_HUMAN_UNMAPPED	1592.72	3	1592.71	531.913	9.76	924.03	-4.9507	2	0	-0.0079	0.46	TRUE	FALSE
0.9994	20160901_01_Blue_phospho-Sample003.05091.05091.3	5091	0.47	0.004	0.216	-0.003	R.GPPSPPAPVM[147.04]HS[167.00]PSR.K	sp|Q13573|SNW1_HUMAN_UNMAPPED	1608.71	3	1608.7	537.245	9.76	924.23	-5.2739	2	0	-0.0085	0.376	TRUE	FALSE
0.999	20160901_01_Blue_phospho-Sample003.05096.05096.3	5096	0.456	0.021	0.222	-0.002	K.AAPEASSPPAS[167.00]PLQHLLPGK.A	sp|Q96TA1|NIBL1_HUMAN_UNMAPPED	2047.01	3	2047.01	683.345	6.79	925.23	-3.4146	2	0	-0.007	0.365	TRUE	TRUE
0.9997	20160901_01_Blue_phospho-Sample003.05100.05100.3	5100	0.586	0.001	0.227	-0.002	R.GPPSPPAPVMHSPS[167.00]R.K	sp|Q13573|SNW1_HUMAN_UNMAPPED	1592.72	3	1592.71	531.913	9.76	926.09	-4.6374	2	0	-0.0074	0.469	TRUE	TRUE
0.9958	20160901_01_Blue_phospho-Sample003.05101.05101.3	5101	0.447	0.005	0.205	-0.002	R.GPPSPPAPVM[147.04]HSPS[167.00]R.K	sp|Q13573|SNW1_HUMAN_UNMAPPED	1608.71	3	1608.71	537.245	9.76	926.29	-3.4745	2	0	-0.0056	0.357	TRUE	TRUE
0.9996	20160901_01_Blue_phospho-Sample003.05107.05107.3	5107	0.506	0.039	0.194	-0.002	K.AAPEASSPPAS[167.00]PLQHLLPGK.A	sp|Q96TA1|NIBL1_HUMAN_UNMAPPED	2047.01	3	2047.01	683.345	6.79	927.49	-3.1707	2	0	-0.0065	0.405	TRUE	TRUE
0.9998	20160901_01_Blue_phospho-Sample003.05109.05109.3	5109	0.524	0.004	0.18	-0.002	R.GPPSPPAPVMHS[167.00]PSR.K	sp|Q13573|SNW1_HUMAN_UNMAPPED	1592.72	3	1592.71	531.913	9.76	927.95	-3.1334	2	0	-0.005	0.419	TRUE	FALSE
0.9973	20160901_01_Blue_phospho-Sample003.05110.05110.3	5110	0.461	0.007	0.194	-0.001	R.GPPSPPAPVM[147.04]HSPS[167.00]R.K	sp|Q13573|SNW1_HUMAN_UNMAPPED	1608.71	3	1608.71	537.245	9.76	928.15	-2.1095	2	0	-0.0034	0.369	TRUE	TRUE
0.9998	20160901_01_Blue_phospho-Sample003.05121.05121.3	5121	0.565	0.003	0.222	-0.002	R.GPPSPPAPVMHS[167.00]PSR.K	sp|Q13573|SNW1_HUMAN_UNMAPPED	1592.72	3	1592.71	531.913	9.76	930.41	-2.82	2	0	-0.0045	0.452	TRUE	FALSE
0.9992	20160901_01_Blue_phospho-Sample003.05122.05122.3	5122	0.508	0.002	0.203	0	R.GPPSPPAPVM[147.04]HSPS[167.00]R.K	sp|Q13573|SNW1_HUMAN_UNMAPPED	1608.71	3	1608.71	537.245	9.76	930.61	-0.8686	2	0	-0.0014	0.406	TRUE	TRUE
0.9997	20160901_01_Blue_phospho-Sample003.05128.05128.3	5128	0.527	0.051	0.195	0	K.AAPEASSPPAS[167.00]PLQHLLPGK.A	sp|Q96TA1|NIBL1_HUMAN_UNMAPPED	2047.01	3	2047.01	683.345	6.79	931.81	-0.5854	2	0	-0.0012	0.422	TRUE	TRUE
0.9997	20160901_01_Blue_phospho-Sample003.05134.05134.3	5134	0.512	0.002	0.231	-0.001	R.GPPSPPAPVMHS[167.00]PSR.K	sp|Q13573|SNW1_HUMAN_UNMAPPED	1592.72	3	1592.71	531.913	9.76	933.07	-2.3187	2	0	-0.0037	0.41	TRUE	FALSE
0.9975	20160901_01_Blue_phospho-Sample003.05135.05135.3	5135	0.465	0.011	0.205	0	R.GPPSPPAPVM[147.04]HSPS[167.00]R.K	sp|Q13573|SNW1_HUMAN_UNMAPPED	1608.71	3	1608.71	537.245	9.76	933.27	-0.6825	2	0	-0.0011	0.372	TRUE	TRUE
0.9992	20160901_01_Blue_phospho-Sample003.05139.05139.3	5139	0.468	0.045	0.205	-0.002	K.AAPEASSPPAS[167.00]PLQHLLPGK.A	sp|Q96TA1|NIBL1_HUMAN_UNMAPPED	2047.01	3	2047.01	683.345	6.79	934.07	-2.1951	2	0	-0.0045	0.374	TRUE	TRUE
0.9997	20160901_01_Blue_phospho-Sample003.05144.05144.3	5144	0.514	0.001	0.182	-0.001	R.GPPSPPAPVMHS[167.00]PSR.K	sp|Q13573|SNW1_HUMAN_UNMAPPED	1592.72	3	1592.71	531.913	9.76	935.13	-2.5067	2	0	-0.004	0.411	TRUE	FALSE
0.9993	20160901_01_Blue_phospho-Sample003.05145.05145.3	5145	0.464	0.001	0.198	0	R.GPPSPPAPVM[147.04]HS[167.00]PSR.K	sp|Q13573|SNW1_HUMAN_UNMAPPED	1608.71	3	1608.71	537.245	9.76	935.33	-0.8066	2	0	-0.0013	0.372	TRUE	FALSE
0.9995	20160901_01_Blue_phospho-Sample003.05150.05150.3	5150	0.487	0.038	0.203	-0.001	K.AAPEASSPPAS[167.00]PLQHLLPGK.A	sp|Q96TA1|NIBL1_HUMAN_UNMAPPED	2047.01	3	2047.01	683.345	6.79	936.33	-1.8536	2	0	-0.0038	0.39	TRUE	TRUE
0.9997	20160901_01_Blue_phospho-Sample003.05156.05156.3	5156	0.564	0.002	0.206	-0.001	R.GPPSPPAPVMHSPS[167.00]R.K	sp|Q13573|SNW1_HUMAN_UNMAPPED	1592.72	3	1592.71	531.913	9.76	937.58	-1.6293	2	0	-0.0026	0.451	TRUE	TRUE
0.9974	20160901_01_Blue_phospho-Sample003.05157.05157.3	5157	0.464	0.005	0.192	-0.001	R.GPPSPPAPVM[147.04]HSPS[167.00]R.K	sp|Q13573|SNW1_HUMAN_UNMAPPED	1608.71	3	1608.71	537.245	9.76	937.78	-2.2336	2	0	-0.0036	0.371	TRUE	TRUE
0.9993	20160901_01_Blue_phospho-Sample003.05162.05162.3	5162	0.475	0.028	0.203	-0.002	K.AAPEASSPPAS[167.00]PLQHLLPGK.A	sp|Q96TA1|NIBL1_HUMAN_UNMAPPED	2047.01	3	2047.01	683.345	6.79	938.78	-2.9268	2	0	-0.006	0.38	TRUE	TRUE
0.9998	20160901_01_Blue_phospho-Sample003.05168.05168.3	5168	0.569	0.008	0.215	-0.001	R.GPPSPPAPVMHS[167.00]PSR.K	sp|Q13573|SNW1_HUMAN_UNMAPPED	1592.72	3	1592.72	531.913	9.76	940.03	-0.94	2	0	-0.0015	0.455	TRUE	FALSE
0.9998	20160901_01_Blue_phospho-Sample003.05179.05179.3	5179	0.537	0.008	0.211	-0.003	R.GPPSPPAPVMHS[167.00]PSR.K	sp|Q13573|SNW1_HUMAN_UNMAPPED	1592.72	3	1592.71	531.913	9.76	942.28	-4.8254	2	0	-0.0077	0.43	TRUE	FALSE
0.9997	20160901_01_Blue_phospho-Sample003.05183.05183.3	5183	0.558	0.031	0.203	-0.001	K.AAPEASSPPAS[167.00]PLQHLLPGK.A	sp|Q96TA1|NIBL1_HUMAN_UNMAPPED	2047.01	3	2047.01	683.345	6.79	943.08	-1.0732	2	0	-0.0022	0.446	TRUE	TRUE
0.9998	20160901_01_Blue_phospho-Sample003.05194.05194.3	5194	0.632	0.039	0.225	-0.001	K.AAPEASSPPAS[167.00]PLQHLLPGK.A	sp|Q96TA1|NIBL1_HUMAN_UNMAPPED	2047.01	3	2047.01	683.345	6.79	945.34	-1.7073	2	0	-0.0035	0.506	TRUE	TRUE
0.9998	20160901_01_Blue_phospho-Sample003.05206.05206.3	5206	0.687	0.039	0.241	0.001	K.AAPEASSPPAS[167.00]PLQHLLPGK.A	sp|Q96TA1|NIBL1_HUMAN_UNMAPPED	2047.01	3	2047.02	683.345	6.79	947.8	1.0244	2	0	0.0021	0.55	TRUE	TRUE
0.9998	20160901_01_Blue_phospho-Sample003.05217.05217.3	5217	0.723	0.037	0.248	0	K.AAPEASSPPAS[167.00]PLQHLLPGK.A	sp|Q96TA1|NIBL1_HUMAN_UNMAPPED	2047.01	3	2047.01	683.345	6.79	950.07	-0.2439	2	0	-0.0005	0.578	TRUE	TRUE
0.9998	20160901_01_Blue_phospho-Sample003.05227.05227.3	5227	0.722	0.037	0.248	0	K.AAPEASSPPAS[167.00]PLQHLLPGK.A	sp|Q96TA1|NIBL1_HUMAN_UNMAPPED	2047.01	3	2047.01	683.345	6.79	952.14	0.4878	2	0	0.001	0.577	TRUE	TRUE
0.9998	20160901_01_Blue_phospho-Sample003.05238.05238.3	5238	0.72	0.037	0.249	0.001	K.AAPEASSPPAS[167.00]PLQHLLPGK.A	sp|Q96TA1|NIBL1_HUMAN_UNMAPPED	2047.01	3	2047.02	683.345	6.79	954.39	1.2683	2	0	0.0026	0.576	TRUE	TRUE
0.9998	20160901_01_Blue_phospho-Sample003.05249.05249.3	5249	0.704	0.038	0.243	0.001	K.AAPEASSPPAS[167.00]PLQHLLPGK.A	sp|Q96TA1|NIBL1_HUMAN_UNMAPPED	2047.01	3	2047.02	683.345	6.79	956.62	1.317	2	0	0.0027	0.563	TRUE	TRUE
0.9998	20160901_01_Blue_phospho-Sample003.05261.05261.3	5261	0.694	0.037	0.238	0.001	K.AAPEASSPPAS[167.00]PLQHLLPGK.A	sp|Q96TA1|NIBL1_HUMAN_UNMAPPED	2047.01	3	2047.02	683.345	6.79	959.08	0.9756	2	0	0.002	0.555	TRUE	TRUE
0.9998	20160901_01_Blue_phospho-Sample003.05271.05271.3	5271	0.687	0.037	0.237	0	K.AAPEASSPPAS[167.00]PLQHLLPGK.A	sp|Q96TA1|NIBL1_HUMAN_UNMAPPED	2047.01	3	2047.01	683.345	6.79	961.1	0.1463	2	0	0.0003	0.55	TRUE	TRUE
0.9998	20160901_01_Blue_phospho-Sample003.05283.05283.3	5283	0.678	0.034	0.231	0.001	K.AAPEASSPPAS[167.00]PLQHLLPGK.A	sp|Q96TA1|NIBL1_HUMAN_UNMAPPED	2047.01	3	2047.02	683.345	6.79	963.56	0.7805	2	0	0.0016	0.542	TRUE	TRUE
0.9998	20160901_01_Blue_phospho-Sample003.05293.05293.3	5293	0.655	0.039	0.234	0	K.AAPEASSPPAS[167.00]PLQHLLPGK.A	sp|Q96TA1|NIBL1_HUMAN_UNMAPPED	2047.01	3	2047.01	683.345	6.79	965.62	-0.1463	2	0	-0.0003	0.524	TRUE	TRUE
0.9994	20160901_01_Blue_phospho-Sample003.05299.05299.3	5299	0.523	0.001	0.223	-0.002	R.GPPSPPAPVMHSPS[167.00]R.K	sp|Q13573|SNW1_HUMAN_UNMAPPED	1592.72	3	1592.71	531.913	9.76	966.87	-4.1987	2	0	-0.0067	0.419	TRUE	TRUE
0.9998	20160901_01_Blue_phospho-Sample003.05305.05305.3	5305	0.659	0.039	0.227	0	K.AAPEASSPPAS[167.00]PLQHLLPGK.A	sp|Q96TA1|NIBL1_HUMAN_UNMAPPED	2047.01	3	2047.01	683.345	6.79	968.07	0.2439	2	0	0.0005	0.527	TRUE	TRUE
0.9998	20160901_01_Blue_phospho-Sample003.05316.05316.3	5316	0.646	0.034	0.224	-0.001	K.AAPEASSPPAS[167.00]PLQHLLPGK.A	sp|Q96TA1|NIBL1_HUMAN_UNMAPPED	2047.01	3	2047.01	683.345	6.79	970.32	-0.7805	2	0	-0.0016	0.517	TRUE	TRUE
0.9998	20160901_01_Blue_phospho-Sample003.05327.05327.3	5327	0.622	0.041	0.231	0.001	K.AAPEASSPPAS[167.00]PLQHLLPGK.A	sp|Q96TA1|NIBL1_HUMAN_UNMAPPED	2047.01	3	2047.02	683.345	6.79	972.57	1.8536	2	0	0.0038	0.498	TRUE	TRUE
0.9998	20160901_01_Blue_phospho-Sample003.05338.05338.3	5338	0.636	0.041	0.215	-0.001	K.AAPEASSPPAS[167.00]PLQHLLPGK.A	sp|Q96TA1|NIBL1_HUMAN_UNMAPPED	2047.01	3	2047.01	683.345	6.79	974.81	-1.561	2	0	-0.0032	0.509	TRUE	TRUE
0.9998	20160901_01_Blue_phospho-Sample003.05349.05349.3	5349	0.636	0.044	0.214	0.001	K.AAPEASSPPAS[167.00]PLQHLLPGK.A	sp|Q96TA1|NIBL1_HUMAN_UNMAPPED	2047.01	3	2047.02	683.345	6.79	977.06	1.5122	2	0	0.0031	0.509	TRUE	TRUE
0.9997	20160901_01_Blue_phospho-Sample003.05360.05360.3	5360	0.569	0.035	0.217	-0.001	K.AAPEASSPPAS[167.00]PLQHLLPGK.A	sp|Q96TA1|NIBL1_HUMAN_UNMAPPED	2047.01	3	2047.01	683.345	6.79	979.3	-1.2683	2	0	-0.0026	0.456	TRUE	TRUE
0.9998	20160901_01_Blue_phospho-Sample003.05371.05371.3	5371	0.609	0.028	0.216	-0.001	K.AAPEASSPPAS[167.00]PLQHLLPGK.A	sp|Q96TA1|NIBL1_HUMAN_UNMAPPED	2047.01	3	2047.01	683.345	6.79	981.54	-1.7561	2	0	-0.0036	0.487	TRUE	TRUE
0.9997	20160901_01_Blue_phospho-Sample003.05375.05375.3	5375	0.503	0.003	0.189	0	R.GPPSPPAPVMHS[167.00]PSR.K	sp|Q13573|SNW1_HUMAN_UNMAPPED	1592.72	3	1592.72	531.913	9.76	982.38	-0.4387	2	0	-0.0007	0.402	TRUE	FALSE
0.9998	20160901_01_Blue_phospho-Sample003.05382.05382.3	5382	0.603	0.039	0.216	0	K.AAPEASSPPAS[167.00]PLQHLLPGK.A	sp|Q96TA1|NIBL1_HUMAN_UNMAPPED	2047.01	3	2047.01	683.345	6.79	983.78	-0.2439	2	0	-0.0005	0.483	TRUE	TRUE
0.9995	20160901_01_Blue_phospho-Sample003.05387.05387.3	5387	0.536	0.002	0.226	-0.003	R.GPPSPPAPVMHSPS[167.00]R.K	sp|Q13573|SNW1_HUMAN_UNMAPPED	1592.72	3	1592.71	531.913	9.76	984.82	-5.5774	2	0	-0.0089	0.428	TRUE	TRUE
0.9962	20160901_01_Blue_phospho-Sample003.05388.05388.3	5388	0.408	0.002	0.177	-0.003	R.GPPSPPAPVM[147.04]HS[167.00]PSR.K	sp|Q13573|SNW1_HUMAN_UNMAPPED	1608.71	3	1608.7	537.245	9.76	985.02	-5.1498	2	0	-0.0083	0.326	TRUE	FALSE
0.9998	20160901_01_Blue_phospho-Sample003.05393.05393.3	5393	0.602	0.042	0.21	-0.002	K.AAPEASSPPAS[167.00]PLQHLLPGK.A	sp|Q96TA1|NIBL1_HUMAN_UNMAPPED	2047.01	3	2047.01	683.345	6.79	986.02	-3.2195	2	0	-0.0066	0.482	TRUE	TRUE
0.9989	20160901_01_Blue_phospho-Sample003.05400.05400.3	5400	0.498	0	0.174	-0.003	R.GPPSPPAPVMHSPS[167.00]R.K	sp|Q13573|SNW1_HUMAN_UNMAPPED	1592.72	3	1592.71	531.913	9.76	987.45	-5.5147	2	0	-0.0088	0.398	TRUE	TRUE
0.9665	20160901_01_Blue_phospho-Sample003.05401.05401.3	5401	0.382	0.005	0.212	-0.002	R.GPPSPPAPVM[147.04]HSPS[167.00]R.K	sp|Q13573|SNW1_HUMAN_UNMAPPED	1608.71	3	1608.7	537.245	9.76	987.65	-4.4673	2	0	-0.0072	0.305	TRUE	TRUE
0.9998	20160901_01_Blue_phospho-Sample003.05404.05404.3	5404	0.574	0.044	0.207	-0.001	K.AAPEASSPPAS[167.00]PLQHLLPGK.A	sp|Q96TA1|NIBL1_HUMAN_UNMAPPED	2047.01	3	2047.01	683.345	6.79	988.25	-1.9024	2	0	-0.0039	0.459	TRUE	TRUE
0.9997	20160901_01_Blue_phospho-Sample003.05410.05410.3	5410	0.51	0	0.184	-0.002	R.GPPSPPAPVMHS[167.00]PSR.K	sp|Q13573|SNW1_HUMAN_UNMAPPED	1592.72	3	1592.71	531.913	9.76	989.47	-4.0734	2	0	-0.0065	0.408	TRUE	FALSE
0.9998	20160901_01_Blue_phospho-Sample003.05415.05415.3	5415	0.585	0.034	0.205	-0.001	K.AAPEASSPPAS[167.00]PLQHLLPGK.A	sp|Q96TA1|NIBL1_HUMAN_UNMAPPED	2047.01	3	2047.01	683.345	6.79	990.47	-1.561	2	0	-0.0032	0.468	TRUE	TRUE
0.9993	20160901_01_Blue_phospho-Sample003.05420.05420.3	5420	0.518	0.001	0.209	-0.001	R.GPPSPPAPVMHSPS[167.00]R.K	sp|Q13573|SNW1_HUMAN_UNMAPPED	1592.72	3	1592.71	531.913	9.76	991.51	-2.7574	2	0	-0.0044	0.414	TRUE	TRUE
0.9997	20160901_01_Blue_phospho-Sample003.05426.05426.3	5426	0.57	0.04	0.219	-0.001	K.AAPEASSPPAS[167.00]PLQHLLPGK.A	sp|Q96TA1|NIBL1_HUMAN_UNMAPPED	2047.01	3	2047.01	683.345	6.79	992.71	-1.3171	2	0	-0.0027	0.456	TRUE	TRUE
0.9993	20160901_01_Blue_phospho-Sample003.05432.05432.3	5432	0.519	0	0.208	-0.003	R.GPPSPPAPVMHSPS[167.00]R.K	sp|Q13573|SNW1_HUMAN_UNMAPPED	1592.72	3	1592.71	531.913	9.76	993.94	-6.0161	2	0	-0.0096	0.415	TRUE	TRUE
0.9998	20160901_01_Blue_phospho-Sample003.05437.05437.3	5437	0.587	0.027	0.207	-0.001	K.AAPEASSPPAS[167.00]PLQHLLPGK.A	sp|Q96TA1|NIBL1_HUMAN_UNMAPPED	2047.01	3	2047.01	683.345	6.79	994.94	-1.1219	2	0	-0.0023	0.469	TRUE	TRUE
0.9993	20160901_01_Blue_phospho-Sample003.05443.05443.3	5443	0.517	0.004	0.204	-0.002	R.GPPSPPAPVMHSPS[167.00]R.K	sp|Q13573|SNW1_HUMAN_UNMAPPED	1592.72	3	1592.71	531.913	9.76	996.16	-3.76	2	0	-0.006	0.413	TRUE	TRUE
0.9997	20160901_01_Blue_phospho-Sample003.05448.05448.3	5448	0.567	0.05	0.204	-0.001	K.AAPEASSPPAS[167.00]PLQHLLPGK.A	sp|Q96TA1|NIBL1_HUMAN_UNMAPPED	2047.01	3	2047.01	683.345	6.79	997.17	-2.0975	2	0	-0.0043	0.453	TRUE	TRUE
0.9997	20160901_01_Blue_phospho-Sample003.05459.05459.3	5459	0.535	0.03	0.202	-0.001	K.AAPEASSPPAS[167.00]PLQHLLPGK.A	sp|Q96TA1|NIBL1_HUMAN_UNMAPPED	2047.01	3	2047.01	683.345	6.79	999.4	-2.0975	2	0	-0.0043	0.428	TRUE	TRUE
0.9998	20160901_01_Blue_phospho-Sample003.05466.05466.3	5466	0.533	0.007	0.213	-0.003	R.GPPSPPAPVMHS[167.00]PSR.K	sp|Q13573|SNW1_HUMAN_UNMAPPED	1592.72	3	1592.71	531.913	9.76	1000.82	-5.2014	2	0	-0.0083	0.426	TRUE	FALSE
0.9997	20160901_01_Blue_phospho-Sample003.05470.05470.3	5470	0.562	0.037	0.202	-0.002	K.AAPEASSPPAS[167.00]PLQHLLPGK.A	sp|Q96TA1|NIBL1_HUMAN_UNMAPPED	2047.01	3	2047.01	683.345	6.79	1001.62	-2.6341	2	0	-0.0054	0.449	TRUE	TRUE
0.9996	20160901_01_Blue_phospho-Sample003.05476.05476.3	5476	0.544	0.006	0.223	-0.002	R.GPPSPPAPVMHSPS[167.00]R.K	sp|Q13573|SNW1_HUMAN_UNMAPPED	1592.72	3	1592.71	531.913	9.76	1002.85	-3.008	2	0	-0.0048	0.435	TRUE	TRUE
0.9997	20160901_01_Blue_phospho-Sample003.05481.05481.3	5481	0.535	0.041	0.203	-0.002	K.AAPEASSPPAS[167.00]PLQHLLPGK.A	sp|Q96TA1|NIBL1_HUMAN_UNMAPPED	2047.01	3	2047.01	683.345	6.79	1003.85	-2.7804	2	0	-0.0057	0.428	TRUE	TRUE
0.9998	20160901_01_Blue_phospho-Sample003.05486.05486.3	5486	0.518	0.002	0.194	-0.003	R.GPPSPPAPVMHS[167.00]PSR.K	sp|Q13573|SNW1_HUMAN_UNMAPPED	1592.72	3	1592.71	531.913	9.76	1004.88	-6.0787	2	0	-0.0097	0.414	TRUE	FALSE
0.9997	20160901_01_Blue_phospho-Sample003.05492.05492.3	5492	0.535	0.04	0.203	-0.002	K.AAPEASSPPAS[167.00]PLQHLLPGK.A	sp|Q96TA1|NIBL1_HUMAN_UNMAPPED	2047.01	3	2047.01	683.345	6.79	1006.08	-2.878	2	0	-0.0059	0.428	TRUE	TRUE
0.9997	20160901_01_Blue_phospho-Sample003.05503.05503.3	5503	0.536	0.033	0.199	-0.001	K.AAPEASSPPAS[167.00]PLQHLLPGK.A	sp|Q96TA1|NIBL1_HUMAN_UNMAPPED	2047.01	3	2047.01	683.345	6.79	1008.29	-1.1219	2	0	-0.0023	0.429	TRUE	TRUE
0.9997	20160901_01_Blue_phospho-Sample003.05514.05514.3	5514	0.518	0.038	0.203	-0.002	K.AAPEASSPPAS[167.00]PLQHLLPGK.A	sp|Q96TA1|NIBL1_HUMAN_UNMAPPED	2047.01	3	2047.01	683.345	6.79	1010.49	-3.1219	2	0	-0.0064	0.415	TRUE	TRUE
0.9997	20160901_01_Blue_phospho-Sample003.05525.05525.3	5525	0.53	0.029	0.201	0	K.AAPEASSPPAS[167.00]PLQHLLPGK.A	sp|Q96TA1|NIBL1_HUMAN_UNMAPPED	2047.01	3	2047.01	683.345	6.79	1012.69	-0.3415	2	0	-0.0007	0.424	TRUE	TRUE
0.9998	20160901_01_Blue_phospho-Sample003.05529.05529.3	5529	0.528	0.008	0.202	0	R.GPPSPPAPVMHS[167.00]PSR.K	sp|Q13573|SNW1_HUMAN_UNMAPPED	1592.72	3	1592.72	531.913	9.76	1013.49	-0.1253	2	0	-0.0002	0.422	TRUE	FALSE
0.9997	20160901_01_Blue_phospho-Sample003.05536.05536.3	5536	0.546	0.047	0.198	-0.001	K.AAPEASSPPAS[167.00]PLQHLLPGK.A	sp|Q96TA1|NIBL1_HUMAN_UNMAPPED	2047.01	3	2047.01	683.345	6.79	1014.89	-1.9024	2	0	-0.0039	0.437	TRUE	TRUE
0.9998	20160901_01_Blue_phospho-Sample003.05542.05542.3	5542	0.534	0.01	0.177	-0.001	R.GPPSPPAPVMHS[167.00]PSR.K	sp|Q13573|SNW1_HUMAN_UNMAPPED	1592.72	3	1592.71	531.913	9.76	1016.11	-1.6293	2	0	-0.0026	0.427	TRUE	FALSE
0.9997	20160901_01_Blue_phospho-Sample003.05547.05547.3	5547	0.569	0.045	0.204	-0.001	K.AAPEASSPPAS[167.00]PLQHLLPGK.A	sp|Q96TA1|NIBL1_HUMAN_UNMAPPED	2047.01	3	2047.01	683.345	6.79	1017.11	-1.2683	2	0	-0.0026	0.455	TRUE	TRUE
0.9998	20160901_01_Blue_phospho-Sample003.05555.05555.3	5555	0.518	0.004	0.184	-0.002	R.GPPSPPAPVMHS[167.00]PSR.K	sp|Q13573|SNW1_HUMAN_UNMAPPED	1592.72	3	1592.71	531.913	9.76	1018.73	-2.9454	2	0	-0.0047	0.414	TRUE	FALSE
0.9997	20160901_01_Blue_phospho-Sample003.05558.05558.3	5558	0.543	0.057	0.228	-0.002	K.AAPEASSPPAS[167.00]PLQHLLPGK.A	sp|Q96TA1|NIBL1_HUMAN_UNMAPPED	2047.01	3	2047.01	683.345	6.79	1019.33	-2.1951	2	0	-0.0045	0.435	TRUE	TRUE
0.9993	20160901_01_Blue_phospho-Sample003.05564.05564.3	5564	0.516	0.007	0.192	-0.004	R.GPPSPPAPVMHSPS[167.00]R.K	sp|Q13573|SNW1_HUMAN_UNMAPPED	1592.72	3	1592.71	531.913	9.76	1020.55	-6.8934	2	0	-0.011	0.412	TRUE	TRUE
0.9997	20160901_01_Blue_phospho-Sample003.05569.05569.3	5569	0.531	0.035	0.206	-0.003	K.AAPEASSPPAS[167.00]PLQHLLPGK.A	sp|Q96TA1|NIBL1_HUMAN_UNMAPPED	2047.01	3	2047.01	683.345	6.79	1021.55	-4.2926	2	0	-0.0088	0.425	TRUE	TRUE
0.9997	20160901_01_Blue_phospho-Sample003.05573.05573.3	5573	0.575	0.001	0.216	-0.002	R.GPPSPPAPVMHSPS[167.00]R.K	sp|Q13573|SNW1_HUMAN_UNMAPPED	1592.72	3	1592.71	531.913	9.76	1022.37	-3.384	2	0	-0.0054	0.46	TRUE	TRUE
0.9997	20160901_01_Blue_phospho-Sample003.05579.05579.3	5579	0.556	0.039	0.198	-0.001	K.AAPEASSPPAS[167.00]PLQHLLPGK.A	sp|Q96TA1|NIBL1_HUMAN_UNMAPPED	2047.01	3	2047.01	683.345	6.79	1023.57	-1.9024	2	0	-0.0039	0.445	TRUE	TRUE
0.9997	20160901_01_Blue_phospho-Sample003.05585.05585.3	5585	0.513	0.004	0.212	-0.003	R.GPPSPPAPVMHS[167.00]PSR.K	sp|Q13573|SNW1_HUMAN_UNMAPPED	1592.72	3	1592.71	531.913	9.76	1024.79	-6.1414	2	0	-0.0098	0.41	TRUE	FALSE
0.9997	20160901_01_Blue_phospho-Sample003.05590.05590.3	5590	0.528	0.04	0.195	-0.001	K.AAPEASSPPAS[167.00]PLQHLLPGK.A	sp|Q96TA1|NIBL1_HUMAN_UNMAPPED	2047.01	3	2047.01	683.345	6.79	1025.79	-2.0487	2	0	-0.0042	0.423	TRUE	TRUE
0.9998	20160901_01_Blue_phospho-Sample003.05596.05596.3	5596	0.561	0.002	0.206	-0.003	R.GPPSPPAPVMHS[167.00]PSR.K	sp|Q13573|SNW1_HUMAN_UNMAPPED	1592.72	3	1592.71	531.913	9.76	1027.01	-5.264	2	0	-0.0084	0.449	TRUE	FALSE
0.9997	20160901_01_Blue_phospho-Sample003.05601.05601.3	5601	0.519	0.043	0.201	-0.002	K.AAPEASSPPAS[167.00]PLQHLLPGK.A	sp|Q96TA1|NIBL1_HUMAN_UNMAPPED	2047.01	3	2047.01	683.345	6.79	1028.01	-2.6341	2	0	-0.0054	0.415	TRUE	TRUE
0.9998	20160901_01_Blue_phospho-Sample003.05607.05607.3	5607	0.547	0.005	0.22	-0.002	R.GPPSPPAPVMHS[167.00]PSR.K	sp|Q13573|SNW1_HUMAN_UNMAPPED	1592.72	3	1592.71	531.913	9.76	1029.23	-2.9454	2	0	-0.0047	0.438	TRUE	FALSE
0.9996	20160901_01_Blue_phospho-Sample003.05612.05612.3	5612	0.515	0.043	0.2	-0.002	K.AAPEASSPPAS[167.00]PLQHLLPGK.A	sp|Q96TA1|NIBL1_HUMAN_UNMAPPED	2047.01	3	2047.01	683.345	6.79	1030.23	-3.2682	2	0	-0.0067	0.412	TRUE	TRUE
0.9998	20160901_01_Blue_phospho-Sample003.05619.05619.3	5619	0.567	0.001	0.179	-0.002	R.GPPSPPAPVMHS[167.00]PSR.K	sp|Q13573|SNW1_HUMAN_UNMAPPED	1592.72	3	1592.71	531.913	9.76	1031.65	-4.324	2	0	-0.0069	0.453	TRUE	FALSE
0.9997	20160901_01_Blue_phospho-Sample003.05623.05623.3	5623	0.546	0.057	0.189	-0.001	K.AAPEASSPPAS[167.00]PLQHLLPGK.A	sp|Q96TA1|NIBL1_HUMAN_UNMAPPED	2047.01	3	2047.01	683.345	6.79	1032.45	-1.7073	2	0	-0.0035	0.437	TRUE	TRUE
0.9996	20160901_01_Blue_phospho-Sample003.05632.05632.3	5632	0.541	0.003	0.195	-0.003	R.GPPSPPAPVMHSPS[167.00]R.K	sp|Q13573|SNW1_HUMAN_UNMAPPED	1592.72	3	1592.71	531.913	9.76	1034.27	-4.7	2	0	-0.0075	0.433	TRUE	TRUE
0.9996	20160901_01_Blue_phospho-Sample003.05635.05635.3	5635	0.516	0.029	0.216	-0.002	K.AAPEASSPPAS[167.00]PLQHLLPGK.A	sp|Q96TA1|NIBL1_HUMAN_UNMAPPED	2047.01	3	2047.01	683.345	6.79	1034.87	-2.7317	2	0	-0.0056	0.412	TRUE	TRUE
0.9997	20160901_01_Blue_phospho-Sample003.05642.05642.3	5642	0.588	0.002	0.196	-0.003	R.GPPSPPAPVMHSPS[167.00]R.K	sp|Q13573|SNW1_HUMAN_UNMAPPED	1592.72	3	1592.71	531.913	9.76	1036.29	-5.8281	2	0	-0.0093	0.471	TRUE	TRUE
0.9995	20160901_01_Blue_phospho-Sample003.05646.05646.3	5646	0.487	0.024	0.198	-0.002	K.AAPEASSPPAS[167.00]PLQHLLPGK.A	sp|Q96TA1|NIBL1_HUMAN_UNMAPPED	2047.01	3	2047.01	683.345	6.79	1037.09	-3.6097	2	0	-0.0074	0.39	TRUE	TRUE
0.9998	20160901_01_Blue_phospho-Sample003.05653.05653.3	5653	0.528	0.001	0.187	-0.002	R.GPPSPPAPVMHS[167.00]PSR.K	sp|Q13573|SNW1_HUMAN_UNMAPPED	1592.72	3	1592.71	531.913	9.76	1038.5	-4.2614	2	0	-0.0068	0.422	TRUE	FALSE
0.9996	20160901_01_Blue_phospho-Sample003.05657.05657.3	5657	0.498	0.041	0.205	-0.001	K.AAPEASSPPAS[167.00]PLQHLLPGK.A	sp|Q96TA1|NIBL1_HUMAN_UNMAPPED	2047.01	3	2047.01	683.345	6.79	1039.3	-1.7073	2	0	-0.0035	0.399	TRUE	TRUE
0.9998	20160901_01_Blue_phospho-Sample003.05664.05664.3	5664	0.568	0.005	0.203	-0.004	R.GPPSPPAPVMHS[167.00]PSR.K	sp|Q13573|SNW1_HUMAN_UNMAPPED	1592.72	3	1592.71	531.913	9.76	1040.71	-6.6427	2	0	-0.0106	0.454	TRUE	FALSE
0.9991	20160901_01_Blue_phospho-Sample003.05667.05667.3	5667	0.46	0.033	0.207	-0.002	K.AAPEASSPPAS[167.00]PLQHLLPGK.A	sp|Q96TA1|NIBL1_HUMAN_UNMAPPED	2047.01	3	2047.01	683.345	6.79	1041.31	-2.5365	2	0	-0.0052	0.368	TRUE	TRUE
0.9999	20160901_01_Blue_phospho-Sample003.05674.05674.3	5674	0.587	0.006	0.192	-0.004	R.GPPSPPAPVMHS[167.00]PSR.K	sp|Q13573|SNW1_HUMAN_UNMAPPED	1592.72	3	1592.71	531.913	9.76	1042.72	-6.5801	2	0	-0.0105	0.469	TRUE	FALSE
0.9993	20160901_01_Blue_phospho-Sample003.05678.05678.3	5678	0.474	0.035	0.194	-0.004	K.AAPEASSPPAS[167.00]PLQHLLPGK.A	sp|Q96TA1|NIBL1_HUMAN_UNMAPPED	2047.01	3	2047	683.345	6.79	1043.52	-5.3658	2	0	-0.011	0.38	TRUE	TRUE
0.9999	20160901_01_Blue_phospho-Sample003.05682.05682.3	5682	0.617	0.003	0.202	-0.004	R.GPPSPPAPVMHS[167.00]PSR.K	sp|Q13573|SNW1_HUMAN_UNMAPPED	1592.72	3	1592.71	531.913	9.76	1044.33	-7.0187	2	0	-0.0112	0.494	TRUE	FALSE
0.9996	20160901_01_Blue_phospho-Sample003.05689.05689.3	5689	0.505	0.039	0.181	-0.002	K.AAPEASSPPAS[167.00]PLQHLLPGK.A	sp|Q96TA1|NIBL1_HUMAN_UNMAPPED	2047.01	3	2047.01	683.345	6.79	1045.73	-2.3902	2	0	-0.0049	0.404	TRUE	TRUE
0.9997	20160901_01_Blue_phospho-Sample003.05694.05694.3	5694	0.51	0.003	0.196	-0.003	R.GPPSPPAPVMHS[167.00]PSR.K	sp|Q13573|SNW1_HUMAN_UNMAPPED	1592.72	3	1592.71	531.913	9.76	1046.74	-5.5147	2	0	-0.0088	0.408	TRUE	FALSE
0.9995	20160901_01_Blue_phospho-Sample003.05698.05698.3	5698	0.49	0.002	0.162	-0.002	R.SASPYPSHSLSS[167.00]PQR.K	sp|Q5T200|ZC3HD_HUMAN_UNMAPPED	1679.73	3	1679.72	560.917	8.49	1047.54	-4.2787	2	0	-0.0072	0.392	TRUE	TRUE
0.9997	20160901_01_Blue_phospho-Sample003.05700.05700.3	5700	0.52	0.042	0.192	-0.002	K.AAPEASSPPAS[167.00]PLQHLLPGK.A	sp|Q96TA1|NIBL1_HUMAN_UNMAPPED	2047.01	3	2047.01	683.345	6.79	1047.94	-2.3902	2	0	-0.0049	0.416	TRUE	TRUE
0.9998	20160901_01_Blue_phospho-Sample003.05705.05705.3	5705	0.546	0.005	0.213	-0.003	R.GPPSPPAPVMHS[167.00]PSR.K	sp|Q13573|SNW1_HUMAN_UNMAPPED	1592.72	3	1592.71	531.913	9.76	1048.95	-5.5147	2	0	-0.0088	0.437	TRUE	FALSE
0.9985	20160901_01_Blue_phospho-Sample003.05709.05709.3	5709	0.485	0	0.162	-0.004	R.SASPYPSHSLS[167.00]SPQR.K	sp|Q5T200|ZC3HD_HUMAN_UNMAPPED	1679.73	3	1679.72	560.917	8.49	1049.75	-6.5964	2	0	-0.0111	0.388	TRUE	FALSE
0.9994	20160901_01_Blue_phospho-Sample003.05711.05711.3	5711	0.477	0.035	0.203	-0.001	K.AAPEASSPPAS[167.00]PLQHLLPGK.A	sp|Q96TA1|NIBL1_HUMAN_UNMAPPED	2047.01	3	2047.01	683.345	6.79	1050.15	-1.8048	2	0	-0.0037	0.382	TRUE	TRUE
0.9998	20160901_01_Blue_phospho-Sample003.05716.05716.3	5716	0.546	0.009	0.202	-0.002	R.GPPSPPAPVMHS[167.00]PSR.K	sp|Q13573|SNW1_HUMAN_UNMAPPED	1592.72	3	1592.71	531.913	9.76	1051.16	-2.82	2	0	-0.0045	0.436	TRUE	FALSE
0.9995	20160901_01_Blue_phospho-Sample003.05719.05719.3	5719	0.494	0.008	0.167	-0.002	R.SASPYPSHSLSS[167.00]PQR.K	sp|Q5T200|ZC3HD_HUMAN_UNMAPPED	1679.73	3	1679.72	560.917	8.49	1051.76	-4.1004	2	0	-0.0069	0.395	TRUE	TRUE
0.9994	20160901_01_Blue_phospho-Sample003.05723.05723.3	5723	0.484	0.043	0.199	-0.002	K.AAPEASSPPAS[167.00]PLQHLLPGK.A	sp|Q96TA1|NIBL1_HUMAN_UNMAPPED	2047.01	3	2047.01	683.345	6.79	1052.56	-2.6829	2	0	-0.0055	0.387	TRUE	TRUE
0.9998	20160901_01_Blue_phospho-Sample003.05728.05728.3	5728	0.546	0.003	0.182	-0.001	R.GPPSPPAPVMHS[167.00]PSR.K	sp|Q13573|SNW1_HUMAN_UNMAPPED	1592.72	3	1592.71	531.913	9.76	1053.57	-2.3187	2	0	-0.0037	0.437	TRUE	FALSE
0.9997	20160901_01_Blue_phospho-Sample003.05730.05730.3	5730	0.563	0.003	0.152	-0.003	R.SASPYPSHSLSS[167.00]PQR.K	sp|Q5T200|ZC3HD_HUMAN_UNMAPPED	1679.73	3	1679.72	560.917	8.49	1053.97	-4.6947	2	0	-0.0079	0.45	TRUE	TRUE
0.9997	20160901_01_Blue_phospho-Sample003.05733.05733.3	5733	0.521	0.049	0.184	-0.002	K.AAPEASSPPAS[167.00]PLQHLLPGK.A	sp|Q96TA1|NIBL1_HUMAN_UNMAPPED	2047.01	3	2047.01	683.345	6.79	1054.57	-2.439	2	0	-0.005	0.416	TRUE	TRUE
0.9998	20160901_01_Blue_phospho-Sample003.05740.05740.3	5740	0.543	0.004	0.193	-0.003	R.GPPSPPAPVMHS[167.00]PSR.K	sp|Q13573|SNW1_HUMAN_UNMAPPED	1592.72	3	1592.71	531.913	9.76	1055.98	-5.6401	2	0	-0.009	0.434	TRUE	FALSE
0.9997	20160901_01_Blue_phospho-Sample003.05743.05743.3	5743	0.527	0.001	0.155	-0.003	R.SASPYPSHSLSS[167.00]PQR.K	sp|Q5T200|ZC3HD_HUMAN_UNMAPPED	1679.73	3	1679.72	560.917	8.49	1056.58	-4.5164	2	0	-0.0076	0.422	TRUE	TRUE
0.9997	20160901_01_Blue_phospho-Sample003.05745.05745.3	5745	0.534	0.035	0.189	-0.004	K.AAPEASSPPAS[167.00]PLQHLLPGK.A	sp|Q96TA1|NIBL1_HUMAN_UNMAPPED	2047.01	3	2047	683.345	6.79	1056.98	-5.5609	2	0	-0.0114	0.427	TRUE	TRUE
0.9999	20160901_01_Blue_phospho-Sample003.05750.05750.3	5750	0.577	0.014	0.196	-0.004	R.GPPSPPAPVMHS[167.00]PSR.K	sp|Q13573|SNW1_HUMAN_UNMAPPED	1592.72	3	1592.71	531.913	9.76	1057.99	-7.1441	2	0	-0.0114	0.462	TRUE	FALSE
0.9992	20160901_01_Blue_phospho-Sample003.05752.05752.3	5752	0.516	0.003	0.147	-0.003	R.SASPYPSHSLS[167.00]SPQR.K	sp|Q5T200|ZC3HD_HUMAN_UNMAPPED	1679.73	3	1679.72	560.917	8.49	1058.39	-4.5759	2	0	-0.0077	0.413	TRUE	FALSE
0.9997	20160901_01_Blue_phospho-Sample003.05756.05756.3	5756	0.528	0.039	0.206	-0.002	K.AAPEASSPPAS[167.00]PLQHLLPGK.A	sp|Q96TA1|NIBL1_HUMAN_UNMAPPED	2047.01	3	2047.01	683.345	6.79	1059.19	-2.5365	2	0	-0.0052	0.422	TRUE	TRUE
0.9999	20160901_01_Blue_phospho-Sample003.05761.05761.3	5761	0.598	0.012	0.208	-0.002	R.GPPSPPAPVMHS[167.00]PSR.K	sp|Q13573|SNW1_HUMAN_UNMAPPED	1592.72	3	1592.71	531.913	9.76	1060.2	-4.512	2	0	-0.0072	0.478	TRUE	FALSE
0.9989	20160901_01_Blue_phospho-Sample003.05763.05763.3	5763	0.451	0.002	0.151	-0.001	R.SASPYPSHSLSS[167.00]PQR.K	sp|Q5T200|ZC3HD_HUMAN_UNMAPPED	1679.73	3	1679.73	560.917	8.49	1060.6	-2.0799	2	0	-0.0035	0.361	TRUE	TRUE
0.9996	20160901_01_Blue_phospho-Sample003.05766.05766.3	5766	0.514	0.034	0.217	-0.002	K.AAPEASSPPAS[167.00]PLQHLLPGK.A	sp|Q96TA1|NIBL1_HUMAN_UNMAPPED	2047.01	3	2047.01	683.345	6.79	1061.2	-2.7317	2	0	-0.0056	0.411	TRUE	TRUE
0.9999	20160901_01_Blue_phospho-Sample003.05773.05773.3	5773	0.584	0.001	0.207	-0.003	R.GPPSPPAPVMHS[167.00]PSR.K	sp|Q13573|SNW1_HUMAN_UNMAPPED	1592.72	3	1592.71	531.913	9.76	1062.61	-5.264	2	0	-0.0084	0.467	TRUE	FALSE
0.998	20160901_01_Blue_phospho-Sample003.05777.05777.2	5777	0.555	0.005	0.226	-0.005	R.APQTSS[167.00]SPPPVR.R	sp|Q8IYB3|SRRM1_HUMAN_UNMAPPED	1302.6	2	1302.59	652.306	9.79	1063.41	-8.0484	2	0	-0.0105	0.444	TRUE	FALSE
0.9997	20160901_01_Blue_phospho-Sample003.05778.05778.3	5778	0.517	0.035	0.204	-0.004	K.AAPEASSPPAS[167.00]PLQHLLPGK.A	sp|Q96TA1|NIBL1_HUMAN_UNMAPPED	2047.01	3	2047	683.345	6.79	1063.61	-5.2682	2	0	-0.0108	0.414	TRUE	TRUE
0.9998	20160901_01_Blue_phospho-Sample003.05783.05783.3	5783	0.551	0.004	0.2	-0.002	R.GPPSPPAPVMHS[167.00]PSR.K	sp|Q13573|SNW1_HUMAN_UNMAPPED	1592.72	3	1592.71	531.913	9.76	1064.62	-4.136	2	0	-0.0066	0.44	TRUE	FALSE
0.9949	20160901_01_Blue_phospho-Sample003.05786.05786.3	5786	0.399	0.015	0.214	-0.004	R.SASPYPSHSLSS[167.00]PQR.K	sp|Q5T200|ZC3HD_HUMAN_UNMAPPED	1679.73	3	1679.72	560.917	8.49	1065.22	-7.6066	2	0	-0.0128	0.319	TRUE	TRUE
0.9996	20160901_01_Blue_phospho-Sample003.05789.05789.3	5789	0.516	0.031	0.196	-0.001	K.AAPEASSPPAS[167.00]PLQHLLPGK.A	sp|Q96TA1|NIBL1_HUMAN_UNMAPPED	2047.01	3	2047.01	683.345	6.79	1065.82	-2	2	0	-0.0041	0.413	TRUE	TRUE
0.9998	20160901_01_Blue_phospho-Sample003.05796.05796.3	5796	0.522	0.002	0.207	-0.004	R.GPPSPPAPVMHS[167.00]PSR.K	sp|Q13573|SNW1_HUMAN_UNMAPPED	1592.72	3	1592.71	531.913	9.76	1067.23	-6.7681	2	0	-0.0108	0.418	TRUE	FALSE
0.9997	20160901_01_Blue_phospho-Sample003.05800.05800.3	5800	0.547	0.035	0.192	-0.001	K.AAPEASSPPAS[167.00]PLQHLLPGK.A	sp|Q96TA1|NIBL1_HUMAN_UNMAPPED	2047.01	3	2047.01	683.345	6.79	1068.03	-2.0487	2	0	-0.0042	0.437	TRUE	TRUE
0.9998	20160901_01_Blue_phospho-Sample003.05806.05806.3	5806	0.523	0.005	0.205	-0.002	R.GPPSPPAPVMHS[167.00]PSR.K	sp|Q13573|SNW1_HUMAN_UNMAPPED	1592.72	3	1592.71	531.913	9.76	1069.24	-3.948	2	0	-0.0063	0.419	TRUE	FALSE
0.9997	20160901_01_Blue_phospho-Sample003.05811.05811.3	5811	0.545	0.035	0.194	-0.002	K.AAPEASSPPAS[167.00]PLQHLLPGK.A	sp|Q96TA1|NIBL1_HUMAN_UNMAPPED	2047.01	3	2047.01	683.345	6.79	1070.24	-2.9756	2	0	-0.0061	0.436	TRUE	TRUE
0.9998	20160901_01_Blue_phospho-Sample003.05817.05817.3	5817	0.567	0.006	0.189	-0.002	R.GPPSPPAPVMHS[167.00]PSR.K	sp|Q13573|SNW1_HUMAN_UNMAPPED	1592.72	3	1592.71	531.913	9.76	1071.45	-3.572	2	0	-0.0057	0.454	TRUE	FALSE
0.9977	20160901_01_Blue_phospho-Sample003.05820.05820.3	5820	0.426	0.002	0.163	-0.002	R.SASPYPSHSLSS[167.00]PQR.K	sp|Q5T200|ZC3HD_HUMAN_UNMAPPED	1679.73	3	1679.73	560.917	8.49	1072.05	-2.8525	2	0	-0.0048	0.34	TRUE	TRUE
0.9996	20160901_01_Blue_phospho-Sample003.05822.05822.3	5822	0.512	0.044	0.193	-0.003	K.AAPEASSPPAS[167.00]PLQHLLPGK.A	sp|Q96TA1|NIBL1_HUMAN_UNMAPPED	2047.01	3	2047	683.345	6.79	1072.45	-4.878	2	0	-0.01	0.409	TRUE	TRUE
0.9999	20160901_01_Blue_phospho-Sample003.05827.05827.3	5827	0.593	0.004	0.222	-0.002	R.GPPSPPAPVMHS[167.00]PSR.K	sp|Q13573|SNW1_HUMAN_UNMAPPED	1592.72	3	1592.71	531.913	9.76	1073.46	-4.0107	2	0	-0.0064	0.474	TRUE	FALSE
0.9996	20160901_01_Blue_phospho-Sample003.05830.05830.3	5830	0.512	0.002	0.156	-0.003	R.SASPYPSHSLSS[167.00]PQR.K	sp|Q5T200|ZC3HD_HUMAN_UNMAPPED	1679.73	3	1679.72	560.917	8.49	1074.06	-5.1701	2	0	-0.0087	0.409	TRUE	TRUE
0.9996	20160901_01_Blue_phospho-Sample003.05833.05833.3	5833	0.516	0.032	0.202	-0.003	K.AAPEASSPPAS[167.00]PLQHLLPGK.A	sp|Q96TA1|NIBL1_HUMAN_UNMAPPED	2047.01	3	2047	683.345	6.79	1074.66	-4.7316	2	0	-0.0097	0.413	TRUE	TRUE
0.9998	20160901_01_Blue_phospho-Sample003.05838.05838.3	5838	0.543	0.009	0.215	-0.002	R.GPPSPPAPVMHS[167.00]PSR.K	sp|Q13573|SNW1_HUMAN_UNMAPPED	1592.72	3	1592.71	531.913	9.76	1075.67	-4.4494	2	0	-0.0071	0.435	TRUE	FALSE
0.9587	20160901_01_Blue_phospho-Sample003.05839.05839.3	5839	0.375	0.012	0.208	-0.003	R.GPPSPPAPVM[147.04]HSPS[167.00]R.K	sp|Q13573|SNW1_HUMAN_UNMAPPED	1608.71	3	1608.7	537.245	9.76	1075.87	-4.9636	2	0	-0.008	0.3	TRUE	TRUE
0.9987	20160901_01_Blue_phospho-Sample003.05841.05841.3	5841	0.446	0.002	0.154	-0.001	R.SASPYPSHSLSS[167.00]PQR.K	sp|Q5T200|ZC3HD_HUMAN_UNMAPPED	1679.73	3	1679.73	560.917	8.49	1076.27	-2.4365	2	0	-0.0041	0.357	TRUE	TRUE
0.998	20160901_01_Blue_phospho-Sample003.05842.05842.2	5842	0.545	0.01	0.223	-0.005	R.APQTSSS[167.00]PPPVR.R	sp|Q8IYB3|SRRM1_HUMAN_UNMAPPED	1302.6	2	1302.59	652.306	9.79	1076.47	-7.6652	2	0	-0.01	0.436	TRUE	TRUE
0.9997	20160901_01_Blue_phospho-Sample003.05844.05844.3	5844	0.528	0.06	0.205	-0.002	K.AAPEASSPPAS[167.00]PLQHLLPGK.A	sp|Q96TA1|NIBL1_HUMAN_UNMAPPED	2047.01	3	2047.01	683.345	6.79	1076.87	-3.2195	2	0	-0.0066	0.422	TRUE	TRUE
0.9998	20160901_01_Blue_phospho-Sample003.05848.05848.3	5848	0.541	0.001	0.203	-0.005	R.GPPSPPAPVMHS[167.00]PSR.K	sp|Q13573|SNW1_HUMAN_UNMAPPED	1592.72	3	1592.7	531.913	9.76	1077.68	-8.9614	2	0	-0.0143	0.433	TRUE	FALSE
0.9165	20160901_01_Blue_phospho-Sample003.05849.05849.3	5849	0.354	0.006	0.177	-0.004	R.GPPSPPAPVM[147.04]HSPS[167.00]R.K	sp|Q13573|SNW1_HUMAN_UNMAPPED	1608.71	3	1608.7	537.245	9.76	1077.88	-7.3214	2	0	-0.0118	0.283	TRUE	TRUE
0.9995	20160901_01_Blue_phospho-Sample003.05851.05851.3	5851	0.488	0.002	0.151	-0.005	R.SASPYPSHSLSS[167.00]PQR.K	sp|Q5T200|ZC3HD_HUMAN_UNMAPPED	1679.73	3	1679.72	560.917	8.49	1078.28	-8.4386	2	0	-0.0142	0.39	TRUE	TRUE
0.9996	20160901_01_Blue_phospho-Sample003.05855.05855.3	5855	0.509	0.034	0.204	-0.004	K.AAPEASSPPAS[167.00]PLQHLLPGK.A	sp|Q96TA1|NIBL1_HUMAN_UNMAPPED	2047.01	3	2047	683.345	6.79	1079.08	-6.1463	2	0	-0.0126	0.407	TRUE	TRUE
0.9998	20160901_01_Blue_phospho-Sample003.05859.05859.3	5859	0.558	0.003	0.204	-0.004	R.GPPSPPAPVMHS[167.00]PSR.K	sp|Q13573|SNW1_HUMAN_UNMAPPED	1592.72	3	1592.71	531.913	9.76	1079.89	-7.0187	2	0	-0.0112	0.446	TRUE	FALSE
0.9552	20160901_01_Blue_phospho-Sample003.05860.05860.3	5860	0.373	0.01	0.193	-0.004	R.GPPSPPAPVM[147.04]HSPS[167.00]R.K	sp|Q13573|SNW1_HUMAN_UNMAPPED	1608.71	3	1608.7	537.245	9.76	1080.09	-7.5075	2	0	-0.0121	0.298	TRUE	TRUE
0.9997	20160901_01_Blue_phospho-Sample003.05863.05863.3	5863	0.564	0.009	0.168	-0.003	R.SASPYPSHSLSS[167.00]PQR.K	sp|Q5T200|ZC3HD_HUMAN_UNMAPPED	1679.73	3	1679.72	560.917	8.49	1080.69	-4.5759	2	0	-0.0077	0.451	TRUE	TRUE
0.9996	20160901_01_Blue_phospho-Sample003.05865.05865.3	5865	0.503	0.041	0.195	-0.004	K.AAPEASSPPAS[167.00]PLQHLLPGK.A	sp|Q96TA1|NIBL1_HUMAN_UNMAPPED	2047.01	3	2047	683.345	6.79	1081.09	-5.9024	2	0	-0.0121	0.403	TRUE	TRUE
0.9997	20160901_01_Blue_phospho-Sample003.05871.05871.3	5871	0.572	0.004	0.201	-0.003	R.GPPSPPAPVMHSPS[167.00]R.K	sp|Q13573|SNW1_HUMAN_UNMAPPED	1592.72	3	1592.71	531.913	9.76	1082.3	-5.9534	2	0	-0.0095	0.458	TRUE	TRUE
0.9994	20160901_01_Blue_phospho-Sample003.05876.05876.3	5876	0.48	0.026	0.199	-0.003	K.AAPEASSPPAS[167.00]PLQHLLPGK.A	sp|Q96TA1|NIBL1_HUMAN_UNMAPPED	2047.01	3	2047.01	683.345	6.79	1083.3	-4.2438	2	0	-0.0087	0.384	TRUE	TRUE
0.9999	20160901_01_Blue_phospho-Sample003.05882.05882.3	5882	0.576	0.002	0.215	-0.005	R.GPPSPPAPVMHS[167.00]PSR.K	sp|Q13573|SNW1_HUMAN_UNMAPPED	1592.72	3	1592.7	531.913	9.76	1084.51	-9.0868	2	0	-0.0145	0.461	TRUE	FALSE
0.9292	20160901_01_Blue_phospho-Sample003.05883.05883.3	5883	0.359	0.008	0.198	-0.005	R.GPPSPPAPVM[147.04]HSPS[167.00]R.K	sp|Q13573|SNW1_HUMAN_UNMAPPED	1608.71	3	1608.7	537.245	9.76	1084.71	-10.1134	2	0	-0.0163	0.287	TRUE	TRUE
0.9996	20160901_01_Blue_phospho-Sample003.05886.05886.3	5886	0.511	0.002	0.157	-0.006	R.SASPYPSHSLSS[167.00]PQR.K	sp|Q5T200|ZC3HD_HUMAN_UNMAPPED	1679.73	3	1679.71	560.917	8.49	1085.31	-9.8649	2	0	-0.0166	0.408	TRUE	TRUE
0.9992	20160901_01_Blue_phospho-Sample003.05887.05887.3	5887	0.468	0.045	0.201	-0.004	K.AAPEASSPPAS[167.00]PLQHLLPGK.A	sp|Q96TA1|NIBL1_HUMAN_UNMAPPED	2047.01	3	2047	683.345	6.79	1085.51	-5.6097	2	0	-0.0115	0.374	TRUE	TRUE
0.9999	20160901_01_Blue_phospho-Sample003.05891.05891.3	5891	0.609	0.003	0.201	-0.005	R.GPPSPPAPVMHS[167.00]PSR.K	sp|Q13573|SNW1_HUMAN_UNMAPPED	1592.72	3	1592.7	531.913	9.76	1086.32	-9.0241	2	0	-0.0144	0.487	TRUE	FALSE
0.9749	20160901_01_Blue_phospho-Sample003.05892.05892.3	5892	0.389	0.01	0.226	-0.004	R.GPPSPPAPVM[147.04]HSPS[167.00]R.K	sp|Q13573|SNW1_HUMAN_UNMAPPED	1608.71	3	1608.7	537.245	9.76	1086.52	-6.9491	2	0	-0.0112	0.312	TRUE	TRUE
0.9997	20160901_01_Blue_phospho-Sample003.05894.05894.3	5894	0.53	0	0.164	-0.004	R.SASPYPSHSLSS[167.00]PQR.K	sp|Q5T200|ZC3HD_HUMAN_UNMAPPED	1679.73	3	1679.72	560.917	8.49	1086.92	-7.3689	2	0	-0.0124	0.424	TRUE	TRUE
0.934	20160901_01_Blue_phospho-Sample003.05896.05896.3	5896	0.404	0	0.221	-0.004	R.SASQSS[167.00]LDKLDQELK.E	sp|O60271|JIP4_HUMAN_UNMAPPED	1727.8	3	1727.79	576.94	4.56	1087.32	-7.1065	2	1	-0.0123	0.323	TRUE	TRUE
0.9995	20160901_01_Blue_phospho-Sample003.05898.05898.3	5898	0.489	0.031	0.194	-0.006	K.AAPEASSPPAS[167.00]PLQHLLPGK.A	sp|Q96TA1|NIBL1_HUMAN_UNMAPPED	2047.01	3	2047	683.345	6.79	1087.72	-8.3902	2	0	-0.0172	0.391	TRUE	TRUE
0.9996	20160901_01_Blue_phospho-Sample003.05903.05903.3	5903	0.54	0	0.185	-0.003	R.GPPSPPAPVMHSPS[167.00]R.K	sp|Q13573|SNW1_HUMAN_UNMAPPED	1592.72	3	1592.71	531.913	9.76	1088.73	-5.0134	2	0	-0.008	0.432	TRUE	TRUE
0.9857	20160901_01_Blue_phospho-Sample003.05904.05904.3	5904	0.367	0.007	0.199	-0.002	R.GPPSPPAPVM[147.04]HS[167.00]PSR.K	sp|Q13573|SNW1_HUMAN_UNMAPPED	1608.71	3	1608.71	537.245	9.76	1088.93	-4.0329	2	0	-0.0065	0.294	TRUE	FALSE
0.9992	20160901_01_Blue_phospho-Sample003.05906.05906.3	5906	0.515	0.005	0.169	-0.003	R.SASPYPSHSLS[167.00]SPQR.K	sp|Q5T200|ZC3HD_HUMAN_UNMAPPED	1679.73	3	1679.72	560.917	8.49	1089.33	-5.289	2	0	-0.0089	0.412	TRUE	FALSE
0.9996	20160901_01_Blue_phospho-Sample003.05909.05909.3	5909	0.515	0.049	0.186	-0.002	K.AAPEASSPPAS[167.00]PLQHLLPGK.A	sp|Q96TA1|NIBL1_HUMAN_UNMAPPED	2047.01	3	2047.01	683.345	6.79	1089.93	-3.317	2	0	-0.0068	0.412	TRUE	TRUE
0.9999	20160901_01_Blue_phospho-Sample003.05914.05914.3	5914	0.574	0.003	0.202	-0.003	R.GPPSPPAPVMHS[167.00]PSR.K	sp|Q13573|SNW1_HUMAN_UNMAPPED	1592.72	3	1592.71	531.913	9.76	1090.94	-4.7627	2	0	-0.0076	0.459	TRUE	FALSE
0.9198	20160901_01_Blue_phospho-Sample003.05915.05915.3	5915	0.355	0.002	0.242	-0.001	R.GPPSPPAPVM[147.04]HSPS[167.00]R.K	sp|Q13573|SNW1_HUMAN_UNMAPPED	1608.71	3	1608.71	537.245	9.76	1091.14	-2.73	2	0	-0.0044	0.284	TRUE	TRUE
0.9997	20160901_01_Blue_phospho-Sample003.05917.05917.3	5917	0.536	0.007	0.168	-0.002	R.SASPYPSHSLSS[167.00]PQR.K	sp|Q5T200|ZC3HD_HUMAN_UNMAPPED	1679.73	3	1679.72	560.917	8.49	1091.54	-3.9222	2	0	-0.0066	0.429	TRUE	TRUE
0.9993	20160901_01_Blue_phospho-Sample003.05919.05919.3	5919	0.472	0.031	0.203	-0.001	K.AAPEASSPPAS[167.00]PLQHLLPGK.A	sp|Q96TA1|NIBL1_HUMAN_UNMAPPED	2047.01	3	2047.01	683.345	6.79	1091.94	-2.1463	2	0	-0.0044	0.377	TRUE	TRUE
0.9998	20160901_01_Blue_phospho-Sample003.05921.05921.3	5921	0.562	0.001	0.296	0	K.RPAS[167.00]PSSPEHLPATPAESPAQR.F	sp|Q9H7L9|SDS3_HUMAN_UNMAPPED	2362.11	3	2362.11	788.376	6.76	1092.34	0.5497	2	0	0.0013	0.449	TRUE	FALSE
0.9999	20160901_01_Blue_phospho-Sample003.05925.05925.3	5925	0.582	0.002	0.197	-0.003	R.GPPSPPAPVMHS[167.00]PSR.K	sp|Q13573|SNW1_HUMAN_UNMAPPED	1592.72	3	1592.71	531.913	9.76	1093.14	-5.8281	2	0	-0.0093	0.466	TRUE	FALSE
0.9804	20160901_01_Blue_phospho-Sample003.05926.05926.3	5926	0.398	0.013	0.188	-0.002	R.GPPSPPAPVM[147.04]HSPS[167.00]R.K	sp|Q13573|SNW1_HUMAN_UNMAPPED	1608.71	3	1608.71	537.245	9.76	1093.34	-3.2884	2	0	-0.0053	0.318	TRUE	TRUE
0.9997	20160901_01_Blue_phospho-Sample003.05928.05928.3	5928	0.553	0.002	0.167	-0.001	R.SASPYPSHSLSS[167.00]PQR.K	sp|Q5T200|ZC3HD_HUMAN_UNMAPPED	1679.73	3	1679.73	560.917	8.49	1093.74	-1.7828	2	0	-0.003	0.442	TRUE	TRUE
0.9976	20160901_01_Blue_phospho-Sample003.05931.05931.3	5931	0.424	0.034	0.19	-0.004	K.AAPEASSPPAS[167.00]PLQHLLPGK.A	sp|Q96TA1|NIBL1_HUMAN_UNMAPPED	2047.01	3	2047	683.345	6.79	1094.34	-5.2194	2	0	-0.0107	0.339	TRUE	TRUE
0.9997	20160901_01_Blue_phospho-Sample003.05936.05936.3	5936	0.574	0.006	0.187	-0.005	R.GPPSPPAPVMHSPS[167.00]R.K	sp|Q13573|SNW1_HUMAN_UNMAPPED	1592.72	3	1592.7	531.913	9.76	1095.35	-8.7734	2	0	-0.014	0.459	TRUE	TRUE
0.9997	20160901_01_Blue_phospho-Sample003.05940.05940.3	5940	0.52	0.002	0.182	-0.003	R.SASPYPSHSLSS[167.00]PQR.K	sp|Q5T200|ZC3HD_HUMAN_UNMAPPED	1679.73	3	1679.72	560.917	8.49	1096.15	-5.1701	2	0	-0.0087	0.416	TRUE	TRUE
0.9995	20160901_01_Blue_phospho-Sample003.05942.05942.3	5942	0.488	0.021	0.199	-0.003	K.AAPEASSPPAS[167.00]PLQHLLPGK.A	sp|Q96TA1|NIBL1_HUMAN_UNMAPPED	2047.01	3	2047	683.345	6.79	1096.55	-4.6829	2	0	-0.0096	0.39	TRUE	TRUE
0.9998	20160901_01_Blue_phospho-Sample003.05948.05948.3	5948	0.518	0.013	0.197	-0.003	R.GPPSPPAPVMHS[167.00]PSR.K	sp|Q13573|SNW1_HUMAN_UNMAPPED	1592.72	3	1592.71	531.913	9.76	1097.76	-6.2667	2	0	-0.01	0.414	TRUE	FALSE
0.9997	20160901_01_Blue_phospho-Sample003.05953.05953.3	5953	0.533	0.025	0.188	-0.002	K.AAPEASSPPAS[167.00]PLQHLLPGK.A	sp|Q96TA1|NIBL1_HUMAN_UNMAPPED	2047.01	3	2047.01	683.345	6.79	1098.76	-3.4634	2	0	-0.0071	0.427	TRUE	TRUE
0.9997	20160901_01_Blue_phospho-Sample003.05958.05958.3	5958	0.575	0.003	0.209	-0.002	R.GPPSPPAPVMHSPS[167.00]R.K	sp|Q13573|SNW1_HUMAN_UNMAPPED	1592.72	3	1592.71	531.913	9.76	1099.77	-4.136	2	0	-0.0066	0.46	TRUE	TRUE
0.9996	20160901_01_Blue_phospho-Sample003.05961.05961.3	5961	0.51	0.002	0.167	-0.003	R.SASPYPSHSLSS[167.00]PQR.K	sp|Q5T200|ZC3HD_HUMAN_UNMAPPED	1679.73	3	1679.72	560.917	8.49	1100.37	-4.873	2	0	-0.0082	0.408	TRUE	TRUE
0.9979	20160901_01_Blue_phospho-Sample003.05964.05964.2	5964	0.471	0.001	0.238	0.001	R.APQTSS[167.00]SPPPVR.R	sp|Q8IYB3|SRRM1_HUMAN_UNMAPPED	1302.6	2	1302.6	652.306	9.79	1100.97	1.6097	2	0	0.0021	0.377	TRUE	FALSE
0.9997	20160901_01_Blue_phospho-Sample003.05965.05965.3	5965	0.56	0.04	0.186	-0.002	K.AAPEASSPPAS[167.00]PLQHLLPGK.A	sp|Q96TA1|NIBL1_HUMAN_UNMAPPED	2047.01	3	2047.01	683.345	6.79	1101.17	-3.1219	2	0	-0.0064	0.448	TRUE	TRUE
0.9999	20160901_01_Blue_phospho-Sample003.05972.05972.3	5972	0.619	0.003	0.197	-0.003	R.GPPSPPAPVMHS[167.00]PSR.K	sp|Q13573|SNW1_HUMAN_UNMAPPED	1592.72	3	1592.71	531.913	9.76	1102.58	-6.1414	2	0	-0.0098	0.495	TRUE	FALSE
0.9997	20160901_01_Blue_phospho-Sample003.05974.05974.3	5974	0.537	0.002	0.171	-0.002	R.SASPYPSHSLSS[167.00]PQR.K	sp|Q5T200|ZC3HD_HUMAN_UNMAPPED	1679.73	3	1679.72	560.917	8.49	1102.98	-4.041	2	0	-0.0068	0.43	TRUE	TRUE
0.9997	20160901_01_Blue_phospho-Sample003.05975.05975.3	5975	0.524	0.036	0.195	-0.003	K.AAPEASSPPAS[167.00]PLQHLLPGK.A	sp|Q96TA1|NIBL1_HUMAN_UNMAPPED	2047.01	3	2047	683.345	6.79	1103.18	-4.4877	2	0	-0.0092	0.419	TRUE	TRUE
0.9997	20160901_01_Blue_phospho-Sample003.05976.05976.3	5976	0.497	0.001	0.212	-0.003	K.RPAS[167.00]PSSPEHLPATPAESPAQR.F	sp|Q9H7L9|SDS3_HUMAN_UNMAPPED	2362.11	3	2362.1	788.376	6.76	1103.38	-3.4248	2	0	-0.0081	0.398	TRUE	FALSE
0.9999	20160901_01_Blue_phospho-Sample003.05982.05982.3	5982	0.612	0.007	0.223	-0.003	R.GPPSPPAPVMHS[167.00]PSR.K	sp|Q13573|SNW1_HUMAN_UNMAPPED	1592.72	3	1592.71	531.913	9.76	1104.59	-6.4547	2	0	-0.0103	0.489	TRUE	FALSE
0.9997	20160901_01_Blue_phospho-Sample003.05984.05984.3	5984	0.567	0.007	0.171	-0.002	R.SASPYPSHSLSS[167.00]PQR.K	sp|Q5T200|ZC3HD_HUMAN_UNMAPPED	1679.73	3	1679.72	560.917	8.49	1104.99	-3.8033	2	0	-0.0064	0.453	TRUE	TRUE
0.9997	20160901_01_Blue_phospho-Sample003.05986.05986.3	5986	0.518	0.057	0.193	-0.002	K.AAPEASSPPAS[167.00]PLQHLLPGK.A	sp|Q96TA1|NIBL1_HUMAN_UNMAPPED	2047.01	3	2047.01	683.345	6.79	1105.39	-3.4634	2	0	-0.0071	0.414	TRUE	TRUE
0.9999	20160901_01_Blue_phospho-Sample003.05994.05994.3	5994	0.623	0.001	0.205	-0.003	R.GPPSPPAPVMHS[167.00]PSR.K	sp|Q13573|SNW1_HUMAN_UNMAPPED	1592.72	3	1592.71	531.913	9.76	1107	-6.5174	2	0	-0.0104	0.498	TRUE	FALSE
0.9996	20160901_01_Blue_phospho-Sample003.05997.05997.3	5997	0.497	0	0.183	-0.004	R.SASPYPSHSLSS[167.00]PQR.K	sp|Q5T200|ZC3HD_HUMAN_UNMAPPED	1679.73	3	1679.72	560.917	8.49	1107.6	-6.4181	2	0	-0.0108	0.398	TRUE	TRUE
0.9987	20160901_01_Blue_phospho-Sample003.05998.05998.3	5998	0.445	0.053	0.204	-0.005	K.AAPEASSPPAS[167.00]PLQHLLPGK.A	sp|Q96TA1|NIBL1_HUMAN_UNMAPPED	2047.01	3	2047	683.345	6.79	1107.8	-6.9268	2	0	-0.0142	0.356	TRUE	TRUE
0.9998	20160901_01_Blue_phospho-Sample003.06003.06003.3	6003	0.617	0.007	0.201	-0.003	R.GPPSPPAPVMHSPS[167.00]R.K	sp|Q13573|SNW1_HUMAN_UNMAPPED	1592.72	3	1592.71	531.913	9.76	1108.81	-6.0787	2	0	-0.0097	0.494	TRUE	TRUE
0.984	20160901_01_Blue_phospho-Sample003.06005.06005.3	6005	0.404	0.009	0.207	-0.002	R.GPPSPPAPVM[147.04]HSPS[167.00]R.K	sp|Q13573|SNW1_HUMAN_UNMAPPED	1608.71	3	1608.7	537.245	9.76	1109.21	-4.5913	2	0	-0.0074	0.323	TRUE	TRUE
0.9979	20160901_01_Blue_phospho-Sample003.06008.06008.2	6008	0.468	0.004	0.193	-0.004	R.APQTSS[167.00]SPPPVR.R	sp|Q8IYB3|SRRM1_HUMAN_UNMAPPED	1302.6	2	1302.59	652.306	9.79	1109.81	-5.6722	2	0	-0.0074	0.374	TRUE	FALSE
0.9997	20160901_01_Blue_phospho-Sample003.06009.06009.3	6009	0.524	0.044	0.212	-0.003	K.AAPEASSPPAS[167.00]PLQHLLPGK.A	sp|Q96TA1|NIBL1_HUMAN_UNMAPPED	2047.01	3	2047.01	683.345	6.79	1110.01	-3.756	2	0	-0.0077	0.419	TRUE	TRUE
0.9998	20160901_01_Blue_phospho-Sample003.06014.06014.3	6014	0.541	0.005	0.216	-0.004	R.GPPSPPAPVMHS[167.00]PSR.K	sp|Q13573|SNW1_HUMAN_UNMAPPED	1592.72	3	1592.7	531.913	9.76	1111.01	-7.8961	2	0	-0.0126	0.432	TRUE	FALSE
0.9997	20160901_01_Blue_phospho-Sample003.06017.06017.3	6017	0.528	0.002	0.178	-0.005	R.SASPYPSHSLSS[167.00]PQR.K	sp|Q5T200|ZC3HD_HUMAN_UNMAPPED	1679.73	3	1679.72	560.917	8.49	1111.61	-8.5575	2	0	-0.0144	0.423	TRUE	TRUE
0.997	20160901_01_Blue_phospho-Sample003.06019.06019.2	6019	0.4	0.001	0.27	-0.004	R.APQTSS[167.00]SPPPVR.R	sp|Q8IYB3|SRRM1_HUMAN_UNMAPPED	1302.6	2	1302.59	652.306	9.79	1112.01	-6.822	2	0	-0.0089	0.32	TRUE	FALSE
0.9994	20160901_01_Blue_phospho-Sample003.06020.06020.3	6020	0.477	0.05	0.196	-0.003	K.AAPEASSPPAS[167.00]PLQHLLPGK.A	sp|Q96TA1|NIBL1_HUMAN_UNMAPPED	2047.01	3	2047.01	683.345	6.79	1112.21	-4.0975	2	0	-0.0084	0.382	TRUE	TRUE
0.9997	20160901_01_Blue_phospho-Sample003.06022.06022.3	6022	0.585	0.001	0.178	-0.004	R.GPPSPPAPVMHSPS[167.00]R.K	sp|Q13573|SNW1_HUMAN_UNMAPPED	1592.72	3	1592.7	531.913	9.76	1112.61	-7.7081	2	0	-0.0123	0.468	TRUE	TRUE
0.9997	20160901_01_Blue_phospho-Sample003.06025.06025.3	6025	0.553	0.016	0.154	-0.004	R.SASPYPSHSLSS[167.00]PQR.K	sp|Q5T200|ZC3HD_HUMAN_UNMAPPED	1679.73	3	1679.72	560.917	8.49	1113.21	-6.2992	2	0	-0.0106	0.443	TRUE	TRUE
0.9978	20160901_01_Blue_phospho-Sample003.06028.06028.2	6028	0.442	0.004	0.178	-0.002	R.APQTSS[167.00]SPPPVR.R	sp|Q8IYB3|SRRM1_HUMAN_UNMAPPED	1302.6	2	1302.59	652.306	9.79	1114.01	-3.8326	2	0	-0.005	0.353	TRUE	FALSE
0.9997	20160901_01_Blue_phospho-Sample003.06029.06029.3	6029	0.531	0.039	0.192	-0.002	K.AAPEASSPPAS[167.00]PLQHLLPGK.A	sp|Q96TA1|NIBL1_HUMAN_UNMAPPED	2047.01	3	2047.01	683.345	6.79	1114.41	-2.8292	2	0	-0.0058	0.425	TRUE	TRUE
0.9992	20160901_01_Blue_phospho-Sample003.06033.06033.3	6033	0.508	0.003	0.194	-0.004	R.GPPSPPAPVMHSPS[167.00]R.K	sp|Q13573|SNW1_HUMAN_UNMAPPED	1592.72	3	1592.71	531.913	9.76	1115.22	-6.8934	2	0	-0.011	0.406	TRUE	TRUE
0.9513	20160901_01_Blue_phospho-Sample003.06034.06034.3	6034	0.371	0.003	0.198	-0.003	R.GPPSPPAPVM[147.04]HSPS[167.00]R.K	sp|Q13573|SNW1_HUMAN_UNMAPPED	1608.71	3	1608.7	537.245	9.76	1115.42	-5.7082	2	0	-0.0092	0.296	TRUE	TRUE
0.9992	20160901_01_Blue_phospho-Sample003.06037.06037.3	6037	0.466	0.006	0.168	-0.005	R.SASPYPSHSLSS[167.00]PQR.K	sp|Q5T200|ZC3HD_HUMAN_UNMAPPED	1679.73	3	1679.71	560.917	8.49	1116.02	-9.3895	2	0	-0.0158	0.373	TRUE	TRUE
0.9972	20160901_01_Blue_phospho-Sample003.06039.06039.2	6039	0.408	0.004	0.236	-0.002	R.APQTSS[167.00]SPPPVR.R	sp|Q8IYB3|SRRM1_HUMAN_UNMAPPED	1302.6	2	1302.59	652.306	9.79	1116.42	-2.9894	2	0	-0.0039	0.326	TRUE	FALSE
0.9996	20160901_01_Blue_phospho-Sample003.06040.06040.3	6040	0.503	0.045	0.226	-0.001	K.AAPEASSPPAS[167.00]PLQHLLPGK.A	sp|Q96TA1|NIBL1_HUMAN_UNMAPPED	2047.01	3	2047.01	683.345	6.79	1116.62	-2.1463	2	0	-0.0044	0.403	TRUE	TRUE
0.9997	20160901_01_Blue_phospho-Sample003.06045.06045.3	6045	0.57	0.001	0.204	-0.003	R.GPPSPPAPVMHSPS[167.00]R.K	sp|Q13573|SNW1_HUMAN_UNMAPPED	1592.72	3	1592.71	531.913	9.76	1117.63	-6.3294	2	0	-0.0101	0.456	TRUE	TRUE
0.9984	20160901_01_Blue_phospho-Sample003.06048.06048.3	6048	0.484	0.007	0.171	-0.001	R.SASPYPSHSLS[167.00]SPQR.K	sp|Q5T200|ZC3HD_HUMAN_UNMAPPED	1679.73	3	1679.73	560.917	8.49	1118.23	-2.6742	2	0	-0.0045	0.387	TRUE	FALSE
0.9997	20160901_01_Blue_phospho-Sample003.06051.06051.3	6051	0.531	0.034	0.185	-0.003	K.AAPEASSPPAS[167.00]PLQHLLPGK.A	sp|Q96TA1|NIBL1_HUMAN_UNMAPPED	2047.01	3	2047.01	683.345	6.79	1118.83	-3.9024	2	0	-0.008	0.425	TRUE	TRUE
0.9999	20160901_01_Blue_phospho-Sample003.06056.06056.3	6056	0.601	0.006	0.217	-0.003	R.GPPSPPAPVMHS[167.00]PSR.K	sp|Q13573|SNW1_HUMAN_UNMAPPED	1592.72	3	1592.71	531.913	9.76	1119.84	-4.7627	2	0	-0.0076	0.481	TRUE	FALSE
0.9937	20160901_01_Blue_phospho-Sample003.06059.06059.3	6059	0.392	0.002	0.185	-0.002	R.SASPYPSHSLSS[167.00]PQR.K	sp|Q5T200|ZC3HD_HUMAN_UNMAPPED	1679.73	3	1679.72	560.917	8.49	1120.44	-4.1599	2	0	-0.007	0.314	TRUE	TRUE
0.9997	20160901_01_Blue_phospho-Sample003.06062.06062.3	6062	0.551	0.07	0.22	-0.003	K.AAPEASSPPAS[167.00]PLQHLLPGK.A	sp|Q96TA1|NIBL1_HUMAN_UNMAPPED	2047.01	3	2047.01	683.345	6.79	1121.04	-3.8536	2	0	-0.0079	0.441	TRUE	TRUE
0.9998	20160901_01_Blue_phospho-Sample003.06064.06064.3	6064	0.563	0.007	0.212	-0.003	R.GPPSPPAPVMHS[167.00]PSR.K	sp|Q13573|SNW1_HUMAN_UNMAPPED	1592.72	3	1592.71	531.913	9.76	1121.84	-4.7	2	0	-0.0075	0.45	TRUE	FALSE
0.94	20160901_01_Blue_phospho-Sample003.06065.06065.3	6065	0.363	0.011	0.198	-0.005	R.GPPSPPAPVM[147.04]HSPS[167.00]R.K	sp|Q13573|SNW1_HUMAN_UNMAPPED	1608.71	3	1608.7	537.245	9.76	1122.44	-9.8032	2	0	-0.0158	0.291	TRUE	TRUE
0.9997	20160901_01_Blue_phospho-Sample003.06066.06066.3	6066	0.544	0.053	0.208	-0.002	K.AAPEASSPPAS[167.00]PLQHLLPGK.A	sp|Q96TA1|NIBL1_HUMAN_UNMAPPED	2047.01	3	2047.01	683.345	6.79	1123.24	-2.5853	2	0	-0.0053	0.435	TRUE	TRUE
0.0308	20160901_01_Blue_phospho-Sample003.06072.06072.3	6072	0.204	0.006	0.28	-0.004	R.GPPSPPAPVMHSPS[167.00]R.K	sp|Q13573|SNW1_HUMAN_UNMAPPED	1592.72	3	1592.71	531.913	9.76	1124.45	-6.8307	2	0	-0.0109	0.163	TRUE	TRUE
0.3849	20160901_01_Blue_phospho-Sample003.06074.06074.3	6074	0.244	0.001	0.23	-0.003	R.SASPYPSHSLSS[167.00]PQR.K	sp|Q5T200|ZC3HD_HUMAN_UNMAPPED	1679.73	3	1679.72	560.917	8.49	1124.85	-4.5759	2	0	-0.0077	0.195	TRUE	TRUE
0.4151	20160901_01_Blue_phospho-Sample003.06076.06076.2	6076	0.258	0.007	0.223	-0.038	R.APQTSS[167.00]SPPPVR.R	sp|Q8IYB3|SRRM1_HUMAN_UNMAPPED	1302.6	2	1302.52	652.306	9.79	1125.25	-57.7217	2	0	-0.0753	0.207	TRUE	FALSE
0.9805	20160901_01_Blue_phospho-Sample003.06077.06077.3	6077	0.358	0.001	0.212	-0.001	K.AAPEASSPPAS[167.00]PLQHLLPGK.A	sp|Q96TA1|NIBL1_HUMAN_UNMAPPED	2047.01	3	2047.01	683.345	6.79	1125.45	-1.4146	2	0	-0.0029	0.287	TRUE	TRUE
0.998	20160901_01_Blue_phospho-Sample003.06099.06099.2	6099	0.528	0.005	0.187	-0.001	R.APQTSS[167.00]SPPPVR.R	sp|Q8IYB3|SRRM1_HUMAN_UNMAPPED	1302.6	2	1302.6	652.306	9.79	1130.13	-0.7665	2	0	-0.001	0.422	TRUE	FALSE
0.9997	20160901_01_Blue_phospho-Sample003.06105.06105.3	6105	0.499	0.002	0.215	-0.004	R.GPPSPPAPVMHS[167.00]PSR.K	sp|Q13573|SNW1_HUMAN_UNMAPPED	1592.72	3	1592.71	531.913	9.76	1131.35	-7.3947	2	0	-0.0118	0.399	TRUE	FALSE
0.998	20160901_01_Blue_phospho-Sample003.06109.06109.2	6109	0.557	0.005	0.208	-0.005	R.APQTSS[167.00]SPPPVR.R	sp|Q8IYB3|SRRM1_HUMAN_UNMAPPED	1302.6	2	1302.59	652.306	9.79	1132.14	-8.0484	2	0	-0.0105	0.446	TRUE	FALSE
0.9997	20160901_01_Blue_phospho-Sample003.06110.06110.3	6110	0.551	0.043	0.189	-0.001	K.AAPEASSPPAS[167.00]PLQHLLPGK.A	sp|Q96TA1|NIBL1_HUMAN_UNMAPPED	2047.01	3	2047.01	683.345	6.79	1132.35	-1.561	2	0	-0.0032	0.441	TRUE	TRUE
0.9998	20160901_01_Blue_phospho-Sample003.06117.06117.3	6117	0.533	0.011	0.222	-0.003	R.GPPSPPAPVMHS[167.00]PSR.K	sp|Q13573|SNW1_HUMAN_UNMAPPED	1592.72	3	1592.71	531.913	9.76	1133.76	-6.0161	2	0	-0.0096	0.426	TRUE	FALSE
0.9976	20160901_01_Blue_phospho-Sample003.06119.06119.3	6119	0.424	0.006	0.216	-0.005	R.SASPYPSHSLSS[167.00]PQR.K	sp|Q5T200|ZC3HD_HUMAN_UNMAPPED	1679.73	3	1679.72	560.917	8.49	1134.15	-8.4386	2	0	-0.0142	0.339	TRUE	TRUE
0.9997	20160901_01_Blue_phospho-Sample003.06121.06121.3	6121	0.53	0.047	0.221	-0.003	K.AAPEASSPPAS[167.00]PLQHLLPGK.A	sp|Q96TA1|NIBL1_HUMAN_UNMAPPED	2047.01	3	2047	683.345	6.79	1134.56	-4.4877	2	0	-0.0092	0.424	TRUE	TRUE
0.9893	20160901_01_Blue_phospho-Sample003.06126.06126.3	6126	0.416	0.004	0.276	-0.006	R.GPPSPPAPVMHSPS[167.00]R.K	sp|Q13573|SNW1_HUMAN_UNMAPPED	1592.72	3	1592.7	531.913	9.76	1135.56	-10.9042	2	0	-0.0174	0.333	TRUE	TRUE
0.9424	20160901_01_Blue_phospho-Sample003.06127.06127.3	6127	0.365	0.009	0.218	-0.004	R.GPPSPPAPVM[147.04]HSPS[167.00]R.K	sp|Q13573|SNW1_HUMAN_UNMAPPED	1608.71	3	1608.7	537.245	9.76	1135.77	-7.4455	2	0	-0.012	0.292	TRUE	TRUE
0.9995	20160901_01_Blue_phospho-Sample003.06128.06128.3	6128	0.488	0.007	0.203	-0.004	R.SASPYPSHSLSS[167.00]PQR.K	sp|Q5T200|ZC3HD_HUMAN_UNMAPPED	1679.73	3	1679.72	560.917	8.49	1135.96	-6.3587	2	0	-0.0107	0.39	TRUE	TRUE
0.998	20160901_01_Blue_phospho-Sample003.06130.06130.2	6130	0.574	0.005	0.214	-0.003	R.APQTSS[167.00]SPPPVR.R	sp|Q8IYB3|SRRM1_HUMAN_UNMAPPED	1302.6	2	1302.59	652.306	9.79	1136.37	-3.9859	2	0	-0.0052	0.46	TRUE	FALSE
0.9997	20160901_01_Blue_phospho-Sample003.06131.06131.3	6131	0.527	0.04	0.221	-0.002	K.AAPEASSPPAS[167.00]PLQHLLPGK.A	sp|Q96TA1|NIBL1_HUMAN_UNMAPPED	2047.01	3	2047.01	683.345	6.79	1136.57	-2.7317	2	0	-0.0056	0.422	TRUE	TRUE
0.9997	20160901_01_Blue_phospho-Sample003.06139.06139.3	6139	0.524	0.002	0.186	-0.004	R.SASPYPSHSLSS[167.00]PQR.K	sp|Q5T200|ZC3HD_HUMAN_UNMAPPED	1679.73	3	1679.72	560.917	8.49	1138.17	-6.6558	2	0	-0.0112	0.419	TRUE	TRUE
0.998	20160901_01_Blue_phospho-Sample003.06141.06141.2	6141	0.488	0.004	0.225	-0.011	R.APQTSS[167.00]SPPPVR.R	sp|Q8IYB3|SRRM1_HUMAN_UNMAPPED	1302.6	2	1302.58	652.306	9.79	1138.58	-16.4803	2	0	-0.0215	0.391	TRUE	FALSE
0.9995	20160901_01_Blue_phospho-Sample003.06142.06142.3	6142	0.494	0.032	0.227	-0.002	K.AAPEASSPPAS[167.00]PLQHLLPGK.A	sp|Q96TA1|NIBL1_HUMAN_UNMAPPED	2047.01	3	2047.01	683.345	6.79	1138.77	-2.6341	2	0	-0.0054	0.395	TRUE	TRUE
0.9961	20160901_01_Blue_phospho-Sample003.06147.06147.3	6147	0.449	0.002	0.24	-0.003	R.GPPSPPAPVMHSPS[167.00]R.K	sp|Q13573|SNW1_HUMAN_UNMAPPED	1592.72	3	1592.71	531.913	9.76	1139.78	-5.0134	2	0	-0.008	0.359	TRUE	TRUE
0.9967	20160901_01_Blue_phospho-Sample003.06149.06149.3	6149	0.457	0.012	0.156	0	R.SASPYPSHSLS[167.00]SPQR.K	sp|Q5T200|ZC3HD_HUMAN_UNMAPPED	1679.73	3	1679.73	560.917	8.49	1140.38	0.6537	2	0	0.0011	0.365	TRUE	FALSE
0.998	20160901_01_Blue_phospho-Sample003.06150.06150.2	6150	0.492	0.004	0.21	-0.004	R.APQTSS[167.00]SPPPVR.R	sp|Q8IYB3|SRRM1_HUMAN_UNMAPPED	1302.6	2	1302.59	652.306	9.79	1140.78	-6.3621	2	0	-0.0083	0.393	TRUE	FALSE
0.9991	20160901_01_Blue_phospho-Sample003.06151.06151.3	6151	0.461	0.037	0.218	-0.004	K.AAPEASSPPAS[167.00]PLQHLLPGK.A	sp|Q96TA1|NIBL1_HUMAN_UNMAPPED	2047.01	3	2047	683.345	6.79	1141.17	-6.2438	2	0	-0.0128	0.369	TRUE	TRUE
0.9969	20160901_01_Blue_phospho-Sample003.06153.06153.3	6153	0.414	0.002	0.202	-0.003	R.GPPSPPAPVM[147.04]HS[167.00]PSR.K	sp|Q13573|SNW1_HUMAN_UNMAPPED	1608.71	3	1608.7	537.245	9.76	1141.77	-5.9564	2	0	-0.0096	0.331	TRUE	FALSE
0.9988	20160901_01_Blue_phospho-Sample003.06154.06154.3	6154	0.448	0.002	0.152	-0.003	R.SASPYPSHSLSS[167.00]PQR.K	sp|Q5T200|ZC3HD_HUMAN_UNMAPPED	1679.73	3	1679.72	560.917	8.49	1142.18	-5.6455	2	0	-0.0095	0.358	TRUE	TRUE
0.998	20160901_01_Blue_phospho-Sample003.06155.06155.2	6155	0.546	0.013	0.238	-0.004	R.APQTSS[167.00]SPPPVR.R	sp|Q8IYB3|SRRM1_HUMAN_UNMAPPED	1302.6	2	1302.59	652.306	9.79	1142.78	-6.1321	2	0	-0.008	0.437	TRUE	FALSE
0.9997	20160901_01_Blue_phospho-Sample003.06156.06156.3	6156	0.539	0.03	0.244	-0.001	K.AAPEASSPPAS[167.00]PLQHLLPGK.A	sp|Q96TA1|NIBL1_HUMAN_UNMAPPED	2047.01	3	2047.01	683.345	6.79	1143.38	-1.5122	2	0	-0.0031	0.431	TRUE	TRUE
0.962	20160901_01_Blue_phospho-Sample003.06161.06161.3	6161	0.378	0.005	0.186	-0.004	R.GPPSPPAPVM[147.04]HSPS[167.00]R.K	sp|Q13573|SNW1_HUMAN_UNMAPPED	1608.71	3	1608.7	537.245	9.76	1144.77	-7.7557	2	0	-0.0125	0.302	TRUE	TRUE
0.9995	20160901_01_Blue_phospho-Sample003.06163.06163.3	6163	0.487	0.04	0.194	-0.002	K.AAPEASSPPAS[167.00]PLQHLLPGK.A	sp|Q96TA1|NIBL1_HUMAN_UNMAPPED	2047.01	3	2047.01	683.345	6.79	1145.57	-2.8292	2	0	-0.0058	0.39	TRUE	TRUE
0.9905	20160901_01_Blue_phospho-Sample003.06166.06166.3	6166	0.42	0.01	0.192	-0.001	R.GPPSPPAPVM[147.04]HSPS[167.00]R.K	sp|Q13573|SNW1_HUMAN_UNMAPPED	1608.71	3	1608.71	537.245	9.76	1146.57	-1.4891	2	0	-0.0024	0.336	TRUE	TRUE
0.9998	20160901_01_Blue_phospho-Sample003.06168.06168.3	6168	0.607	0.041	0.219	-0.002	K.AAPEASSPPAS[167.00]PLQHLLPGK.A	sp|Q96TA1|NIBL1_HUMAN_UNMAPPED	2047.01	3	2047.01	683.345	6.79	1147.77	-3.2682	2	0	-0.0067	0.485	TRUE	TRUE
0.9604	20160901_01_Blue_phospho-Sample003.06171.06171.3	6171	0.376	0.021	0.21	-0.004	R.GPPSPPAPVM[147.04]HSPS[167.00]R.K	sp|Q13573|SNW1_HUMAN_UNMAPPED	1608.71	3	1608.7	537.245	9.76	1148.77	-6.7629	2	0	-0.0109	0.301	TRUE	TRUE
0.998	20160901_01_Blue_phospho-Sample003.06172.06172.2	6172	0.577	0.005	0.252	-0.004	R.APQTSS[167.00]SPPPVR.R	sp|Q8IYB3|SRRM1_HUMAN_UNMAPPED	1302.6	2	1302.59	652.306	9.79	1149.37	-6.4387	2	0	-0.0084	0.462	TRUE	FALSE
0.9989	20160901_01_Blue_phospho-Sample003.06179.06179.3	6179	0.448	0.011	0.261	-0.001	R.GPPSPPAPVM[147.04]HS[167.00]PSR.K	sp|Q13573|SNW1_HUMAN_UNMAPPED	1608.71	3	1608.71	537.245	9.76	1154.37	-1.4891	2	0	-0.0024	0.358	TRUE	FALSE
0.9858	20160901_01_Blue_phospho-Sample003.06181.06181.3	6181	0.407	0.005	0.21	-0.004	R.GPPSPPAPVM[147.04]HSPS[167.00]R.K	sp|Q13573|SNW1_HUMAN_UNMAPPED	1608.71	3	1608.7	537.245	9.76	1155.17	-8.2521	2	0	-0.0133	0.326	TRUE	TRUE
0.9998	20160901_01_Blue_phospho-Sample003.06183.06183.3	6183	0.645	0.036	0.233	-0.006	K.AAPEASSPPAS[167.00]PLQHLLPGK.A	sp|Q96TA1|NIBL1_HUMAN_UNMAPPED	2047.01	3	2047	683.345	6.79	1156.57	-8.3414	2	0	-0.0171	0.516	TRUE	TRUE
0.9962	20160901_01_Blue_phospho-Sample003.06186.06186.3	6186	0.408	0.008	0.231	-0.004	R.GPPSPPAPVM[147.04]HS[167.00]PSR.K	sp|Q13573|SNW1_HUMAN_UNMAPPED	1608.71	3	1608.7	537.245	9.76	1158.77	-7.7557	2	0	-0.0125	0.326	TRUE	FALSE
0.9869	20160901_01_Blue_phospho-Sample003.06192.06192.3	6192	0.41	0.005	0.29	-0.001	R.GPPSPPAPVM[147.04]HSPS[167.00]R.K	sp|Q13573|SNW1_HUMAN_UNMAPPED	1608.71	3	1608.71	537.245	9.76	1163.31	-1.6132	2	0	-0.0026	0.328	TRUE	TRUE
0.9875	20160901_01_Blue_phospho-Sample003.06194.06194.3	6194	0.411	0.017	0.277	-0.005	R.GPPSPPAPVM[147.04]HSPS[167.00]R.K	sp|Q13573|SNW1_HUMAN_UNMAPPED	1608.71	3	1608.7	537.245	9.76	1165.51	-10.1755	2	0	-0.0164	0.329	TRUE	TRUE
0.9716	20160901_01_Blue_phospho-Sample003.06199.06199.3	6199	0.386	0.016	0.278	-0.002	R.GPPSPPAPVM[147.04]HSPS[167.00]R.K	sp|Q13573|SNW1_HUMAN_UNMAPPED	1608.71	3	1608.71	537.245	9.76	1169.91	-3.2884	2	0	-0.0053	0.309	TRUE	TRUE
0.8149	20160901_01_Blue_phospho-Sample003.06210.06210.3	6210	0.329	0.003	0.315	-0.006	R.GPPSPPAPVM[147.04]HSPS[167.00]R.K	sp|Q13573|SNW1_HUMAN_UNMAPPED	1608.71	3	1608.69	537.245	9.76	1179	-11.7266	2	0	-0.0189	0.263	TRUE	TRUE
0.5942	20160901_01_Blue_phospho-Sample003.06216.06216.3	6216	0.268	0	0.321	-0.004	R.GPPSPPAPVM[147.04]HS[167.00]PSR.K	sp|Q13573|SNW1_HUMAN_UNMAPPED	1608.71	3	1608.7	537.245	9.76	1183.4	-8.3141	2	0	-0.0134	0.212	TRUE	FALSE
0.9999	20160901_02_Blue_phospho-Sample004.03377.03377.3	3377	0.675	0.055	0.173	-0.004	K.HIVSNDSSDS[167.00]DDESHEPK.G	sp|P47712|PA24A_HUMAN_UNMAPPED	2076.79	3	2076.78	693.271	4.22	640.48	-6.2506	2	0	-0.013	0.54	TRUE	TRUE
0.9998	20160901_02_Blue_phospho-Sample004.03392.03392.3	3392	0.623	0.036	0.151	-0.001	K.HIVSNDSSDS[167.00]DDESHEPK.G	sp|P47712|PA24A_HUMAN_UNMAPPED	2076.79	3	2076.79	693.271	4.22	644.88	-1.4905	2	0	-0.0031	0.499	TRUE	TRUE
0.9997	20160901_02_Blue_phospho-Sample004.03401.03401.3	3401	0.583	0.02	0.166	0.001	K.HIVSNDSSDS[167.00]DDESHEPK.G	sp|P47712|PA24A_HUMAN_UNMAPPED	2076.79	3	2076.79	693.271	4.22	646.68	1.3944	2	0	0.0029	0.466	TRUE	TRUE
0.9998	20160901_02_Blue_phospho-Sample004.03410.03410.3	3410	0.606	0.071	0.15	-0.001	K.HIVSNDSSDS[167.00]DDESHEPK.G	sp|P47712|PA24A_HUMAN_UNMAPPED	2076.79	3	2076.79	693.271	4.22	648.68	-1.0097	2	0	-0.0021	0.485	TRUE	TRUE
0.9998	20160901_02_Blue_phospho-Sample004.03421.03421.3	3421	0.611	0.045	0.17	0.001	K.HIVSNDSSDS[167.00]DDESHEPK.G	sp|P47712|PA24A_HUMAN_UNMAPPED	2076.79	3	2076.8	693.271	4.22	651.08	2.0194	2	0	0.0042	0.489	TRUE	TRUE
0.9997	20160901_02_Blue_phospho-Sample004.03432.03432.3	3432	0.586	0.049	0.161	-0.001	K.HIVSNDSSDS[167.00]DDESHEPK.G	sp|P47712|PA24A_HUMAN_UNMAPPED	2076.79	3	2076.79	693.271	4.22	653.48	-1.8752	2	0	-0.0039	0.469	TRUE	TRUE
0.9998	20160901_02_Blue_phospho-Sample004.03443.03443.3	3443	0.64	0.027	0.165	-0.001	K.HIVSNDSSDS[167.00]DDESHEPK.G	sp|P47712|PA24A_HUMAN_UNMAPPED	2076.79	3	2076.79	693.271	4.22	655.68	-1.202	2	0	-0.0025	0.512	TRUE	TRUE
0.9998	20160901_02_Blue_phospho-Sample004.03454.03454.3	3454	0.632	0.064	0.167	-0.001	K.HIVSNDSSDS[167.00]DDESHEPK.G	sp|P47712|PA24A_HUMAN_UNMAPPED	2076.79	3	2076.79	693.271	4.22	657.88	-1.202	2	0	-0.0025	0.506	TRUE	TRUE
0.9997	20160901_02_Blue_phospho-Sample004.03466.03466.3	3466	0.571	0.005	0.22	-0.001	K.HIVSNDSSDS[167.00]DDESHEPK.G	sp|P47712|PA24A_HUMAN_UNMAPPED	2076.79	3	2076.79	693.271	4.22	660.28	-1.7309	2	0	-0.0036	0.457	TRUE	TRUE
0.9997	20160901_02_Blue_phospho-Sample004.03477.03477.3	3477	0.566	0.053	0.205	0.001	K.HIVSNDSSDS[167.00]DDESHEPK.G	sp|P47712|PA24A_HUMAN_UNMAPPED	2076.79	3	2076.79	693.271	4.22	662.48	0.7693	2	0	0.0016	0.453	TRUE	TRUE
0.9997	20160901_02_Blue_phospho-Sample004.03487.03487.3	3487	0.561	0.028	0.182	-0.001	K.HIVSNDSSDS[167.00]DDESHEPK.G	sp|P47712|PA24A_HUMAN_UNMAPPED	2076.79	3	2076.79	693.271	4.22	664.48	-1.6828	2	0	-0.0035	0.449	TRUE	TRUE
0.9973	20160901_02_Blue_phospho-Sample004.03575.03575.3	3575	0.483	0.006	0.146	0	K.SPGSTPT[181.01]TPTSSQAPQK.L	sp|P35658|NU214_HUMAN_UNMAPPED	1750.78	3	1750.78	584.6	8.47	682.14	-0.4562	2	0	-0.0008	0.386	TRUE	FALSE
0.9984	20160901_02_Blue_phospho-Sample004.03587.03587.3	3587	0.54	0.007	0.137	-0.001	K.SPGSTPT[181.01]TPTSSQAPQK.L	sp|P35658|NU214_HUMAN_UNMAPPED	1750.78	3	1750.77	584.6	8.47	684.55	-1.7676	2	0	-0.0031	0.432	TRUE	FALSE
0.9985	20160901_02_Blue_phospho-Sample004.03596.03596.3	3596	0.557	0.008	0.142	-0.001	K.SPGSTPT[181.01]TPTSSQAPQK.L	sp|P35658|NU214_HUMAN_UNMAPPED	1750.78	3	1750.77	584.6	8.47	686.36	-1.7106	2	0	-0.003	0.446	TRUE	FALSE
0.9985	20160901_02_Blue_phospho-Sample004.03608.03608.3	3608	0.564	0.002	0.133	0	K.SPGSTPT[181.01]TPTSSQAPQK.L	sp|P35658|NU214_HUMAN_UNMAPPED	1750.78	3	1750.78	584.6	8.47	688.77	-0.7412	2	0	-0.0013	0.451	TRUE	FALSE
0.9985	20160901_02_Blue_phospho-Sample004.03620.03620.3	3620	0.565	0.001	0.132	-0.002	K.SPGSTPT[181.01]TPTSSQAPQK.L	sp|P35658|NU214_HUMAN_UNMAPPED	1750.78	3	1750.77	584.6	8.47	691.18	-4.0484	2	0	-0.0071	0.452	TRUE	FALSE
0.9985	20160901_02_Blue_phospho-Sample004.03631.03631.3	3631	0.565	0	0.136	-0.001	K.SPGSTPT[181.01]TPTSSQAPQK.L	sp|P35658|NU214_HUMAN_UNMAPPED	1750.78	3	1750.78	584.6	8.47	693.39	-1.0834	2	0	-0.0019	0.452	TRUE	FALSE
0.9984	20160901_02_Blue_phospho-Sample004.03641.03641.3	3641	0.55	0.001	0.129	-0.001	K.SPGSTPT[181.01]TPTSSQAPQK.L	sp|P35658|NU214_HUMAN_UNMAPPED	1750.78	3	1750.77	584.6	8.47	695.4	-2.0527	2	0	-0.0036	0.44	TRUE	FALSE
0.9986	20160901_02_Blue_phospho-Sample004.03652.03652.3	3652	0.592	0.002	0.136	0	K.SPGSTPT[181.01]TPTSSQAPQK.L	sp|P35658|NU214_HUMAN_UNMAPPED	1750.78	3	1750.78	584.6	8.47	697.61	-0.7412	2	0	-0.0013	0.474	TRUE	FALSE
0.9985	20160901_02_Blue_phospho-Sample004.03662.03662.3	3662	0.579	0.007	0.125	-0.001	K.SPGSTPT[181.01]TPTSSQAPQK.L	sp|P35658|NU214_HUMAN_UNMAPPED	1750.78	3	1750.78	584.6	8.47	699.63	-0.9693	2	0	-0.0017	0.463	TRUE	FALSE
0.9985	20160901_02_Blue_phospho-Sample004.03675.03675.3	3675	0.559	0.008	0.13	-0.001	K.SPGSTPT[181.01]TPTSSQAPQK.L	sp|P35658|NU214_HUMAN_UNMAPPED	1750.78	3	1750.77	584.6	8.47	702.25	-2.2237	2	0	-0.0039	0.447	TRUE	FALSE
0.9985	20160901_02_Blue_phospho-Sample004.03686.03686.3	3686	0.564	0.008	0.131	-0.002	K.SPGSTPT[181.01]TPTSSQAPQK.L	sp|P35658|NU214_HUMAN_UNMAPPED	1750.78	3	1750.77	584.6	8.47	704.47	-2.965	2	0	-0.0052	0.451	TRUE	FALSE
0.9986	20160901_02_Blue_phospho-Sample004.03696.03696.3	3696	0.61	0.002	0.128	-0.001	K.SPGSTPT[181.01]TPTSSQAPQK.L	sp|P35658|NU214_HUMAN_UNMAPPED	1750.78	3	1750.77	584.6	8.47	706.49	-2.1667	2	0	-0.0038	0.488	TRUE	FALSE
0.9987	20160901_02_Blue_phospho-Sample004.03707.03707.3	3707	0.596	0	0.134	-0.002	K.SPGSTPTT[181.01]PTSSQAPQK.L	sp|P35658|NU214_HUMAN_UNMAPPED	1750.78	3	1750.77	584.6	8.47	708.71	-3.1361	2	0	-0.0055	0.477	TRUE	TRUE
0.9987	20160901_02_Blue_phospho-Sample004.03717.03717.3	3717	0.609	0.001	0.141	0	K.SPGSTPTT[181.01]PTSSQAPQK.L	sp|P35658|NU214_HUMAN_UNMAPPED	1750.78	3	1750.78	584.6	8.47	710.74	-0.057	2	0	-0.0001	0.487	TRUE	TRUE
0.9987	20160901_02_Blue_phospho-Sample004.03728.03728.3	3728	0.621	0.001	0.141	0.001	K.SPGSTPTT[181.01]PTSSQAPQK.L	sp|P35658|NU214_HUMAN_UNMAPPED	1750.78	3	1750.78	584.6	8.47	712.97	1.0834	2	0	0.0019	0.497	TRUE	TRUE
0.9986	20160901_02_Blue_phospho-Sample004.03739.03739.3	3739	0.619	0.001	0.142	-0.001	K.SPGSTPT[181.01]TPTSSQAPQK.L	sp|P35658|NU214_HUMAN_UNMAPPED	1750.78	3	1750.77	584.6	8.47	715.21	-1.5965	2	0	-0.0028	0.496	TRUE	FALSE
0.9987	20160901_02_Blue_phospho-Sample004.03751.03751.3	3751	0.626	0	0.14	0	K.SPGSTPTT[181.01]PTSSQAPQK.L	sp|P35658|NU214_HUMAN_UNMAPPED	1750.78	3	1750.78	584.6	8.47	717.65	-0.5132	2	0	-0.0009	0.501	TRUE	TRUE
0.9987	20160901_02_Blue_phospho-Sample004.03760.03760.3	3760	0.612	0	0.137	0	K.SPGSTPTT[181.01]PTSSQAPQK.L	sp|P35658|NU214_HUMAN_UNMAPPED	1750.78	3	1750.78	584.6	8.47	719.48	-0.114	2	0	-0.0002	0.49	TRUE	TRUE
0.9883	20160901_02_Blue_phospho-Sample004.03769.03769.3	3769	0.414	0.01	0.165	-0.001	R.SASPYPSHSLS[167.00]SPQR.K	sp|Q5T200|ZC3HD_HUMAN_UNMAPPED	1679.73	3	1679.73	560.917	8.49	721.31	-2.4365	2	0	-0.0041	0.331	TRUE	FALSE
0.9986	20160901_02_Blue_phospho-Sample004.03771.03771.3	3771	0.601	0.003	0.137	0	K.SPGSTPT[181.01]TPTSSQAPQK.L	sp|P35658|NU214_HUMAN_UNMAPPED	1750.78	3	1750.78	584.6	8.47	721.71	-0.2851	2	0	-0.0005	0.48	TRUE	FALSE
0.9986	20160901_02_Blue_phospho-Sample004.03780.03780.3	3780	0.623	0	0.134	-0.001	K.SPGSTPT[181.01]TPTSSQAPQK.L	sp|P35658|NU214_HUMAN_UNMAPPED	1750.78	3	1750.77	584.6	8.47	723.55	-1.8816	2	0	-0.0033	0.498	TRUE	FALSE
0.998	20160901_02_Blue_phospho-Sample004.03783.03783.2	3783	0.63	0	0.187	-0.002	R.APQTSSS[167.00]PPPVR.R	sp|Q8IYB3|SRRM1_HUMAN_UNMAPPED	1302.6	2	1302.59	652.306	9.79	724.15	-2.6061	2	0	-0.0034	0.504	TRUE	TRUE
0.9987	20160901_02_Blue_phospho-Sample004.03793.03793.3	3793	0.618	0.002	0.13	0	K.SPGSTPTT[181.01]PTSSQAPQK.L	sp|P35658|NU214_HUMAN_UNMAPPED	1750.78	3	1750.78	584.6	8.47	726.19	-0.3991	2	0	-0.0007	0.494	TRUE	TRUE
0.998	20160901_02_Blue_phospho-Sample004.03796.03796.2	3796	0.664	0.001	0.208	-0.001	R.APQTSS[167.00]SPPPVR.R	sp|Q8IYB3|SRRM1_HUMAN_UNMAPPED	1302.6	2	1302.6	652.306	9.79	726.79	-0.9198	2	0	-0.0012	0.531	TRUE	FALSE
0.9987	20160901_02_Blue_phospho-Sample004.03805.03805.3	3805	0.602	0.006	0.132	-0.001	K.SPGSTPTT[181.01]PTSSQAPQK.L	sp|P35658|NU214_HUMAN_UNMAPPED	1750.78	3	1750.77	584.6	8.47	728.63	-1.7676	2	0	-0.0031	0.482	TRUE	TRUE
0.998	20160901_02_Blue_phospho-Sample004.03807.03807.2	3807	0.694	0.004	0.215	-0.001	R.APQTSS[167.00]SPPPVR.R	sp|Q8IYB3|SRRM1_HUMAN_UNMAPPED	1302.6	2	1302.59	652.306	9.79	729.03	-1.9163	2	0	-0.0025	0.555	TRUE	FALSE
0.9987	20160901_02_Blue_phospho-Sample004.03816.03816.3	3816	0.58	0.004	0.133	-0.001	K.SPGSTPTT[181.01]PTSSQAPQK.L	sp|P35658|NU214_HUMAN_UNMAPPED	1750.78	3	1750.78	584.6	8.47	730.88	-0.9123	2	0	-0.0016	0.464	TRUE	TRUE
0.998	20160901_02_Blue_phospho-Sample004.03818.03818.2	3818	0.71	0.002	0.224	0	R.APQTSS[167.00]SPPPVR.R	sp|Q8IYB3|SRRM1_HUMAN_UNMAPPED	1302.6	2	1302.6	652.306	9.79	731.28	0.1533	2	0	0.0002	0.568	TRUE	FALSE
0.999	20160901_02_Blue_phospho-Sample004.03826.03826.3	3826	0.506	0.01	0.155	-0.002	R.SASPYPSHSLS[167.00]SPQR.K	sp|Q5T200|ZC3HD_HUMAN_UNMAPPED	1679.73	3	1679.73	560.917	8.49	732.94	-2.7931	2	0	-0.0047	0.405	TRUE	FALSE
0.9985	20160901_02_Blue_phospho-Sample004.03827.03827.3	3827	0.563	0.002	0.131	-0.001	K.SPGSTPT[181.01]TPTSSQAPQK.L	sp|P35658|NU214_HUMAN_UNMAPPED	1750.78	3	1750.77	584.6	8.47	733.14	-1.7106	2	0	-0.003	0.451	TRUE	FALSE
0.998	20160901_02_Blue_phospho-Sample004.03829.03829.2	3829	0.695	0.002	0.229	-0.001	R.APQTSS[167.00]SPPPVR.R	sp|Q8IYB3|SRRM1_HUMAN_UNMAPPED	1302.6	2	1302.6	652.306	9.79	733.54	-0.9198	2	0	-0.0012	0.556	TRUE	FALSE
0.9985	20160901_02_Blue_phospho-Sample004.03837.03837.3	3837	0.485	0.005	0.156	-0.001	R.SASPYPSHSLS[167.00]SPQR.K	sp|Q5T200|ZC3HD_HUMAN_UNMAPPED	1679.73	3	1679.73	560.917	8.49	735.19	-1.7828	2	0	-0.003	0.388	TRUE	FALSE
0.9986	20160901_02_Blue_phospho-Sample004.03838.03838.3	3838	0.599	0.001	0.128	0	K.SPGSTPT[181.01]TPTSSQAPQK.L	sp|P35658|NU214_HUMAN_UNMAPPED	1750.78	3	1750.78	584.6	8.47	735.39	-0.3991	2	0	-0.0007	0.479	TRUE	FALSE
0.998	20160901_02_Blue_phospho-Sample004.03840.03840.2	3840	0.691	0.001	0.224	0	R.APQTSS[167.00]SPPPVR.R	sp|Q8IYB3|SRRM1_HUMAN_UNMAPPED	1302.6	2	1302.6	652.306	9.79	735.79	-0.3833	2	0	-0.0005	0.553	TRUE	FALSE
0.9985	20160901_02_Blue_phospho-Sample004.03849.03849.3	3849	0.486	0.005	0.154	0	R.SASPYPSHSLS[167.00]SPQR.K	sp|Q5T200|ZC3HD_HUMAN_UNMAPPED	1679.73	3	1679.73	560.917	8.49	737.63	-0.7131	2	0	-0.0012	0.388	TRUE	FALSE
0.998	20160901_02_Blue_phospho-Sample004.03851.03851.2	3851	0.684	0.001	0.219	0	R.APQTSS[167.00]SPPPVR.R	sp|Q8IYB3|SRRM1_HUMAN_UNMAPPED	1302.6	2	1302.6	652.306	9.79	738.03	-0.1533	2	0	-0.0002	0.547	TRUE	FALSE
0.998	20160901_02_Blue_phospho-Sample004.03861.03861.2	3861	0.681	0.002	0.212	0	R.APQTSS[167.00]SPPPVR.R	sp|Q8IYB3|SRRM1_HUMAN_UNMAPPED	1302.6	2	1302.6	652.306	9.79	740.08	0.23	2	0	0.0003	0.545	TRUE	FALSE
0.9995	20160901_02_Blue_phospho-Sample004.03862.03862.3	3862	0.644	0.088	0.142	0	R.QGSITSPQANEQSVT[181.01]PQR.R	sp|Q9UQ35|SRRM2_HUMAN_UNMAPPED	2006.91	3	2006.91	669.976	6	740.28	0.4478	2	0	0.0009	0.515	TRUE	TRUE
0.998	20160901_02_Blue_phospho-Sample004.03872.03872.2	3872	0.671	0.002	0.205	0	R.APQTSS[167.00]SPPPVR.R	sp|Q8IYB3|SRRM1_HUMAN_UNMAPPED	1302.6	2	1302.6	652.306	9.79	742.34	0.3833	2	0	0.0005	0.537	TRUE	FALSE
0.9995	20160901_02_Blue_phospho-Sample004.03873.03873.3	3873	0.617	0.064	0.145	0	R.QGSITSPQANEQSVT[181.01]PQR.R	sp|Q9UQ35|SRRM2_HUMAN_UNMAPPED	2006.91	3	2006.91	669.976	6	742.54	0.2985	2	0	0.0006	0.494	TRUE	TRUE
0.998	20160901_02_Blue_phospho-Sample004.03883.03883.2	3883	0.654	0.004	0.206	-0.001	R.APQTSS[167.00]SPPPVR.R	sp|Q8IYB3|SRRM1_HUMAN_UNMAPPED	1302.6	2	1302.6	652.306	9.79	744.6	-1.3797	2	0	-0.0018	0.523	TRUE	FALSE
0.9995	20160901_02_Blue_phospho-Sample004.03884.03884.3	3884	0.611	0.096	0.145	-0.001	R.QGSITSPQANEQSVT[181.01]PQR.R	sp|Q9UQ35|SRRM2_HUMAN_UNMAPPED	2006.91	3	2006.9	669.976	6	744.8	-0.8956	2	0	-0.0018	0.489	TRUE	TRUE
0.9997	20160901_02_Blue_phospho-Sample004.03892.03892.3	3892	0.537	0.001	0.147	0	R.SASPYPSHSLSS[167.00]PQR.K	sp|Q5T200|ZC3HD_HUMAN_UNMAPPED	1679.73	3	1679.73	560.917	8.49	746.46	0.1783	2	0	0.0003	0.43	TRUE	TRUE
0.998	20160901_02_Blue_phospho-Sample004.03894.03894.2	3894	0.663	0.001	0.201	0	R.APQTSSS[167.00]PPPVR.R	sp|Q8IYB3|SRRM1_HUMAN_UNMAPPED	1302.6	2	1302.6	652.306	9.79	746.86	0.7665	2	0	0.001	0.53	TRUE	TRUE
0.9995	20160901_02_Blue_phospho-Sample004.03895.03895.3	3895	0.591	0.076	0.137	0.001	R.QGSITSPQANEQSVT[181.01]PQR.R	sp|Q9UQ35|SRRM2_HUMAN_UNMAPPED	2006.91	3	2006.91	669.976	6	747.06	0.8458	2	0	0.0017	0.473	TRUE	TRUE
0.998	20160901_02_Blue_phospho-Sample004.03904.03904.3	3904	0.473	0.005	0.152	-0.001	R.SASPYPSHSLS[167.00]SPQR.K	sp|Q5T200|ZC3HD_HUMAN_UNMAPPED	1679.73	3	1679.73	560.917	8.49	748.92	-1.7234	2	0	-0.0029	0.379	TRUE	FALSE
0.998	20160901_02_Blue_phospho-Sample004.03906.03906.2	3906	0.655	0.003	0.201	-0.001	R.APQTSS[167.00]SPPPVR.R	sp|Q8IYB3|SRRM1_HUMAN_UNMAPPED	1302.6	2	1302.6	652.306	9.79	749.32	-1.1498	2	0	-0.0015	0.524	TRUE	FALSE
0.9993	20160901_02_Blue_phospho-Sample004.03914.03914.3	3914	0.524	0.001	0.145	-0.002	R.SASPYPSHSLS[167.00]SPQR.K	sp|Q5T200|ZC3HD_HUMAN_UNMAPPED	1679.73	3	1679.72	560.917	8.49	750.98	-3.625	2	0	-0.0061	0.419	TRUE	FALSE
0.9986	20160901_02_Blue_phospho-Sample004.03916.03916.4	3916	0.435	0	0.188	-0.002	K.RPASPSS[167.00]PEHLPATPAESPAQR.F	sp|Q9H7L9|SDS3_HUMAN_UNMAPPED	2362.11	4	2362.1	591.534	6.76	751.38	-3.1697	2	0	-0.0075	0.348	TRUE	TRUE
0.998	20160901_02_Blue_phospho-Sample004.03917.03917.2	3917	0.655	0.007	0.195	-0.002	R.APQTSSS[167.00]PPPVR.R	sp|Q8IYB3|SRRM1_HUMAN_UNMAPPED	1302.6	2	1302.59	652.306	9.79	751.58	-3.1427	2	0	-0.0041	0.524	TRUE	TRUE
0.999	20160901_02_Blue_phospho-Sample004.03925.03925.3	3925	0.502	0	0.145	-0.002	R.SASPYPSHSLS[167.00]SPQR.K	sp|Q5T200|ZC3HD_HUMAN_UNMAPPED	1679.73	3	1679.73	560.917	8.49	753.24	-3.0902	2	0	-0.0052	0.402	TRUE	FALSE
0.9986	20160901_02_Blue_phospho-Sample004.03927.03927.4	3927	0.456	0	0.183	-0.001	K.RPASPSS[167.00]PEHLPATPAESPAQR.F	sp|Q9H7L9|SDS3_HUMAN_UNMAPPED	2362.11	4	2362.1	591.534	6.76	753.64	-1.1411	2	0	-0.0027	0.365	TRUE	TRUE
0.998	20160901_02_Blue_phospho-Sample004.03928.03928.2	3928	0.652	0.002	0.193	-0.002	R.APQTSS[167.00]SPPPVR.R	sp|Q8IYB3|SRRM1_HUMAN_UNMAPPED	1302.6	2	1302.59	652.306	9.79	753.84	-2.6061	2	0	-0.0034	0.521	TRUE	FALSE
0.9996	20160901_02_Blue_phospho-Sample004.03936.03936.3	3936	0.498	0.001	0.144	-0.002	R.SASPYPSHSLSS[167.00]PQR.K	sp|Q5T200|ZC3HD_HUMAN_UNMAPPED	1679.73	3	1679.72	560.917	8.49	755.49	-3.8033	2	0	-0.0064	0.398	TRUE	TRUE
0.9986	20160901_02_Blue_phospho-Sample004.03938.03938.4	3938	0.464	0	0.185	-0.001	K.RPASPSS[167.00]PEHLPATPAESPAQR.F	sp|Q9H7L9|SDS3_HUMAN_UNMAPPED	2362.11	4	2362.1	591.534	6.76	755.9	-1.6483	2	0	-0.0039	0.371	TRUE	TRUE
0.998	20160901_02_Blue_phospho-Sample004.03939.03939.2	3939	0.643	0	0.189	-0.002	R.APQTSS[167.00]SPPPVR.R	sp|Q8IYB3|SRRM1_HUMAN_UNMAPPED	1302.6	2	1302.59	652.306	9.79	756.09	-2.3762	2	0	-0.0031	0.514	TRUE	FALSE
0.9995	20160901_02_Blue_phospho-Sample004.03948.03948.3	3948	0.545	0.001	0.148	-0.001	R.SASPYPSHSLS[167.00]SPQR.K	sp|Q5T200|ZC3HD_HUMAN_UNMAPPED	1679.73	3	1679.73	560.917	8.49	757.97	-2.3771	2	0	-0.004	0.436	TRUE	FALSE
0.9986	20160901_02_Blue_phospho-Sample004.03949.03949.4	3949	0.46	0	0.181	0	K.RPASPSS[167.00]PEHLPATPAESPAQR.F	sp|Q9H7L9|SDS3_HUMAN_UNMAPPED	2362.11	4	2362.11	591.534	6.76	758.16	0.0845	2	0	0.0002	0.368	TRUE	TRUE
0.998	20160901_02_Blue_phospho-Sample004.03950.03950.2	3950	0.62	0	0.196	-0.001	R.APQTSS[167.00]SPPPVR.R	sp|Q8IYB3|SRRM1_HUMAN_UNMAPPED	1302.6	2	1302.6	652.306	9.79	758.37	-1.3031	2	0	-0.0017	0.496	TRUE	FALSE
0.9986	20160901_02_Blue_phospho-Sample004.03960.03960.4	3960	0.486	0	0.171	0	K.RPASPSS[167.00]PEHLPATPAESPAQR.F	sp|Q9H7L9|SDS3_HUMAN_UNMAPPED	2362.11	4	2362.11	591.534	6.76	760.44	0.1691	2	0	0.0004	0.389	TRUE	TRUE
0.998	20160901_02_Blue_phospho-Sample004.03961.03961.2	3961	0.634	0.004	0.189	-0.001	R.APQTSS[167.00]SPPPVR.R	sp|Q8IYB3|SRRM1_HUMAN_UNMAPPED	1302.6	2	1302.6	652.306	9.79	760.63	-1.3797	2	0	-0.0018	0.507	TRUE	FALSE
0.9986	20160901_02_Blue_phospho-Sample004.03971.03971.4	3971	0.513	0	0.168	0	K.RPASPSS[167.00]PEHLPATPAESPAQR.F	sp|Q9H7L9|SDS3_HUMAN_UNMAPPED	2362.11	4	2362.11	591.534	6.76	762.72	-0.0845	2	0	-0.0002	0.411	TRUE	TRUE
0.998	20160901_02_Blue_phospho-Sample004.03972.03972.2	3972	0.638	0.002	0.187	-0.001	R.APQTSS[167.00]SPPPVR.R	sp|Q8IYB3|SRRM1_HUMAN_UNMAPPED	1302.6	2	1302.6	652.306	9.79	762.92	-1.3797	2	0	-0.0018	0.51	TRUE	FALSE
0.9986	20160901_02_Blue_phospho-Sample004.03982.03982.4	3982	0.522	0	0.163	0.001	K.RPASPSS[167.00]PEHLPATPAESPAQR.F	sp|Q9H7L9|SDS3_HUMAN_UNMAPPED	2362.11	4	2362.11	591.534	6.76	765	1.3947	2	0	0.0033	0.418	TRUE	TRUE
0.998	20160901_02_Blue_phospho-Sample004.03983.03983.2	3983	0.607	0	0.19	0	R.APQTSS[167.00]SPPPVR.R	sp|Q8IYB3|SRRM1_HUMAN_UNMAPPED	1302.6	2	1302.6	652.306	9.79	765.2	0.3066	2	0	0.0004	0.486	TRUE	FALSE
0.9986	20160901_02_Blue_phospho-Sample004.03993.03993.4	3993	0.521	0	0.164	0.001	K.RPASPSS[167.00]PEHLPATPAESPAQR.F	sp|Q9H7L9|SDS3_HUMAN_UNMAPPED	2362.11	4	2362.11	591.534	6.76	767.22	1.6905	2	0	0.004	0.417	TRUE	TRUE
0.998	20160901_02_Blue_phospho-Sample004.03994.03994.2	3994	0.631	0.001	0.189	0.001	R.APQTSS[167.00]SPPPVR.R	sp|Q8IYB3|SRRM1_HUMAN_UNMAPPED	1302.6	2	1302.6	652.306	9.79	767.43	1.3031	2	0	0.0017	0.505	TRUE	FALSE
0.9986	20160901_02_Blue_phospho-Sample004.04002.04002.4	4002	0.508	0	0.162	0	K.RPASPSS[167.00]PEHLPATPAESPAQR.F	sp|Q9H7L9|SDS3_HUMAN_UNMAPPED	2362.11	4	2362.11	591.534	6.76	769.09	0.7607	2	0	0.0018	0.407	TRUE	TRUE
0.998	20160901_02_Blue_phospho-Sample004.04003.04003.2	4003	0.628	0.005	0.188	0	R.APQTSSS[167.00]PPPVR.R	sp|Q8IYB3|SRRM1_HUMAN_UNMAPPED	1302.6	2	1302.6	652.306	9.79	769.28	0.23	2	0	0.0003	0.503	TRUE	TRUE
0.9908	20160901_02_Blue_phospho-Sample004.04004.04004.3	4004	0.558	0.003	0.179	0.001	R.SGSSQELDVKPS[167.00]ASPQER.S	sp|Q9UQ35|SRRM2_HUMAN_UNMAPPED	1980.88	3	1980.88	661.3	4.68	769.48	1.2601	2	0	0.0025	0.337	TRUE	TRUE
0.9995	20160901_02_Blue_phospho-Sample004.04005.04005.3	4005	0.699	0.094	0.156	0.001	R.QGSITSPQANEQSVT[181.01]PQR.R	sp|Q9UQ35|SRRM2_HUMAN_UNMAPPED	2006.91	3	2006.91	669.976	6	769.68	1.3931	2	0	0.0028	0.559	TRUE	TRUE
0.9998	20160901_02_Blue_phospho-Sample004.04012.04012.3	4012	0.612	0.003	0.158	-0.002	R.SASPYPSHSLSS[167.00]PQR.K	sp|Q5T200|ZC3HD_HUMAN_UNMAPPED	1679.73	3	1679.72	560.917	8.49	771.16	-4.1599	2	0	-0.007	0.49	TRUE	TRUE
0.998	20160901_02_Blue_phospho-Sample004.04013.04013.2	4013	0.604	0.009	0.187	-0.002	R.APQTSSS[167.00]PPPVR.R	sp|Q8IYB3|SRRM1_HUMAN_UNMAPPED	1302.6	2	1302.59	652.306	9.79	771.36	-3.2194	2	0	-0.0042	0.483	TRUE	TRUE
0.9997	20160901_02_Blue_phospho-Sample004.04014.04014.3	4014	0.601	0.002	0.195	-0.002	R.SGSSQELDVKPS[167.00]ASPQER.S	sp|Q9UQ35|SRRM2_HUMAN_UNMAPPED	1980.88	3	1980.87	661.3	4.68	771.56	-2.7723	2	0	-0.0055	0.481	TRUE	TRUE
0.9995	20160901_02_Blue_phospho-Sample004.04015.04015.3	4015	0.711	0.1	0.153	-0.001	R.QGSITSPQANEQSVT[181.01]PQR.R	sp|Q9UQ35|SRRM2_HUMAN_UNMAPPED	2006.91	3	2006.9	669.976	6	771.76	-1.2936	2	0	-0.0026	0.569	TRUE	TRUE
0.9977	20160901_02_Blue_phospho-Sample004.04016.04016.2	4016	0.728	0.028	0.149	-0.003	R.SGAQASSTPLS[167.00]PTR.L	sp|P02545|LMNA_HUMAN_UNMAPPED	1438.65	2	1438.64	720.33	9.47	771.96	-3.9565	2	0	-0.0057	0.583	TRUE	TRUE
0.0774	20160901_02_Blue_phospho-Sample004.04020.04020.3	4020	0.227	0	0.292	-0.007	R.GPPSPPAPVMHSPS[167.00]R.K	sp|Q13573|SNW1_HUMAN_UNMAPPED	1592.72	3	1592.7	531.913	9.76	772.86	-13.0349	2	0	-0.0208	0.182	TRUE	TRUE
0.9998	20160901_02_Blue_phospho-Sample004.04021.04021.3	4021	0.646	0.002	0.164	0	R.SASPYPSHSLSS[167.00]PQR.K	sp|Q5T200|ZC3HD_HUMAN_UNMAPPED	1679.73	3	1679.73	560.917	8.49	773.06	-0.5943	2	0	-0.001	0.517	TRUE	TRUE
0.998	20160901_02_Blue_phospho-Sample004.04023.04023.2	4023	0.632	0.001	0.185	-0.001	R.APQTSS[167.00]SPPPVR.R	sp|Q8IYB3|SRRM1_HUMAN_UNMAPPED	1302.6	2	1302.59	652.306	9.79	773.46	-1.9929	2	0	-0.0026	0.505	TRUE	FALSE
0.997	20160901_02_Blue_phospho-Sample004.04024.04024.3	4024	0.605	0.006	0.199	0	R.SGSSQELDVKPS[167.00]ASPQER.S	sp|Q9UQ35|SRRM2_HUMAN_UNMAPPED	1980.88	3	1980.88	661.3	4.68	773.66	0.1512	2	0	0.0003	0.367	TRUE	TRUE
0.9995	20160901_02_Blue_phospho-Sample004.04025.04025.3	4025	0.714	0.097	0.152	0	R.QGSITSPQANEQSVT[181.01]PQR.R	sp|Q9UQ35|SRRM2_HUMAN_UNMAPPED	2006.91	3	2006.91	669.976	6	773.86	0.3483	2	0	0.0007	0.571	TRUE	TRUE
0.9977	20160901_02_Blue_phospho-Sample004.04027.04027.2	4027	0.725	0.032	0.151	-0.003	R.SGAQASSTPLS[167.00]PTR.L	sp|P02545|LMNA_HUMAN_UNMAPPED	1438.65	2	1438.64	720.33	9.47	774.26	-4.3036	2	0	-0.0062	0.58	TRUE	TRUE
0.0555	20160901_02_Blue_phospho-Sample004.04029.04029.3	4029	0.219	0	0.238	-0.008	R.GPPSPPAPVMHSPS[167.00]R.K	sp|Q13573|SNW1_HUMAN_UNMAPPED	1592.72	3	1592.69	531.913	9.76	774.73	-15.2283	2	0	-0.0243	0.175	TRUE	TRUE
0.9998	20160901_02_Blue_phospho-Sample004.04030.04030.3	4030	0.65	0.002	0.168	-0.001	R.SASPYPSHSLSS[167.00]PQR.K	sp|Q5T200|ZC3HD_HUMAN_UNMAPPED	1679.73	3	1679.73	560.917	8.49	774.93	-2.1988	2	0	-0.0037	0.52	TRUE	TRUE
0.998	20160901_02_Blue_phospho-Sample004.04033.04033.2	4033	0.589	0.004	0.185	-0.003	R.APQTSS[167.00]SPPPVR.R	sp|Q8IYB3|SRRM1_HUMAN_UNMAPPED	1302.6	2	1302.59	652.306	9.79	775.53	-4.1392	2	0	-0.0054	0.471	TRUE	FALSE
0.9997	20160901_02_Blue_phospho-Sample004.04034.04034.3	4034	0.637	0.005	0.207	-0.001	R.SGSSQELDVKPS[167.00]ASPQER.S	sp|Q9UQ35|SRRM2_HUMAN_UNMAPPED	1980.88	3	1980.88	661.3	4.68	775.73	-1.7138	2	0	-0.0034	0.51	TRUE	TRUE
0.9995	20160901_02_Blue_phospho-Sample004.04035.04035.3	4035	0.703	0.098	0.155	-0.001	R.QGSITSPQANEQSVT[181.01]PQR.R	sp|Q9UQ35|SRRM2_HUMAN_UNMAPPED	2006.91	3	2006.9	669.976	6	775.93	-1.5921	2	0	-0.0032	0.563	TRUE	TRUE
0.9977	20160901_02_Blue_phospho-Sample004.04037.04037.2	4037	0.713	0.029	0.149	-0.004	R.SGAQASSTPLS[167.00]PTR.L	sp|P02545|LMNA_HUMAN_UNMAPPED	1438.65	2	1438.64	720.33	9.47	776.33	-5.9695	2	0	-0.0086	0.57	TRUE	TRUE
0.2028	20160901_02_Blue_phospho-Sample004.04041.04041.3	4041	0.255	0.001	0.228	-0.007	R.GPPSPPAPVMHSPS[167.00]R.K	sp|Q13573|SNW1_HUMAN_UNMAPPED	1592.72	3	1592.7	531.913	9.76	777.18	-12.6589	2	0	-0.0202	0.204	TRUE	TRUE
0.9998	20160901_02_Blue_phospho-Sample004.04042.04042.3	4042	0.643	0.004	0.17	-0.001	R.SASPYPSHSLSS[167.00]PQR.K	sp|Q5T200|ZC3HD_HUMAN_UNMAPPED	1679.73	3	1679.73	560.917	8.49	777.38	-1.1291	2	0	-0.0019	0.514	TRUE	TRUE
0.998	20160901_02_Blue_phospho-Sample004.04045.04045.2	4045	0.573	0	0.176	-0.002	R.APQTSSS[167.00]PPPVR.R	sp|Q8IYB3|SRRM1_HUMAN_UNMAPPED	1302.6	2	1302.59	652.306	9.79	777.98	-2.7594	2	0	-0.0036	0.459	TRUE	TRUE
0.9997	20160901_02_Blue_phospho-Sample004.04046.04046.3	4046	0.629	0.005	0.19	0	R.SGSSQELDVKPS[167.00]ASPQER.S	sp|Q9UQ35|SRRM2_HUMAN_UNMAPPED	1980.88	3	1980.88	661.3	4.68	778.18	-0.3528	2	0	-0.0007	0.503	TRUE	TRUE
0.9995	20160901_02_Blue_phospho-Sample004.04047.04047.3	4047	0.685	0.095	0.153	-0.001	R.QGSITSPQANEQSVT[181.01]PQR.R	sp|Q9UQ35|SRRM2_HUMAN_UNMAPPED	2006.91	3	2006.9	669.976	6	778.38	-0.796	2	0	-0.0016	0.548	TRUE	TRUE
0.9977	20160901_02_Blue_phospho-Sample004.04049.04049.2	4049	0.7	0.033	0.145	-0.002	R.SGAQASSTPLS[167.00]PTR.L	sp|P02545|LMNA_HUMAN_UNMAPPED	1438.65	2	1438.64	720.33	9.47	778.78	-3.3318	2	0	-0.0048	0.56	TRUE	TRUE
0.3376	20160901_02_Blue_phospho-Sample004.04053.04053.3	4053	0.273	0.002	0.26	-0.007	R.GPPSPPAPVMHSPS[167.00]R.K	sp|Q13573|SNW1_HUMAN_UNMAPPED	1592.72	3	1592.7	531.913	9.76	779.62	-12.6589	2	0	-0.0202	0.218	TRUE	TRUE
0.9998	20160901_02_Blue_phospho-Sample004.04054.04054.3	4054	0.64	0.002	0.165	-0.001	R.SASPYPSHSLSS[167.00]PQR.K	sp|Q5T200|ZC3HD_HUMAN_UNMAPPED	1679.73	3	1679.73	560.917	8.49	779.82	-1.0697	2	0	-0.0018	0.512	TRUE	TRUE
0.9986	20160901_02_Blue_phospho-Sample004.04057.04057.4	4057	0.603	0	0.16	-0.002	K.RPAS[167.00]PSSPEHLPATPAESPAQR.F	sp|Q9H7L9|SDS3_HUMAN_UNMAPPED	2362.11	4	2362.1	591.534	6.76	780.42	-2.6626	2	0	-0.0063	0.483	TRUE	FALSE
0.9997	20160901_02_Blue_phospho-Sample004.04058.04058.3	4058	0.607	0.007	0.185	-0.001	R.SGSSQELDVKPS[167.00]ASPQER.S	sp|Q9UQ35|SRRM2_HUMAN_UNMAPPED	1980.88	3	1980.88	661.3	4.68	780.62	-1.7642	2	0	-0.0035	0.485	TRUE	TRUE
0.9995	20160901_02_Blue_phospho-Sample004.04059.04059.3	4059	0.679	0.091	0.151	-0.001	R.QGSITSPQANEQSVT[181.01]PQR.R	sp|Q9UQ35|SRRM2_HUMAN_UNMAPPED	2006.91	3	2006.9	669.976	6	780.82	-1.5423	2	0	-0.0031	0.543	TRUE	TRUE
0.9977	20160901_02_Blue_phospho-Sample004.04060.04060.2	4060	0.657	0.034	0.143	-0.002	R.SGAQASSTPLS[167.00]PTR.L	sp|P02545|LMNA_HUMAN_UNMAPPED	1438.65	2	1438.64	720.33	9.47	781.02	-2.36	2	0	-0.0034	0.525	TRUE	TRUE
0.5509	20160901_02_Blue_phospho-Sample004.04065.04065.3	4065	0.295	0.007	0.236	-0.007	R.GPPSPPAPVMHSPS[167.00]R.K	sp|Q13573|SNW1_HUMAN_UNMAPPED	1592.72	3	1592.7	531.913	9.76	782.08	-13.7242	2	0	-0.0219	0.236	TRUE	TRUE
0.9998	20160901_02_Blue_phospho-Sample004.04066.04066.3	4066	0.631	0.001	0.16	-0.002	R.SASPYPSHSLSS[167.00]PQR.K	sp|Q5T200|ZC3HD_HUMAN_UNMAPPED	1679.73	3	1679.73	560.917	8.49	782.28	-3.0308	2	0	-0.0051	0.505	TRUE	TRUE
0.9986	20160901_02_Blue_phospho-Sample004.04068.04068.4	4068	0.638	0.001	0.168	-0.002	K.RPAS[167.00]PSSPEHLPATPAESPAQR.F	sp|Q9H7L9|SDS3_HUMAN_UNMAPPED	2362.11	4	2362.1	591.534	6.76	782.68	-3.2543	2	0	-0.0077	0.51	TRUE	FALSE
0.9994	20160901_02_Blue_phospho-Sample004.04069.04069.3	4069	0.535	0.006	0.154	-0.002	R.SGSSQELDVKPS[167.00]ASPQER.S	sp|Q9UQ35|SRRM2_HUMAN_UNMAPPED	1980.88	3	1980.87	661.3	4.68	782.88	-3.1252	2	0	-0.0062	0.428	TRUE	TRUE
0.9995	20160901_02_Blue_phospho-Sample004.04070.04070.3	4070	0.667	0.096	0.147	-0.003	R.QGSITSPQANEQSVT[181.01]PQR.R	sp|Q9UQ35|SRRM2_HUMAN_UNMAPPED	2006.91	3	2006.9	669.976	6	783.08	-4.2788	2	0	-0.0086	0.534	TRUE	TRUE
0.9977	20160901_02_Blue_phospho-Sample004.04071.04071.2	4071	0.632	0.023	0.146	-0.003	R.SGAQASSTPLS[167.00]PTR.L	sp|P02545|LMNA_HUMAN_UNMAPPED	1438.65	2	1438.64	720.33	9.47	783.28	-3.8177	2	0	-0.0055	0.506	TRUE	TRUE
0.5389	20160901_02_Blue_phospho-Sample004.04075.04075.3	4075	0.294	0.004	0.222	-0.006	R.GPPSPPAPVMHSPS[167.00]R.K	sp|Q13573|SNW1_HUMAN_UNMAPPED	1592.72	3	1592.7	531.913	9.76	784.15	-12.1575	2	0	-0.0194	0.235	TRUE	TRUE
0.9998	20160901_02_Blue_phospho-Sample004.04076.04076.3	4076	0.607	0.004	0.16	-0.001	R.SASPYPSHSLSS[167.00]PQR.K	sp|Q5T200|ZC3HD_HUMAN_UNMAPPED	1679.73	3	1679.73	560.917	8.49	784.35	-2.3176	2	0	-0.0039	0.486	TRUE	TRUE
0.9986	20160901_02_Blue_phospho-Sample004.04077.04077.4	4077	0.637	0.002	0.168	-0.001	K.RPAS[167.00]PSSPEHLPATPAESPAQR.F	sp|Q9H7L9|SDS3_HUMAN_UNMAPPED	2362.11	4	2362.1	591.534	6.76	784.55	-1.1411	2	0	-0.0027	0.51	TRUE	FALSE
0.998	20160901_02_Blue_phospho-Sample004.04079.04079.2	4079	0.584	0.011	0.182	-0.003	R.APQTSS[167.00]SPPPVR.R	sp|Q8IYB3|SRRM1_HUMAN_UNMAPPED	1302.6	2	1302.59	652.306	9.79	784.95	-4.5224	2	0	-0.0059	0.467	TRUE	FALSE
0.9996	20160901_02_Blue_phospho-Sample004.04080.04080.3	4080	0.592	0.006	0.176	-0.001	R.SGSSQELDVKPS[167.00]ASPQER.S	sp|Q9UQ35|SRRM2_HUMAN_UNMAPPED	1980.88	3	1980.87	661.3	4.68	785.15	-2.0666	2	0	-0.0041	0.474	TRUE	TRUE
0.9995	20160901_02_Blue_phospho-Sample004.04081.04081.3	4081	0.664	0.093	0.143	-0.002	R.QGSITSPQANEQSVT[181.01]PQR.R	sp|Q9UQ35|SRRM2_HUMAN_UNMAPPED	2006.91	3	2006.9	669.976	6	785.35	-2.6369	2	0	-0.0053	0.531	TRUE	TRUE
0.9999	20160901_02_Blue_phospho-Sample004.04082.04082.3	4082	0.695	0.002	0.199	-0.001	K.RPAS[167.00]PSSPEHLPATPAESPAQR.F	sp|Q9H7L9|SDS3_HUMAN_UNMAPPED	2362.11	3	2362.1	788.376	6.76	785.55	-0.7611	2	0	-0.0018	0.556	TRUE	FALSE
0.8114	20160901_02_Blue_phospho-Sample004.04085.04085.3	4085	0.292	0.001	0.197	-0.005	R.GPPSPPAPVMHS[167.00]PSR.K	sp|Q13573|SNW1_HUMAN_UNMAPPED	1592.72	3	1592.7	531.913	9.76	786.21	-9.5255	2	0	-0.0152	0.234	TRUE	FALSE
0.9994	20160901_02_Blue_phospho-Sample004.04086.04086.3	4086	0.526	0.009	0.22	-0.001	R.GPPSPPAPVM[147.04]HSPS[167.00]R.K	sp|Q13573|SNW1_HUMAN_UNMAPPED	1608.71	3	1608.71	537.245	9.76	786.41	-2.3577	2	0	-0.0038	0.421	TRUE	TRUE
0.9997	20160901_02_Blue_phospho-Sample004.04087.04087.3	4087	0.602	0.001	0.154	0	R.SASPYPSHSLS[167.00]SPQR.K	sp|Q5T200|ZC3HD_HUMAN_UNMAPPED	1679.73	3	1679.73	560.917	8.49	786.61	-0.1783	2	0	-0.0003	0.482	TRUE	FALSE
0.9986	20160901_02_Blue_phospho-Sample004.04089.04089.4	4089	0.633	0	0.172	0.001	K.RPASPSS[167.00]PEHLPATPAESPAQR.F	sp|Q9H7L9|SDS3_HUMAN_UNMAPPED	2362.11	4	2362.11	591.534	6.76	787.01	1.1411	2	0	0.0027	0.507	TRUE	TRUE
0.9996	20160901_02_Blue_phospho-Sample004.04091.04091.3	4091	0.567	0.005	0.171	0	R.SGSSQELDVKPS[167.00]ASPQER.S	sp|Q9UQ35|SRRM2_HUMAN_UNMAPPED	1980.88	3	1980.88	661.3	4.68	787.41	-0.6049	2	0	-0.0012	0.454	TRUE	TRUE
0.9995	20160901_02_Blue_phospho-Sample004.04092.04092.3	4092	0.66	0.093	0.14	0	R.QGSITSPQANEQSVT[181.01]PQR.R	sp|Q9UQ35|SRRM2_HUMAN_UNMAPPED	2006.91	3	2006.9	669.976	6	787.61	-0.597	2	0	-0.0012	0.528	TRUE	TRUE
0.9999	20160901_02_Blue_phospho-Sample004.04093.04093.3	4093	0.691	0.001	0.196	0.002	K.RPAS[167.00]PSSPEHLPATPAESPAQR.F	sp|Q9H7L9|SDS3_HUMAN_UNMAPPED	2362.11	3	2362.11	788.376	6.76	787.81	3.0442	2	0	0.0072	0.553	TRUE	FALSE
0.9213	20160901_02_Blue_phospho-Sample004.04097.04097.3	4097	0.318	0.002	0.224	-0.005	R.GPPSPPAPVMHS[167.00]PSR.K	sp|Q13573|SNW1_HUMAN_UNMAPPED	1592.72	3	1592.7	531.913	9.76	788.67	-10.0895	2	0	-0.0161	0.255	TRUE	FALSE
0.9996	20160901_02_Blue_phospho-Sample004.04098.04098.3	4098	0.547	0.013	0.225	-0.002	R.GPPSPPAPVM[147.04]HSPS[167.00]R.K	sp|Q13573|SNW1_HUMAN_UNMAPPED	1608.71	3	1608.71	537.245	9.76	788.87	-3.5986	2	0	-0.0058	0.438	TRUE	TRUE
0.9998	20160901_02_Blue_phospho-Sample004.04099.04099.3	4099	0.582	0.003	0.156	-0.001	R.SASPYPSHSLSS[167.00]PQR.K	sp|Q5T200|ZC3HD_HUMAN_UNMAPPED	1679.73	3	1679.73	560.917	8.49	789.07	-2.0799	2	0	-0.0035	0.466	TRUE	TRUE
0.9986	20160901_02_Blue_phospho-Sample004.04101.04101.4	4101	0.631	0.001	0.168	0	K.RPAS[167.00]PSSPEHLPATPAESPAQR.F	sp|Q9H7L9|SDS3_HUMAN_UNMAPPED	2362.11	4	2362.11	591.534	6.76	789.47	0.5917	2	0	0.0014	0.505	TRUE	FALSE
0.9995	20160901_02_Blue_phospho-Sample004.04103.04103.3	4103	0.644	0.076	0.144	-0.001	R.QGSITSPQANEQSVT[181.01]PQR.R	sp|Q9UQ35|SRRM2_HUMAN_UNMAPPED	2006.91	3	2006.9	669.976	6	789.87	-1.9404	2	0	-0.0039	0.515	TRUE	TRUE
0.9999	20160901_02_Blue_phospho-Sample004.04104.04104.3	4104	0.693	0.002	0.198	0.001	K.RPAS[167.00]PSSPEHLPATPAESPAQR.F	sp|Q9H7L9|SDS3_HUMAN_UNMAPPED	2362.11	3	2362.11	788.376	6.76	790.07	1.3107	2	0	0.0031	0.555	TRUE	FALSE
0.8889	20160901_02_Blue_phospho-Sample004.04109.04109.3	4109	0.346	0.001	0.218	-0.005	R.GPPSPPAPVMHSPS[167.00]R.K	sp|Q13573|SNW1_HUMAN_UNMAPPED	1592.72	3	1592.7	531.913	9.76	791.13	-9.3375	2	0	-0.0149	0.276	TRUE	TRUE
0.9996	20160901_02_Blue_phospho-Sample004.04110.04110.3	4110	0.546	0.012	0.232	-0.001	R.GPPSPPAPVM[147.04]HSPS[167.00]R.K	sp|Q13573|SNW1_HUMAN_UNMAPPED	1608.71	3	1608.71	537.245	9.76	791.33	-1.427	2	0	-0.0023	0.437	TRUE	TRUE
0.9998	20160901_02_Blue_phospho-Sample004.04111.04111.3	4111	0.586	0.003	0.156	0	R.SASPYPSHSLSS[167.00]PQR.K	sp|Q5T200|ZC3HD_HUMAN_UNMAPPED	1679.73	3	1679.73	560.917	8.49	791.53	-0.832	2	0	-0.0014	0.468	TRUE	TRUE
0.9986	20160901_02_Blue_phospho-Sample004.04112.04112.4	4112	0.622	0.001	0.169	0.001	K.RPAS[167.00]PSSPEHLPATPAESPAQR.F	sp|Q9H7L9|SDS3_HUMAN_UNMAPPED	2362.11	4	2362.11	591.534	6.76	791.73	1.3947	2	0	0.0033	0.498	TRUE	FALSE
0.9995	20160901_02_Blue_phospho-Sample004.04114.04114.3	4114	0.644	0.083	0.141	0	R.QGSITSPQANEQSVT[181.01]PQR.R	sp|Q9UQ35|SRRM2_HUMAN_UNMAPPED	2006.91	3	2006.9	669.976	6	792.13	-0.4975	2	0	-0.001	0.515	TRUE	TRUE
0.9999	20160901_02_Blue_phospho-Sample004.04115.04115.3	4115	0.675	0.002	0.196	0.002	K.RPAS[167.00]PSSPEHLPATPAESPAQR.F	sp|Q9H7L9|SDS3_HUMAN_UNMAPPED	2362.11	3	2362.11	788.376	6.76	792.33	2.41	2	0	0.0057	0.54	TRUE	FALSE
0.9997	20160901_02_Blue_phospho-Sample004.04119.04119.3	4119	0.569	0.001	0.223	-0.002	R.GPPSPPAPVM[147.04]HSPS[167.00]R.K	sp|Q13573|SNW1_HUMAN_UNMAPPED	1608.71	3	1608.71	537.245	9.76	793.19	-2.8541	2	0	-0.0046	0.455	TRUE	TRUE
0.9997	20160901_02_Blue_phospho-Sample004.04121.04121.3	4121	0.553	0.003	0.155	-0.001	R.SASPYPSHSLSS[167.00]PQR.K	sp|Q5T200|ZC3HD_HUMAN_UNMAPPED	1679.73	3	1679.73	560.917	8.49	793.59	-2.0205	2	0	-0.0034	0.443	TRUE	TRUE
0.9986	20160901_02_Blue_phospho-Sample004.04122.04122.4	4122	0.605	0	0.167	0	K.RPASPSS[167.00]PEHLPATPAESPAQR.F	sp|Q9H7L9|SDS3_HUMAN_UNMAPPED	2362.11	4	2362.11	591.534	6.76	793.79	0.1268	2	0	0.0003	0.484	TRUE	TRUE
0.998	20160901_02_Blue_phospho-Sample004.04124.04124.2	4124	0.562	0.005	0.18	-0.002	R.APQTSS[167.00]SPPPVR.R	sp|Q8IYB3|SRRM1_HUMAN_UNMAPPED	1302.6	2	1302.59	652.306	9.79	794.19	-2.3762	2	0	-0.0031	0.45	TRUE	FALSE
0.9995	20160901_02_Blue_phospho-Sample004.04125.04125.3	4125	0.616	0.086	0.138	-0.001	R.QGSITSPQANEQSVT[181.01]PQR.R	sp|Q9UQ35|SRRM2_HUMAN_UNMAPPED	2006.91	3	2006.9	669.976	6	794.39	-1.5423	2	0	-0.0031	0.493	TRUE	TRUE
0.9999	20160901_02_Blue_phospho-Sample004.04126.04126.3	4126	0.661	0.001	0.189	0.001	K.RPAS[167.00]PSSPEHLPATPAESPAQR.F	sp|Q9H7L9|SDS3_HUMAN_UNMAPPED	2362.11	3	2362.11	788.376	6.76	794.59	0.7611	2	0	0.0018	0.529	TRUE	FALSE
0.9672	20160901_02_Blue_phospho-Sample004.04129.04129.3	4129	0.344	0.001	0.22	-0.005	R.GPPSPPAPVMHS[167.00]PSR.K	sp|Q13573|SNW1_HUMAN_UNMAPPED	1592.72	3	1592.7	531.913	9.76	795.26	-9.7761	2	0	-0.0156	0.275	TRUE	FALSE
0.9996	20160901_02_Blue_phospho-Sample004.04130.04130.3	4130	0.547	0.011	0.233	-0.001	R.GPPSPPAPVM[147.04]HSPS[167.00]R.K	sp|Q13573|SNW1_HUMAN_UNMAPPED	1608.71	3	1608.71	537.245	9.76	795.46	-2.2336	2	0	-0.0036	0.437	TRUE	TRUE
0.9998	20160901_02_Blue_phospho-Sample004.04132.04132.3	4132	0.586	0.002	0.153	-0.001	R.SASPYPSHSLSS[167.00]PQR.K	sp|Q5T200|ZC3HD_HUMAN_UNMAPPED	1679.73	3	1679.73	560.917	8.49	795.86	-1.5451	2	0	-0.0026	0.469	TRUE	TRUE
0.9986	20160901_02_Blue_phospho-Sample004.04133.04133.4	4133	0.605	0.001	0.166	0.001	K.RPAS[167.00]PSSPEHLPATPAESPAQR.F	sp|Q9H7L9|SDS3_HUMAN_UNMAPPED	2362.11	4	2362.11	591.534	6.76	796.06	1.0988	2	0	0.0026	0.484	TRUE	FALSE
0.998	20160901_02_Blue_phospho-Sample004.04135.04135.2	4135	0.549	0.012	0.172	-0.001	R.APQTSSS[167.00]PPPVR.R	sp|Q8IYB3|SRRM1_HUMAN_UNMAPPED	1302.6	2	1302.6	652.306	9.79	796.46	-0.9198	2	0	-0.0012	0.439	TRUE	TRUE
0.9995	20160901_02_Blue_phospho-Sample004.04136.04136.3	4136	0.606	0.067	0.143	0	R.QGSITSPQANEQSVT[181.01]PQR.R	sp|Q9UQ35|SRRM2_HUMAN_UNMAPPED	2006.91	3	2006.9	669.976	6	796.66	-0.4975	2	0	-0.001	0.485	TRUE	TRUE
0.9998	20160901_02_Blue_phospho-Sample004.04137.04137.3	4137	0.653	0	0.187	0.001	K.RPASPS[167.00]SPEHLPATPAESPAQR.F	sp|Q9H7L9|SDS3_HUMAN_UNMAPPED	2362.11	3	2362.11	788.376	6.76	796.86	1.8181	2	0	0.0043	0.522	TRUE	FALSE
0.9995	20160901_02_Blue_phospho-Sample004.04142.04142.3	4142	0.533	0.009	0.239	-0.001	R.GPPSPPAPVM[147.04]HSPS[167.00]R.K	sp|Q13573|SNW1_HUMAN_UNMAPPED	1608.71	3	1608.71	537.245	9.76	797.93	-2.792	2	0	-0.0045	0.427	TRUE	TRUE
0.9996	20160901_02_Blue_phospho-Sample004.04145.04145.3	4145	0.503	0.002	0.159	-0.001	R.SASPYPSHSLSS[167.00]PQR.K	sp|Q5T200|ZC3HD_HUMAN_UNMAPPED	1679.73	3	1679.73	560.917	8.49	798.53	-2.3176	2	0	-0.0039	0.402	TRUE	TRUE
0.9986	20160901_02_Blue_phospho-Sample004.04147.04147.4	4147	0.612	0.001	0.163	0	K.RPAS[167.00]PSSPEHLPATPAESPAQR.F	sp|Q9H7L9|SDS3_HUMAN_UNMAPPED	2362.11	4	2362.11	591.534	6.76	798.93	-0.4226	2	0	-0.001	0.49	TRUE	FALSE
0.9996	20160901_02_Blue_phospho-Sample004.04153.04153.3	4153	0.54	0.006	0.224	-0.002	R.GPPSPPAPVM[147.04]HSPS[167.00]R.K	sp|Q13573|SNW1_HUMAN_UNMAPPED	1608.71	3	1608.71	537.245	9.76	800.2	-4.2811	2	0	-0.0069	0.432	TRUE	TRUE
0.9996	20160901_02_Blue_phospho-Sample004.04156.04156.3	4156	0.56	0.008	0.152	-0.002	R.SASPYPSHSLS[167.00]SPQR.K	sp|Q5T200|ZC3HD_HUMAN_UNMAPPED	1679.73	3	1679.72	560.917	8.49	800.8	-4.2787	2	0	-0.0072	0.448	TRUE	FALSE
0.9986	20160901_02_Blue_phospho-Sample004.04159.04159.4	4159	0.619	0.002	0.158	-0.001	K.RPAS[167.00]PSSPEHLPATPAESPAQR.F	sp|Q9H7L9|SDS3_HUMAN_UNMAPPED	2362.11	4	2362.1	591.534	6.76	801.4	-2.4513	2	0	-0.0058	0.495	TRUE	FALSE
0.9998	20160901_02_Blue_phospho-Sample004.04164.04164.3	4164	0.522	0.012	0.235	-0.002	R.GPPSPPAPVM[147.04]HS[167.00]PSR.K	sp|Q13573|SNW1_HUMAN_UNMAPPED	1608.71	3	1608.71	537.245	9.76	802.47	-3.8468	2	0	-0.0062	0.417	TRUE	FALSE
0.9998	20160901_02_Blue_phospho-Sample004.04167.04167.3	4167	0.574	0.004	0.15	-0.002	R.SASPYPSHSLSS[167.00]PQR.K	sp|Q5T200|ZC3HD_HUMAN_UNMAPPED	1679.73	3	1679.72	560.917	8.49	803.07	-4.041	2	0	-0.0068	0.459	TRUE	TRUE
0.9986	20160901_02_Blue_phospho-Sample004.04169.04169.4	4169	0.617	0.002	0.156	-0.001	K.RPAS[167.00]PSSPEHLPATPAESPAQR.F	sp|Q9H7L9|SDS3_HUMAN_UNMAPPED	2362.11	4	2362.1	591.534	6.76	803.47	-2.1554	2	0	-0.0051	0.494	TRUE	FALSE
0.9993	20160901_02_Blue_phospho-Sample004.04176.04176.3	4176	0.519	0.004	0.225	-0.002	R.GPPSPPAPVM[147.04]HSPS[167.00]R.K	sp|Q13573|SNW1_HUMAN_UNMAPPED	1608.71	3	1608.71	537.245	9.76	804.95	-3.4125	2	0	-0.0055	0.415	TRUE	TRUE
0.9997	20160901_02_Blue_phospho-Sample004.04178.04178.3	4178	0.543	0.002	0.149	-0.002	R.SASPYPSHSLSS[167.00]PQR.K	sp|Q5T200|ZC3HD_HUMAN_UNMAPPED	1679.73	3	1679.72	560.917	8.49	805.35	-3.4467	2	0	-0.0058	0.435	TRUE	TRUE
0.9986	20160901_02_Blue_phospho-Sample004.04180.04180.4	4180	0.59	0	0.163	-0.001	K.RPASPSS[167.00]PEHLPATPAESPAQR.F	sp|Q9H7L9|SDS3_HUMAN_UNMAPPED	2362.11	4	2362.1	591.534	6.76	805.75	-1.5637	2	0	-0.0037	0.472	TRUE	TRUE
0.9996	20160901_02_Blue_phospho-Sample004.04187.04187.3	4187	0.554	0.005	0.229	-0.002	R.GPPSPPAPVM[147.04]HSPS[167.00]R.K	sp|Q13573|SNW1_HUMAN_UNMAPPED	1608.71	3	1608.71	537.245	9.76	807.22	-4.095	2	0	-0.0066	0.443	TRUE	TRUE
0.9993	20160901_02_Blue_phospho-Sample004.04189.04189.3	4189	0.526	0.006	0.149	-0.002	R.SASPYPSHSLS[167.00]SPQR.K	sp|Q5T200|ZC3HD_HUMAN_UNMAPPED	1679.73	3	1679.72	560.917	8.49	807.62	-4.2787	2	0	-0.0072	0.421	TRUE	FALSE
0.9986	20160901_02_Blue_phospho-Sample004.04191.04191.4	4191	0.571	0.002	0.166	-0.001	K.RPAS[167.00]PSSPEHLPATPAESPAQR.F	sp|Q9H7L9|SDS3_HUMAN_UNMAPPED	2362.11	4	2362.1	591.534	6.76	808.02	-1.1411	2	0	-0.0027	0.457	TRUE	FALSE
0.9996	20160901_02_Blue_phospho-Sample004.04197.04197.3	4197	0.539	0.002	0.228	-0.001	R.GPPSPPAPVM[147.04]HSPS[167.00]R.K	sp|Q13573|SNW1_HUMAN_UNMAPPED	1608.71	3	1608.71	537.245	9.76	809.29	-2.4198	2	0	-0.0039	0.431	TRUE	TRUE
0.9997	20160901_02_Blue_phospho-Sample004.04199.04199.3	4199	0.536	0.001	0.148	-0.002	R.SASPYPSHSLSS[167.00]PQR.K	sp|Q5T200|ZC3HD_HUMAN_UNMAPPED	1679.73	3	1679.73	560.917	8.49	809.69	-3.0902	2	0	-0.0052	0.429	TRUE	TRUE
0.9999	20160901_02_Blue_phospho-Sample004.04203.04203.3	4203	0.617	0.005	0.174	0	K.RPAS[167.00]PSSPEHLPATPAESPAQR.F	sp|Q9H7L9|SDS3_HUMAN_UNMAPPED	2362.11	3	2362.11	788.376	6.76	810.49	-0.2114	2	0	-0.0005	0.493	TRUE	FALSE
0.9995	20160901_02_Blue_phospho-Sample004.04209.04209.3	4209	0.532	0.011	0.225	-0.002	R.GPPSPPAPVM[147.04]HSPS[167.00]R.K	sp|Q13573|SNW1_HUMAN_UNMAPPED	1608.71	3	1608.71	537.245	9.76	811.76	-4.0329	2	0	-0.0065	0.426	TRUE	TRUE
0.9997	20160901_02_Blue_phospho-Sample004.04210.04210.3	4210	0.52	0.001	0.154	-0.002	R.SASPYPSHSLSS[167.00]PQR.K	sp|Q5T200|ZC3HD_HUMAN_UNMAPPED	1679.73	3	1679.73	560.917	8.49	811.96	-2.8525	2	0	-0.0048	0.416	TRUE	TRUE
0.9999	20160901_02_Blue_phospho-Sample004.04214.04214.3	4214	0.618	0.001	0.162	-0.001	K.RPAS[167.00]PSSPEHLPATPAESPAQR.F	sp|Q9H7L9|SDS3_HUMAN_UNMAPPED	2362.11	3	2362.1	788.376	6.76	812.76	-1.649	2	0	-0.0039	0.495	TRUE	FALSE
0.9998	20160901_02_Blue_phospho-Sample004.04219.04219.3	4219	0.546	0.002	0.186	-0.002	R.GPPSPPAPVMHS[167.00]PSR.K	sp|Q13573|SNW1_HUMAN_UNMAPPED	1592.72	3	1592.71	531.913	9.76	813.83	-3.1334	2	0	-0.005	0.437	TRUE	FALSE
0.9998	20160901_02_Blue_phospho-Sample004.04220.04220.3	4220	0.538	0.005	0.226	-0.001	R.GPPSPPAPVM[147.04]HS[167.00]PSR.K	sp|Q13573|SNW1_HUMAN_UNMAPPED	1608.71	3	1608.71	537.245	9.76	814.03	-2.792	2	0	-0.0045	0.43	TRUE	FALSE
0.9997	20160901_02_Blue_phospho-Sample004.04221.04221.3	4221	0.556	0.01	0.145	-0.001	R.SASPYPSHSLSS[167.00]PQR.K	sp|Q5T200|ZC3HD_HUMAN_UNMAPPED	1679.73	3	1679.73	560.917	8.49	814.23	-2.5553	2	0	-0.0043	0.445	TRUE	TRUE
0.9986	20160901_02_Blue_phospho-Sample004.04224.04224.4	4224	0.582	0.002	0.16	0	K.RPAS[167.00]PSSPEHLPATPAESPAQR.F	sp|Q9H7L9|SDS3_HUMAN_UNMAPPED	2362.11	4	2362.11	591.534	6.76	814.83	-0.1691	2	0	-0.0004	0.466	TRUE	FALSE
0.9994	20160901_02_Blue_phospho-Sample004.04225.04225.3	4225	0.695	0.061	0.14	-0.001	R.Q[111.03]GSITSPQANEQSVT[181.01]PQR.R	sp|Q9UQ35|SRRM2_HUMAN_UNMAPPED	1989.88	3	1989.88	664.3	6	815.03	-2.0573	2	0	-0.0041	0.452	TRUE	TRUE
0.9999	20160901_02_Blue_phospho-Sample004.04230.04230.3	4230	0.59	0.001	0.235	-0.002	R.GPPSPPAPVMHS[167.00]PSR.K	sp|Q13573|SNW1_HUMAN_UNMAPPED	1592.72	3	1592.71	531.913	9.76	816.11	-3.6974	2	0	-0.0059	0.472	TRUE	FALSE
0.9997	20160901_02_Blue_phospho-Sample004.04231.04231.3	4231	0.555	0.012	0.22	-0.002	R.GPPSPPAPVM[147.04]HSPS[167.00]R.K	sp|Q13573|SNW1_HUMAN_UNMAPPED	1608.71	3	1608.71	537.245	9.76	816.31	-4.095	2	0	-0.0066	0.444	TRUE	TRUE
0.9996	20160901_02_Blue_phospho-Sample004.04232.04232.3	4232	0.516	0.004	0.148	-0.002	R.SASPYPSHSLSS[167.00]PQR.K	sp|Q5T200|ZC3HD_HUMAN_UNMAPPED	1679.73	3	1679.72	560.917	8.49	816.51	-3.5656	2	0	-0.006	0.413	TRUE	TRUE
0.9986	20160901_02_Blue_phospho-Sample004.04234.04234.4	4234	0.595	0.002	0.153	-0.001	K.RPAS[167.00]PSSPEHLPATPAESPAQR.F	sp|Q9H7L9|SDS3_HUMAN_UNMAPPED	2362.11	4	2362.1	591.534	6.76	816.91	-1.9864	2	0	-0.0047	0.476	TRUE	FALSE
0.9994	20160901_02_Blue_phospho-Sample004.04235.04235.3	4235	0.659	0.071	0.14	-0.002	R.Q[111.03]GSITSPQANEQSVT[181.01]PQR.R	sp|Q9UQ35|SRRM2_HUMAN_UNMAPPED	1989.88	3	1989.87	664.3	6	817.11	-2.5591	2	0	-0.0051	0.439	TRUE	TRUE
0.9999	20160901_02_Blue_phospho-Sample004.04242.04242.3	4242	0.602	0.002	0.258	-0.002	R.GPPSPPAPVMHS[167.00]PSR.K	sp|Q13573|SNW1_HUMAN_UNMAPPED	1592.72	3	1592.71	531.913	9.76	818.59	-3.384	2	0	-0.0054	0.481	TRUE	FALSE
0.9995	20160901_02_Blue_phospho-Sample004.04243.04243.3	4243	0.532	0.008	0.228	-0.002	R.GPPSPPAPVM[147.04]HSPS[167.00]R.K	sp|Q13573|SNW1_HUMAN_UNMAPPED	1608.71	3	1608.71	537.245	9.76	818.79	-3.2263	2	0	-0.0052	0.426	TRUE	TRUE
0.9986	20160901_02_Blue_phospho-Sample004.04245.04245.4	4245	0.582	0	0.158	-0.001	K.RPASPSS[167.00]PEHLPATPAESPAQR.F	sp|Q9H7L9|SDS3_HUMAN_UNMAPPED	2362.11	4	2362.1	591.534	6.76	819.19	-1.9018	2	0	-0.0045	0.466	TRUE	TRUE
0.9995	20160901_02_Blue_phospho-Sample004.04246.04246.3	4246	0.682	0.092	0.142	-0.001	R.Q[111.03]GSITSPQANEQSVT[181.01]PQR.R	sp|Q9UQ35|SRRM2_HUMAN_UNMAPPED	1989.88	3	1989.88	664.3	6	819.39	-1.6559	2	0	-0.0033	0.463	TRUE	TRUE
0.9998	20160901_02_Blue_phospho-Sample004.04254.04254.3	4254	0.652	0.002	0.261	-0.001	R.GPPSPPAPVMHSPS[167.00]R.K	sp|Q13573|SNW1_HUMAN_UNMAPPED	1592.72	3	1592.71	531.913	9.76	821.06	-2.3187	2	0	-0.0037	0.522	TRUE	TRUE
0.9996	20160901_02_Blue_phospho-Sample004.04255.04255.3	4255	0.548	0.009	0.231	-0.002	R.GPPSPPAPVM[147.04]HSPS[167.00]R.K	sp|Q13573|SNW1_HUMAN_UNMAPPED	1608.71	3	1608.71	537.245	9.76	821.26	-3.5986	2	0	-0.0058	0.438	TRUE	TRUE
0.9986	20160901_02_Blue_phospho-Sample004.04257.04257.4	4257	0.555	0.007	0.155	-0.001	K.RPAS[167.00]PSSPEHLPATPAESPAQR.F	sp|Q9H7L9|SDS3_HUMAN_UNMAPPED	2362.11	4	2362.1	591.534	6.76	821.66	-2.4513	2	0	-0.0058	0.444	TRUE	FALSE
0.9999	20160901_02_Blue_phospho-Sample004.04265.04265.3	4265	0.683	0.005	0.267	-0.001	R.GPPSPPAPVMHS[167.00]PSR.K	sp|Q13573|SNW1_HUMAN_UNMAPPED	1592.72	3	1592.71	531.913	9.76	823.33	-1.3787	2	0	-0.0022	0.546	TRUE	FALSE
0.9994	20160901_02_Blue_phospho-Sample004.04266.04266.3	4266	0.523	0.004	0.233	-0.001	R.GPPSPPAPVM[147.04]HSPS[167.00]R.K	sp|Q13573|SNW1_HUMAN_UNMAPPED	1608.71	3	1608.71	537.245	9.76	823.53	-2.3577	2	0	-0.0038	0.418	TRUE	TRUE
0.9986	20160901_02_Blue_phospho-Sample004.04268.04268.4	4268	0.546	0.001	0.156	-0.001	K.RPAS[167.00]PSSPEHLPATPAESPAQR.F	sp|Q9H7L9|SDS3_HUMAN_UNMAPPED	2362.11	4	2362.1	591.534	6.76	823.93	-2.1132	2	0	-0.005	0.437	TRUE	FALSE
0.9999	20160901_02_Blue_phospho-Sample004.04276.04276.3	4276	0.666	0.001	0.285	-0.001	R.GPPSPPAPVMHSPS[167.00]R.K	sp|Q13573|SNW1_HUMAN_UNMAPPED	1592.72	3	1592.72	531.913	9.76	825.6	-1.1907	2	0	-0.0019	0.533	TRUE	TRUE
0.9997	20160901_02_Blue_phospho-Sample004.04277.04277.3	4277	0.567	0.012	0.232	-0.001	R.GPPSPPAPVM[147.04]HSPS[167.00]R.K	sp|Q13573|SNW1_HUMAN_UNMAPPED	1608.71	3	1608.71	537.245	9.76	825.8	-2.4818	2	0	-0.004	0.453	TRUE	TRUE
0.9986	20160901_02_Blue_phospho-Sample004.04280.04280.4	4280	0.559	0	0.152	-0.001	K.RPASPSS[167.00]PEHLPATPAESPAQR.F	sp|Q9H7L9|SDS3_HUMAN_UNMAPPED	2362.11	4	2362.1	591.534	6.76	826.4	-2.1132	2	0	-0.005	0.447	TRUE	TRUE
0.9999	20160901_02_Blue_phospho-Sample004.04285.04285.3	4285	0.688	0.001	0.279	0	R.GPPSPPAPVMHSPS[167.00]R.K	sp|Q13573|SNW1_HUMAN_UNMAPPED	1592.72	3	1592.72	531.913	9.76	827.48	-0.1253	2	0	-0.0002	0.551	TRUE	TRUE
0.9996	20160901_02_Blue_phospho-Sample004.04286.04286.3	4286	0.551	0.008	0.245	-0.001	R.GPPSPPAPVM[147.04]HSPS[167.00]R.K	sp|Q13573|SNW1_HUMAN_UNMAPPED	1608.71	3	1608.71	537.245	9.76	827.68	-1.1168	2	0	-0.0018	0.441	TRUE	TRUE
0.9986	20160901_02_Blue_phospho-Sample004.04289.04289.4	4289	0.569	0.001	0.159	0.001	K.RPAS[167.00]PSSPEHLPATPAESPAQR.F	sp|Q9H7L9|SDS3_HUMAN_UNMAPPED	2362.11	4	2362.11	591.534	6.76	828.28	0.972	2	0	0.0023	0.455	TRUE	FALSE
0.9994	20160901_02_Blue_phospho-Sample004.04290.04290.3	4290	0.638	0.08	0.136	-0.001	R.Q[111.03]GSITSPQANEQSVT[181.01]PQR.R	sp|Q9UQ35|SRRM2_HUMAN_UNMAPPED	1989.88	3	1989.88	664.3	6	828.48	-1.405	2	0	-0.0028	0.433	TRUE	TRUE
0.9977	20160901_02_Blue_phospho-Sample004.04291.04291.2	4291	0.68	0.082	0.16	0	K.SPSPPDGS[167.00]PAATPEIR.V	sp|O00499|BIN1_HUMAN_UNMAPPED	1657.73	2	1657.74	829.875	4.37	828.68	0.3615	2	0	0.0006	0.544	TRUE	TRUE
0.9999	20160901_02_Blue_phospho-Sample004.04297.04297.3	4297	0.684	0.001	0.273	0	R.GPPSPPAPVMHS[167.00]PSR.K	sp|Q13573|SNW1_HUMAN_UNMAPPED	1592.72	3	1592.72	531.913	9.76	829.96	-0.188	2	0	-0.0003	0.548	TRUE	FALSE
0.9996	20160901_02_Blue_phospho-Sample004.04298.04298.3	4298	0.545	0.005	0.243	-0.001	R.GPPSPPAPVM[147.04]HSPS[167.00]R.K	sp|Q13573|SNW1_HUMAN_UNMAPPED	1608.71	3	1608.71	537.245	9.76	830.16	-2.2957	2	0	-0.0037	0.436	TRUE	TRUE
0.9977	20160901_02_Blue_phospho-Sample004.04302.04302.2	4302	0.644	0.067	0.157	0	K.SPSPPDGS[167.00]PAATPEIR.V	sp|O00499|BIN1_HUMAN_UNMAPPED	1657.73	2	1657.73	829.875	4.37	830.96	-0.6025	2	0	-0.001	0.515	TRUE	TRUE
0.9999	20160901_02_Blue_phospho-Sample004.04309.04309.3	4309	0.67	0.001	0.281	0	R.GPPSPPAPVMHSPS[167.00]R.K	sp|Q13573|SNW1_HUMAN_UNMAPPED	1592.72	3	1592.72	531.913	9.76	832.44	0	2	0	0	0.536	TRUE	TRUE
0.9996	20160901_02_Blue_phospho-Sample004.04310.04310.3	4310	0.548	0.007	0.238	-0.001	R.GPPSPPAPVM[147.04]HSPS[167.00]R.K	sp|Q13573|SNW1_HUMAN_UNMAPPED	1608.71	3	1608.71	537.245	9.76	832.64	-2.1095	2	0	-0.0034	0.439	TRUE	TRUE
0.9999	20160901_02_Blue_phospho-Sample004.04321.04321.3	4321	0.682	0.001	0.275	0	R.GPPSPPAPVMHSPS[167.00]R.K	sp|Q13573|SNW1_HUMAN_UNMAPPED	1592.72	3	1592.72	531.913	9.76	834.92	-0.376	2	0	-0.0006	0.545	TRUE	TRUE
0.9996	20160901_02_Blue_phospho-Sample004.04322.04322.3	4322	0.554	0.01	0.234	-0.001	R.GPPSPPAPVM[147.04]HSPS[167.00]R.K	sp|Q13573|SNW1_HUMAN_UNMAPPED	1608.71	3	1608.71	537.245	9.76	835.12	-1.5511	2	0	-0.0025	0.443	TRUE	TRUE
0.9999	20160901_02_Blue_phospho-Sample004.04331.04331.3	4331	0.644	0.001	0.28	0	R.GPPSPPAPVMHS[167.00]PSR.K	sp|Q13573|SNW1_HUMAN_UNMAPPED	1592.72	3	1592.72	531.913	9.76	837	-0.564	2	0	-0.0009	0.515	TRUE	FALSE
0.9996	20160901_02_Blue_phospho-Sample004.04332.04332.3	4332	0.545	0.006	0.241	-0.001	R.GPPSPPAPVM[147.04]HSPS[167.00]R.K	sp|Q13573|SNW1_HUMAN_UNMAPPED	1608.71	3	1608.71	537.245	9.76	837.2	-1.3029	2	0	-0.0021	0.436	TRUE	TRUE
0.9999	20160901_02_Blue_phospho-Sample004.04341.04341.3	4341	0.665	0.001	0.276	-0.001	R.GPPSPPAPVMHSPS[167.00]R.K	sp|Q13573|SNW1_HUMAN_UNMAPPED	1592.72	3	1592.71	531.913	9.76	839.07	-2.3813	2	0	-0.0038	0.532	TRUE	TRUE
0.9996	20160901_02_Blue_phospho-Sample004.04342.04342.3	4342	0.544	0.008	0.233	-0.002	R.GPPSPPAPVM[147.04]HSPS[167.00]R.K	sp|Q13573|SNW1_HUMAN_UNMAPPED	1608.71	3	1608.71	537.245	9.76	839.27	-3.1643	2	0	-0.0051	0.435	TRUE	TRUE
0.9495	20160901_02_Blue_phospho-Sample004.04344.04344.3	4344	0.412	0	0.161	-0.002	R.SASQS[167.00]SLDKLDQELK.E	sp|O60271|JIP4_HUMAN_UNMAPPED	1727.8	3	1727.79	576.94	4.56	839.67	-3.8132	2	1	-0.0066	0.33	TRUE	FALSE
0.9998	20160901_02_Blue_phospho-Sample004.04351.04351.3	4351	0.636	0	0.269	0	R.GPPSPPAPVMHSPS[167.00]R.K	sp|Q13573|SNW1_HUMAN_UNMAPPED	1592.72	3	1592.72	531.913	9.76	841.15	-0.8773	2	0	-0.0014	0.509	TRUE	TRUE
0.9997	20160901_02_Blue_phospho-Sample004.04352.04352.3	4352	0.57	0.011	0.225	-0.001	R.GPPSPPAPVM[147.04]HSPS[167.00]R.K	sp|Q13573|SNW1_HUMAN_UNMAPPED	1608.71	3	1608.71	537.245	9.76	841.35	-2.1716	2	0	-0.0035	0.456	TRUE	TRUE
0.9104	20160901_02_Blue_phospho-Sample004.04354.04354.3	4354	0.394	0	0.158	-0.002	R.SASQS[167.00]SLDKLDQELK.E	sp|O60271|JIP4_HUMAN_UNMAPPED	1727.8	3	1727.79	576.94	4.56	841.75	-3.0044	2	1	-0.0052	0.315	TRUE	FALSE
0.9998	20160901_02_Blue_phospho-Sample004.04363.04363.3	4363	0.632	0.002	0.261	0	R.GPPSPPAPVMHSPS[167.00]R.K	sp|Q13573|SNW1_HUMAN_UNMAPPED	1592.72	3	1592.72	531.913	9.76	843.63	-0.2507	2	0	-0.0004	0.505	TRUE	TRUE
0.9997	20160901_02_Blue_phospho-Sample004.04364.04364.3	4364	0.558	0.006	0.226	-0.001	R.GPPSPPAPVM[147.04]HSPS[167.00]R.K	sp|Q13573|SNW1_HUMAN_UNMAPPED	1608.71	3	1608.71	537.245	9.76	843.83	-1.8614	2	0	-0.003	0.446	TRUE	TRUE
0.9999	20160901_02_Blue_phospho-Sample004.04374.04374.3	4374	0.644	0.002	0.258	0	R.GPPSPPAPVMHS[167.00]PSR.K	sp|Q13573|SNW1_HUMAN_UNMAPPED	1592.72	3	1592.72	531.913	9.76	845.91	-0.4387	2	0	-0.0007	0.515	TRUE	FALSE
0.9993	20160901_02_Blue_phospho-Sample004.04375.04375.3	4375	0.517	0.006	0.241	-0.001	R.GPPSPPAPVM[147.04]HSPS[167.00]R.K	sp|Q13573|SNW1_HUMAN_UNMAPPED	1608.71	3	1608.71	537.245	9.76	846.11	-2.1095	2	0	-0.0034	0.414	TRUE	TRUE
0.9998	20160901_02_Blue_phospho-Sample004.04385.04385.3	4385	0.613	0.001	0.268	0	R.GPPSPPAPVMHSPS[167.00]R.K	sp|Q13573|SNW1_HUMAN_UNMAPPED	1592.72	3	1592.72	531.913	9.76	848.19	0.4387	2	0	0.0007	0.491	TRUE	TRUE
0.9995	20160901_02_Blue_phospho-Sample004.04386.04386.3	4386	0.536	0.001	0.228	-0.001	R.GPPSPPAPVM[147.04]HSPS[167.00]R.K	sp|Q13573|SNW1_HUMAN_UNMAPPED	1608.71	3	1608.71	537.245	9.76	848.39	-1.4891	2	0	-0.0024	0.429	TRUE	TRUE
0.9998	20160901_02_Blue_phospho-Sample004.04395.04395.3	4395	0.641	0.001	0.264	-0.001	R.GPPSPPAPVMHSPS[167.00]R.K	sp|Q13573|SNW1_HUMAN_UNMAPPED	1592.72	3	1592.71	531.913	9.76	850.25	-2.3187	2	0	-0.0037	0.513	TRUE	TRUE
0.9993	20160901_02_Blue_phospho-Sample004.04396.04396.3	4396	0.516	0.004	0.231	-0.002	R.GPPSPPAPVM[147.04]HSPS[167.00]R.K	sp|Q13573|SNW1_HUMAN_UNMAPPED	1608.71	3	1608.71	537.245	9.76	850.45	-3.0402	2	0	-0.0049	0.413	TRUE	TRUE
0.9999	20160901_02_Blue_phospho-Sample004.04406.04406.3	4406	0.648	0.009	0.249	-0.001	R.GPPSPPAPVMHS[167.00]PSR.K	sp|Q13573|SNW1_HUMAN_UNMAPPED	1592.72	3	1592.71	531.913	9.76	852.52	-1.8173	2	0	-0.0029	0.519	TRUE	FALSE
0.9997	20160901_02_Blue_phospho-Sample004.04407.04407.3	4407	0.506	0.013	0.225	-0.001	R.GPPSPPAPVM[147.04]HS[167.00]PSR.K	sp|Q13573|SNW1_HUMAN_UNMAPPED	1608.71	3	1608.71	537.245	9.76	852.72	-2.5439	2	0	-0.0041	0.405	TRUE	FALSE
0.9752	20160901_02_Blue_phospho-Sample004.04408.04408.3	4408	0.436	0	0.154	-0.001	R.SASQS[167.00]SLDKLDQELK.E	sp|O60271|JIP4_HUMAN_UNMAPPED	1727.8	3	1727.79	576.94	4.56	852.92	-2.1377	2	1	-0.0037	0.349	TRUE	FALSE
0.9999	20160901_02_Blue_phospho-Sample004.04417.04417.3	4417	0.636	0.003	0.247	-0.003	R.GPPSPPAPVMHS[167.00]PSR.K	sp|Q13573|SNW1_HUMAN_UNMAPPED	1592.72	3	1592.71	531.913	9.76	854.79	-4.7	2	0	-0.0075	0.509	TRUE	FALSE
0.9997	20160901_02_Blue_phospho-Sample004.04418.04418.3	4418	0.516	0	0.228	-0.002	R.GPPSPPAPVM[147.04]HS[167.00]PSR.K	sp|Q13573|SNW1_HUMAN_UNMAPPED	1608.71	3	1608.71	537.245	9.76	854.99	-3.7848	2	0	-0.0061	0.413	TRUE	FALSE
0.982	20160901_02_Blue_phospho-Sample004.04420.04420.3	4420	0.447	0.006	0.159	-0.002	R.SASQSS[167.00]LDKLDQELK.E	sp|O60271|JIP4_HUMAN_UNMAPPED	1727.8	3	1727.79	576.94	4.56	855.39	-3.4088	2	1	-0.0059	0.358	TRUE	TRUE
0.9998	20160901_02_Blue_phospho-Sample004.04428.04428.3	4428	0.615	0.001	0.251	-0.001	R.GPPSPPAPVMHSPS[167.00]R.K	sp|Q13573|SNW1_HUMAN_UNMAPPED	1592.72	3	1592.71	531.913	9.76	857.06	-1.6293	2	0	-0.0026	0.492	TRUE	TRUE
0.9997	20160901_02_Blue_phospho-Sample004.04429.04429.3	4429	0.574	0.01	0.206	-0.002	R.GPPSPPAPVM[147.04]HSPS[167.00]R.K	sp|Q13573|SNW1_HUMAN_UNMAPPED	1608.71	3	1608.71	537.245	9.76	857.26	-3.1643	2	0	-0.0051	0.459	TRUE	TRUE
0.9733	20160901_02_Blue_phospho-Sample004.04432.04432.3	4432	0.434	0	0.16	-0.003	R.SASQS[167.00]SLDKLDQELK.E	sp|O60271|JIP4_HUMAN_UNMAPPED	1727.8	3	1727.79	576.94	4.56	857.86	-4.7377	2	1	-0.0082	0.347	TRUE	FALSE
0.9998	20160901_02_Blue_phospho-Sample004.04440.04440.3	4440	0.62	0.004	0.25	-0.001	R.GPPSPPAPVMHSPS[167.00]R.K	sp|Q13573|SNW1_HUMAN_UNMAPPED	1592.72	3	1592.71	531.913	9.76	859.53	-2.1933	2	0	-0.0035	0.496	TRUE	TRUE
0.9993	20160901_02_Blue_phospho-Sample004.04441.04441.3	4441	0.519	0.007	0.238	-0.002	R.GPPSPPAPVM[147.04]HSPS[167.00]R.K	sp|Q13573|SNW1_HUMAN_UNMAPPED	1608.71	3	1608.71	537.245	9.76	859.73	-3.1023	2	0	-0.005	0.415	TRUE	TRUE
0.9793	20160901_02_Blue_phospho-Sample004.04443.04443.3	4443	0.442	0.006	0.158	-0.002	R.SASQSS[167.00]LDKLDQELK.E	sp|O60271|JIP4_HUMAN_UNMAPPED	1727.8	3	1727.79	576.94	4.56	860.13	-4.3332	2	1	-0.0075	0.354	TRUE	TRUE
0.9999	20160901_02_Blue_phospho-Sample004.04452.04452.3	4452	0.627	0.001	0.239	-0.001	R.GPPSPPAPVMHS[167.00]PSR.K	sp|Q13573|SNW1_HUMAN_UNMAPPED	1592.72	3	1592.71	531.913	9.76	862.01	-2.7574	2	0	-0.0044	0.502	TRUE	FALSE
0.9993	20160901_02_Blue_phospho-Sample004.04453.04453.3	4453	0.514	0.006	0.219	-0.002	R.GPPSPPAPVM[147.04]HSPS[167.00]R.K	sp|Q13573|SNW1_HUMAN_UNMAPPED	1608.71	3	1608.71	537.245	9.76	862.21	-2.8541	2	0	-0.0046	0.411	TRUE	TRUE
0.9889	20160901_02_Blue_phospho-Sample004.04455.04455.3	4455	0.465	0	0.164	-0.002	R.SASQS[167.00]SLDKLDQELK.E	sp|O60271|JIP4_HUMAN_UNMAPPED	1727.8	3	1727.79	576.94	4.56	862.61	-3.1777	2	1	-0.0055	0.372	TRUE	FALSE
0.9999	20160901_02_Blue_phospho-Sample004.04462.04462.3	4462	0.611	0.006	0.235	-0.002	R.GPPSPPAPVMHS[167.00]PSR.K	sp|Q13573|SNW1_HUMAN_UNMAPPED	1592.72	3	1592.71	531.913	9.76	864.09	-3.8854	2	0	-0.0062	0.489	TRUE	FALSE
0.9995	20160901_02_Blue_phospho-Sample004.04463.04463.3	4463	0.533	0.013	0.219	-0.002	R.GPPSPPAPVM[147.04]HSPS[167.00]R.K	sp|Q13573|SNW1_HUMAN_UNMAPPED	1608.71	3	1608.71	537.245	9.76	864.29	-3.2884	2	0	-0.0053	0.426	TRUE	TRUE
0.9859	20160901_02_Blue_phospho-Sample004.04465.04465.3	4465	0.456	0	0.159	-0.002	R.SASQS[167.00]SLDKLDQELK.E	sp|O60271|JIP4_HUMAN_UNMAPPED	1727.8	3	1727.79	576.94	4.56	864.69	-3.2932	2	1	-0.0057	0.365	TRUE	FALSE
0.9999	20160901_02_Blue_phospho-Sample004.04471.04471.3	4471	0.589	0.007	0.24	-0.002	R.GPPSPPAPVMHS[167.00]PSR.K	sp|Q13573|SNW1_HUMAN_UNMAPPED	1592.72	3	1592.71	531.913	9.76	865.97	-2.82	2	0	-0.0045	0.471	TRUE	FALSE
0.9992	20160901_02_Blue_phospho-Sample004.04472.04472.3	4472	0.509	0.005	0.217	-0.002	R.GPPSPPAPVM[147.04]HSPS[167.00]R.K	sp|Q13573|SNW1_HUMAN_UNMAPPED	1608.71	3	1608.71	537.245	9.76	866.17	-4.2191	2	0	-0.0068	0.407	TRUE	TRUE
0.9881	20160901_02_Blue_phospho-Sample004.04473.04473.3	4473	0.463	0	0.162	-0.002	R.SASQS[167.00]SLDKLDQELK.E	sp|O60271|JIP4_HUMAN_UNMAPPED	1727.8	3	1727.79	576.94	4.56	866.37	-3.2355	2	1	-0.0056	0.37	TRUE	FALSE
0.9998	20160901_02_Blue_phospho-Sample004.04483.04483.3	4483	0.551	0.008	0.211	0	R.GPPSPPAPVMHS[167.00]PSR.K	sp|Q13573|SNW1_HUMAN_UNMAPPED	1592.72	3	1592.72	531.913	9.76	868.4	0.3133	2	0	0.0005	0.441	TRUE	FALSE
0.9992	20160901_02_Blue_phospho-Sample004.04484.04484.3	4484	0.508	0.007	0.224	0	R.GPPSPPAPVM[147.04]HSPS[167.00]R.K	sp|Q13573|SNW1_HUMAN_UNMAPPED	1608.71	3	1608.71	537.245	9.76	868.6	-0.6825	2	0	-0.0011	0.407	TRUE	TRUE
0.994	20160901_02_Blue_phospho-Sample004.04485.04485.3	4485	0.491	0.006	0.158	0	R.SASQSS[167.00]LDKLDQELK.E	sp|O60271|JIP4_HUMAN_UNMAPPED	1727.8	3	1727.8	576.94	4.56	868.8	-0.2311	2	1	-0.0004	0.392	TRUE	TRUE
0.9998	20160901_02_Blue_phospho-Sample004.04495.04495.3	4495	0.562	0.004	0.244	-0.001	R.GPPSPPAPVMHS[167.00]PSR.K	sp|Q13573|SNW1_HUMAN_UNMAPPED	1592.72	3	1592.72	531.913	9.76	870.83	-1.128	2	0	-0.0018	0.45	TRUE	FALSE
0.9982	20160901_02_Blue_phospho-Sample004.04496.04496.3	4496	0.477	0.002	0.225	0.001	R.GPPSPPAPVM[147.04]HSPS[167.00]R.K	sp|Q13573|SNW1_HUMAN_UNMAPPED	1608.71	3	1608.71	537.245	9.76	871.03	0.9927	2	0	0.0016	0.382	TRUE	TRUE
0.9964	20160901_02_Blue_phospho-Sample004.04497.04497.3	4497	0.515	0.006	0.166	0	R.SASQSS[167.00]LDKLDQELK.E	sp|O60271|JIP4_HUMAN_UNMAPPED	1727.8	3	1727.8	576.94	4.56	871.23	0.4622	2	1	0.0008	0.412	TRUE	TRUE
0.9999	20160901_02_Blue_phospho-Sample004.04506.04506.3	4506	0.599	0	0.239	0	R.GPPSPPAPVMHS[167.00]PSR.K	sp|Q13573|SNW1_HUMAN_UNMAPPED	1592.72	3	1592.72	531.913	9.76	873.1	-0.8147	2	0	-0.0013	0.479	TRUE	FALSE
0.9971	20160901_02_Blue_phospho-Sample004.04508.04508.3	4508	0.528	0.006	0.166	0	R.SASQSS[167.00]LDKLDQELK.E	sp|O60271|JIP4_HUMAN_UNMAPPED	1727.8	3	1727.8	576.94	4.56	873.5	-0.1156	2	1	-0.0002	0.423	TRUE	TRUE
0.9999	20160901_02_Blue_phospho-Sample004.04515.04515.3	4515	0.577	0.007	0.256	-0.001	R.GPPSPPAPVMHS[167.00]PSR.K	sp|Q13573|SNW1_HUMAN_UNMAPPED	1592.72	3	1592.71	531.913	9.76	874.97	-1.316	2	0	-0.0021	0.461	TRUE	FALSE
0.9974	20160901_02_Blue_phospho-Sample004.04518.04518.3	4518	0.535	0.005	0.17	0.001	R.SASQSS[167.00]LDKLDQELK.E	sp|O60271|JIP4_HUMAN_UNMAPPED	1727.8	3	1727.8	576.94	4.56	875.57	2.0222	2	1	0.0035	0.428	TRUE	TRUE
0.9957	20160901_02_Blue_phospho-Sample004.04528.04528.3	4528	0.507	0.005	0.168	0.001	R.SASQSS[167.00]LDKLDQELK.E	sp|O60271|JIP4_HUMAN_UNMAPPED	1727.8	3	1727.8	576.94	4.56	877.64	2.0222	2	1	0.0035	0.405	TRUE	TRUE
0.9994	20160901_02_Blue_phospho-Sample004.04538.04538.3	4538	0.525	0.001	0.203	0	R.GPPSPPAPVMHSPS[167.00]R.K	sp|Q13573|SNW1_HUMAN_UNMAPPED	1592.72	3	1592.72	531.913	9.76	879.7	0.2507	2	0	0.0004	0.42	TRUE	TRUE
0.9994	20160901_02_Blue_phospho-Sample004.04539.04539.3	4539	0.521	0.007	0.203	0	R.GPPSPPAPVM[147.04]HSPS[167.00]R.K	sp|Q13573|SNW1_HUMAN_UNMAPPED	1608.71	3	1608.71	537.245	9.76	879.9	0.5584	2	0	0.0009	0.417	TRUE	TRUE
0.9947	20160901_02_Blue_phospho-Sample004.04540.04540.3	4540	0.496	0.005	0.168	0.002	R.SASQSS[167.00]LDKLDQELK.E	sp|O60271|JIP4_HUMAN_UNMAPPED	1727.8	3	1727.8	576.94	4.56	880.1	3.2355	2	1	0.0056	0.397	TRUE	TRUE
0.9999	20160901_02_Blue_phospho-Sample004.04549.04549.3	4549	0.6	0	0.238	0	R.GPPSPPAPVMHS[167.00]PSR.K	sp|Q13573|SNW1_HUMAN_UNMAPPED	1592.72	3	1592.72	531.913	9.76	881.98	-0.6267	2	0	-0.001	0.48	TRUE	FALSE
0.9991	20160901_02_Blue_phospho-Sample004.04550.04550.3	4550	0.503	0.007	0.223	-0.001	R.GPPSPPAPVM[147.04]HSPS[167.00]R.K	sp|Q13573|SNW1_HUMAN_UNMAPPED	1608.71	3	1608.71	537.245	9.76	882.18	-2.6679	2	0	-0.0043	0.403	TRUE	TRUE
0.9932	20160901_02_Blue_phospho-Sample004.04552.04552.3	4552	0.485	0.005	0.164	0	R.SASQSS[167.00]LDKLDQELK.E	sp|O60271|JIP4_HUMAN_UNMAPPED	1727.8	3	1727.8	576.94	4.56	882.58	-0.8666	2	1	-0.0015	0.388	TRUE	TRUE
0.9998	20160901_02_Blue_phospho-Sample004.04560.04560.3	4560	0.571	0.007	0.245	-0.001	R.GPPSPPAPVMHS[167.00]PSR.K	sp|Q13573|SNW1_HUMAN_UNMAPPED	1592.72	3	1592.71	531.913	9.76	884.25	-2.632	2	0	-0.0042	0.457	TRUE	FALSE
0.9991	20160901_02_Blue_phospho-Sample004.04561.04561.3	4561	0.503	0.005	0.215	-0.001	R.GPPSPPAPVM[147.04]HSPS[167.00]R.K	sp|Q13573|SNW1_HUMAN_UNMAPPED	1608.71	3	1608.71	537.245	9.76	884.45	-1.365	2	0	-0.0022	0.402	TRUE	TRUE
0.9905	20160901_02_Blue_phospho-Sample004.04564.04564.3	4564	0.472	0.006	0.165	-0.001	R.SASQSS[167.00]LDKLDQELK.E	sp|O60271|JIP4_HUMAN_UNMAPPED	1727.8	3	1727.8	576.94	4.56	885.05	-1.1555	2	1	-0.002	0.377	TRUE	TRUE
0.9998	20160901_02_Blue_phospho-Sample004.04572.04572.3	4572	0.536	0.004	0.195	-0.001	R.GPPSPPAPVMHS[167.00]PSR.K	sp|Q13573|SNW1_HUMAN_UNMAPPED	1592.72	3	1592.71	531.913	9.76	886.73	-2.3187	2	0	-0.0037	0.429	TRUE	FALSE
0.9924	20160901_02_Blue_phospho-Sample004.04574.04574.3	4574	0.481	0	0.166	0	R.SASQS[167.00]SLDKLDQELK.E	sp|O60271|JIP4_HUMAN_UNMAPPED	1727.8	3	1727.8	576.94	4.56	887.13	-0.5778	2	1	-0.001	0.384	TRUE	FALSE
0.9998	20160901_02_Blue_phospho-Sample004.04584.04584.3	4584	0.566	0.003	0.232	-0.002	R.GPPSPPAPVMHS[167.00]PSR.K	sp|Q13573|SNW1_HUMAN_UNMAPPED	1592.72	3	1592.71	531.913	9.76	889.21	-3.5094	2	0	-0.0056	0.452	TRUE	FALSE
0.9988	20160901_02_Blue_phospho-Sample004.04585.04585.3	4585	0.493	0.005	0.218	-0.002	R.GPPSPPAPVM[147.04]HSPS[167.00]R.K	sp|Q13573|SNW1_HUMAN_UNMAPPED	1608.71	3	1608.71	537.245	9.76	889.41	-4.2811	2	0	-0.0069	0.394	TRUE	TRUE
0.9877	20160901_02_Blue_phospho-Sample004.04587.04587.3	4587	0.461	0	0.158	-0.001	R.SASQS[167.00]SLDKLDQELK.E	sp|O60271|JIP4_HUMAN_UNMAPPED	1727.8	3	1727.79	576.94	4.56	889.81	-2.0799	2	1	-0.0036	0.369	TRUE	FALSE
0.9998	20160901_02_Blue_phospho-Sample004.04594.04594.3	4594	0.608	0.001	0.228	-0.002	R.GPPSPPAPVMHSPS[167.00]R.K	sp|Q13573|SNW1_HUMAN_UNMAPPED	1592.72	3	1592.71	531.913	9.76	891.3	-3.6347	2	0	-0.0058	0.486	TRUE	TRUE
0.9996	20160901_02_Blue_phospho-Sample004.04595.04595.3	4595	0.491	0.008	0.206	-0.001	R.GPPSPPAPVM[147.04]HS[167.00]PSR.K	sp|Q13573|SNW1_HUMAN_UNMAPPED	1608.71	3	1608.71	537.245	9.76	891.5	-2.4818	2	0	-0.004	0.392	TRUE	FALSE
0.9854	20160901_02_Blue_phospho-Sample004.04598.04598.3	4598	0.454	0.006	0.156	-0.002	R.SASQSS[167.00]LDKLDQELK.E	sp|O60271|JIP4_HUMAN_UNMAPPED	1727.8	3	1727.79	576.94	4.56	892.1	-3.4088	2	1	-0.0059	0.364	TRUE	TRUE
0.9998	20160901_02_Blue_phospho-Sample004.04606.04606.3	4606	0.566	0.009	0.232	-0.001	R.GPPSPPAPVMHS[167.00]PSR.K	sp|Q13573|SNW1_HUMAN_UNMAPPED	1592.72	3	1592.71	531.913	9.76	893.78	-2.068	2	0	-0.0033	0.453	TRUE	FALSE
0.9996	20160901_02_Blue_phospho-Sample004.04607.04607.3	4607	0.545	0.005	0.203	-0.002	R.GPPSPPAPVM[147.04]HSPS[167.00]R.K	sp|Q13573|SNW1_HUMAN_UNMAPPED	1608.71	3	1608.71	537.245	9.76	893.98	-2.9161	2	0	-0.0047	0.436	TRUE	TRUE
0.9921	20160901_02_Blue_phospho-Sample004.04610.04610.3	4610	0.479	0.005	0.155	-0.001	R.SASQSS[167.00]LDKLDQELK.E	sp|O60271|JIP4_HUMAN_UNMAPPED	1727.8	3	1727.79	576.94	4.56	894.58	-1.8488	2	1	-0.0032	0.383	TRUE	TRUE
0.9997	20160901_02_Blue_phospho-Sample004.04616.04616.3	4616	0.572	0.007	0.249	-0.001	R.GPPSPPAPVMHSPS[167.00]R.K	sp|Q13573|SNW1_HUMAN_UNMAPPED	1592.72	3	1592.71	531.913	9.76	895.87	-2.256	2	0	-0.0036	0.457	TRUE	TRUE
0.9992	20160901_02_Blue_phospho-Sample004.04617.04617.3	4617	0.512	0.005	0.202	-0.001	R.GPPSPPAPVM[147.04]HSPS[167.00]R.K	sp|Q13573|SNW1_HUMAN_UNMAPPED	1608.71	3	1608.71	537.245	9.76	896.07	-2.2336	2	0	-0.0036	0.41	TRUE	TRUE
0.9833	20160901_02_Blue_phospho-Sample004.04619.04619.3	4619	0.45	0	0.158	-0.001	R.SASQS[167.00]SLDKLDQELK.E	sp|O60271|JIP4_HUMAN_UNMAPPED	1727.8	3	1727.8	576.94	4.56	896.47	-1.56	2	1	-0.0027	0.36	TRUE	FALSE
0.9996	20160901_02_Blue_phospho-Sample004.04621.04621.3	4621	0.605	0.02	0.116	0.001	R.HGGSPQPLATTPLSQEPVNPPSEASPT[181.01]R.D	sp|Q9UQ35|SRRM2_HUMAN_UNMAPPED	2931.38	3	2931.38	978.133	5.4	896.87	1.2609	2	0	0.0037	0.484	TRUE	TRUE
0.9999	20160901_02_Blue_phospho-Sample004.04626.04626.3	4626	0.578	0.002	0.242	0	R.GPPSPPAPVMHS[167.00]PSR.K	sp|Q13573|SNW1_HUMAN_UNMAPPED	1592.72	3	1592.72	531.913	9.76	897.95	-0.8147	2	0	-0.0013	0.462	TRUE	FALSE
0.9905	20160901_02_Blue_phospho-Sample004.04627.04627.3	4627	0.471	0	0.155	-0.001	R.SASQS[167.00]SLDKLDQELK.E	sp|O60271|JIP4_HUMAN_UNMAPPED	1727.8	3	1727.79	576.94	4.56	898.16	-1.7333	2	1	-0.003	0.377	TRUE	FALSE
0.1602	20160901_02_Blue_phospho-Sample004.04630.04630.2	4630	0.19	0.002	0.231	-0.018	R.APQTSS[167.00]SPPPVR.R	sp|Q8IYB3|SRRM1_HUMAN_UNMAPPED	1302.6	2	1302.56	652.306	9.79	898.75	-27.5952	2	0	-0.036	0.152	TRUE	FALSE
0.9851	20160901_02_Blue_phospho-Sample004.04631.04631.4	4631	0.643	0.006	0.117	0	R.HGGSPQPLATTPLSQEPVNPPSEASPT[181.01]R.D	sp|Q9UQ35|SRRM2_HUMAN_UNMAPPED	2931.38	4	2931.38	733.851	5.4	898.96	0.5451	2	0	0.0016	0.39	TRUE	TRUE
0.9998	20160901_02_Blue_phospho-Sample004.04632.04632.3	4632	0.617	0.002	0.17	0.001	K.KPPAPPSPVQSQSPST[181.01]NWSPAVPVK.K	sp|Q8IYB3|SRRM1_HUMAN_UNMAPPED	2662.32	3	2662.32	888.446	10	899.16	0.6378	2	0	0.0017	0.494	TRUE	FALSE
0.9997	20160901_02_Blue_phospho-Sample004.04635.04635.3	4635	0.557	0	0.229	-0.002	R.GPPSPPAPVMHSPS[167.00]R.K	sp|Q13573|SNW1_HUMAN_UNMAPPED	1592.72	3	1592.71	531.913	9.76	899.84	-2.9454	2	0	-0.0047	0.446	TRUE	TRUE
0.9785	20160901_02_Blue_phospho-Sample004.04637.04637.3	4637	0.442	0	0.157	-0.001	R.SASQS[167.00]SLDKLDQELK.E	sp|O60271|JIP4_HUMAN_UNMAPPED	1727.8	3	1727.8	576.94	4.56	900.24	-1.1555	2	1	-0.002	0.353	TRUE	FALSE
0.3053	20160901_02_Blue_phospho-Sample004.04641.04641.2	4641	0.216	0.006	0.223	-0.019	R.APQTSS[167.00]SPPPVR.R	sp|Q8IYB3|SRRM1_HUMAN_UNMAPPED	1302.6	2	1302.56	652.306	9.79	901.03	-29.0516	2	0	-0.0379	0.173	TRUE	FALSE
0.9999	20160901_02_Blue_phospho-Sample004.04643.04643.3	4643	0.668	0.007	0.156	0.002	K.KPPAPPSPVQSQSPST[181.01]NWSPAVPVK.K	sp|Q8IYB3|SRRM1_HUMAN_UNMAPPED	2662.32	3	2662.32	888.446	10	901.43	1.6883	2	0	0.0045	0.535	TRUE	FALSE
0.982	20160901_02_Blue_phospho-Sample004.04650.04650.3	4650	0.448	0	0.158	-0.001	R.SASQS[167.00]SLDKLDQELK.E	sp|O60271|JIP4_HUMAN_UNMAPPED	1727.8	3	1727.8	576.94	4.56	902.91	-1.5022	2	1	-0.0026	0.358	TRUE	FALSE
0.9998	20160901_02_Blue_phospho-Sample004.04654.04654.3	4654	0.648	0.004	0.163	0.001	K.KPPAPPSPVQSQSPS[167.00]TNWSPAVPVK.K	sp|Q8IYB3|SRRM1_HUMAN_UNMAPPED	2662.32	3	2662.32	888.446	10	903.72	0.6003	2	0	0.0016	0.518	TRUE	TRUE
0.9998	20160901_02_Blue_phospho-Sample004.04665.04665.3	4665	0.63	0.008	0.157	0	K.KPPAPPSPVQSQSPST[181.01]NWSPAVPVK.K	sp|Q8IYB3|SRRM1_HUMAN_UNMAPPED	2662.32	3	2662.32	888.446	10	905.98	-0.1876	2	0	-0.0005	0.504	TRUE	FALSE
0.9999	20160901_02_Blue_phospho-Sample004.04669.04669.3	4669	0.592	0.002	0.244	-0.001	R.GPPSPPAPVMHS[167.00]PSR.K	sp|Q13573|SNW1_HUMAN_UNMAPPED	1592.72	3	1592.71	531.913	9.76	906.86	-2.0053	2	0	-0.0032	0.473	TRUE	FALSE
0.9982	20160901_02_Blue_phospho-Sample004.04670.04670.3	4670	0.477	0.012	0.208	0	R.GPPSPPAPVM[147.04]HSPS[167.00]R.K	sp|Q13573|SNW1_HUMAN_UNMAPPED	1608.71	3	1608.71	537.245	9.76	907.07	-0.7445	2	0	-0.0012	0.382	TRUE	TRUE
0.9679	20160901_02_Blue_phospho-Sample004.04671.04671.3	4671	0.427	0	0.151	0	R.SASQS[167.00]SLDKLDQELK.E	sp|O60271|JIP4_HUMAN_UNMAPPED	1727.8	3	1727.8	576.94	4.56	907.26	0.1156	2	1	0.0002	0.342	TRUE	FALSE
0.9998	20160901_02_Blue_phospho-Sample004.04673.04673.3	4673	0.58	0.036	0.215	0	K.AAPEASSPPAS[167.00]PLQHLLPGK.A	sp|Q96TA1|NIBL1_HUMAN_UNMAPPED	2047.01	3	2047.01	683.345	6.79	907.66	-0.4878	2	0	-0.001	0.464	TRUE	TRUE
0.9851	20160901_02_Blue_phospho-Sample004.04674.04674.4	4674	0.639	0.007	0.118	0.002	R.HGGSPQPLATTPLSQEPVNPPSEASPT[181.01]R.D	sp|Q9UQ35|SRRM2_HUMAN_UNMAPPED	2931.38	4	2931.38	733.851	5.4	907.87	2.2484	2	0	0.0066	0.388	TRUE	TRUE
0.9998	20160901_02_Blue_phospho-Sample004.04676.04676.3	4676	0.625	0.002	0.151	0.001	K.KPPAPPSPVQSQSPS[167.00]TNWSPAVPVK.K	sp|Q8IYB3|SRRM1_HUMAN_UNMAPPED	2662.32	3	2662.32	888.446	10	908.27	1.3132	2	0	0.0035	0.5	TRUE	TRUE
0.9997	20160901_02_Blue_phospho-Sample004.04681.04681.3	4681	0.514	0.002	0.229	-0.001	R.GPPSPPAPVMHS[167.00]PSR.K	sp|Q13573|SNW1_HUMAN_UNMAPPED	1592.72	3	1592.71	531.913	9.76	909.34	-2.256	2	0	-0.0036	0.411	TRUE	FALSE
0.999	20160901_02_Blue_phospho-Sample004.04682.04682.3	4682	0.502	0.003	0.204	-0.002	R.GPPSPPAPVM[147.04]HSPS[167.00]R.K	sp|Q13573|SNW1_HUMAN_UNMAPPED	1608.71	3	1608.71	537.245	9.76	909.55	-3.3504	2	0	-0.0054	0.401	TRUE	TRUE
0.917	20160901_02_Blue_phospho-Sample004.04683.04683.3	4683	0.396	0	0.162	-0.001	R.SASQS[167.00]SLDKLDQELK.E	sp|O60271|JIP4_HUMAN_UNMAPPED	1727.8	3	1727.79	576.94	4.56	909.74	-2.4266	2	1	-0.0042	0.317	TRUE	FALSE
0.9998	20160901_02_Blue_phospho-Sample004.04685.04685.3	4685	0.588	0.038	0.23	0	K.AAPEASSPPAS[167.00]PLQHLLPGK.A	sp|Q96TA1|NIBL1_HUMAN_UNMAPPED	2047.01	3	2047.01	683.345	6.79	910.15	-0.2439	2	0	-0.0005	0.471	TRUE	TRUE
0.9998	20160901_02_Blue_phospho-Sample004.04687.04687.3	4687	0.618	0.006	0.157	0.001	K.KPPAPPSPVQSQSPST[181.01]NWSPAVPVK.K	sp|Q8IYB3|SRRM1_HUMAN_UNMAPPED	2662.32	3	2662.32	888.446	10	910.54	1.0505	2	0	0.0028	0.495	TRUE	FALSE
0.9998	20160901_02_Blue_phospho-Sample004.04692.04692.3	4692	0.56	0.003	0.227	-0.001	R.GPPSPPAPVMHS[167.00]PSR.K	sp|Q13573|SNW1_HUMAN_UNMAPPED	1592.72	3	1592.71	531.913	9.76	911.63	-1.3787	2	0	-0.0022	0.448	TRUE	FALSE
0.9958	20160901_02_Blue_phospho-Sample004.04693.04693.3	4693	0.446	0.008	0.228	-0.001	R.GPPSPPAPVM[147.04]HSPS[167.00]R.K	sp|Q13573|SNW1_HUMAN_UNMAPPED	1608.71	3	1608.71	537.245	9.76	911.83	-2.4818	2	0	-0.004	0.357	TRUE	TRUE
0.9495	20160901_02_Blue_phospho-Sample004.04694.04694.3	4694	0.413	0	0.158	-0.002	R.SASQS[167.00]SLDKLDQELK.E	sp|O60271|JIP4_HUMAN_UNMAPPED	1727.8	3	1727.79	576.94	4.56	912.03	-3.0044	2	1	-0.0052	0.33	TRUE	FALSE
0.9998	20160901_02_Blue_phospho-Sample004.04697.04697.3	4697	0.577	0.033	0.233	0	K.AAPEASSPPAS[167.00]PLQHLLPGK.A	sp|Q96TA1|NIBL1_HUMAN_UNMAPPED	2047.01	3	2047.01	683.345	6.79	912.63	-0.0488	2	0	-0.0001	0.461	TRUE	TRUE
0.9998	20160901_02_Blue_phospho-Sample004.04698.04698.3	4698	0.604	0.004	0.147	0.001	K.KPPAPPSPVQSQSPST[181.01]NWSPAVPVK.K	sp|Q8IYB3|SRRM1_HUMAN_UNMAPPED	2662.32	3	2662.32	888.446	10	912.82	0.9004	2	0	0.0024	0.484	TRUE	FALSE
0.9998	20160901_02_Blue_phospho-Sample004.04703.04703.3	4703	0.537	0.008	0.227	-0.002	R.GPPSPPAPVMHS[167.00]PSR.K	sp|Q13573|SNW1_HUMAN_UNMAPPED	1592.72	3	1592.71	531.913	9.76	913.91	-3.0707	2	0	-0.0049	0.43	TRUE	FALSE
0.9996	20160901_02_Blue_phospho-Sample004.04704.04704.3	4704	0.486	0.003	0.205	-0.002	R.GPPSPPAPVM[147.04]HS[167.00]PSR.K	sp|Q13573|SNW1_HUMAN_UNMAPPED	1608.71	3	1608.7	537.245	9.76	914.11	-4.3432	2	0	-0.007	0.389	TRUE	FALSE
0.9958	20160901_02_Blue_phospho-Sample004.04705.04705.3	4705	0.508	0.007	0.16	-0.002	R.SASQSS[167.00]LDKLDQELK.E	sp|O60271|JIP4_HUMAN_UNMAPPED	1727.8	3	1727.79	576.94	4.56	914.31	-4.2177	2	1	-0.0073	0.406	TRUE	TRUE
0.9997	20160901_02_Blue_phospho-Sample004.04709.04709.3	4709	0.544	0.034	0.236	-0.001	K.AAPEASSPPAS[167.00]PLQHLLPGK.A	sp|Q96TA1|NIBL1_HUMAN_UNMAPPED	2047.01	3	2047.01	683.345	6.79	915.11	-1.7073	2	0	-0.0035	0.435	TRUE	TRUE
0.9998	20160901_02_Blue_phospho-Sample004.04716.04716.3	4716	0.517	0.003	0.192	-0.002	R.GPPSPPAPVMHS[167.00]PSR.K	sp|Q13573|SNW1_HUMAN_UNMAPPED	1592.72	3	1592.71	531.913	9.76	916.59	-2.8827	2	0	-0.0046	0.414	TRUE	FALSE
0.9986	20160901_02_Blue_phospho-Sample004.04717.04717.3	4717	0.44	0.007	0.211	-0.001	R.GPPSPPAPVM[147.04]HS[167.00]PSR.K	sp|Q13573|SNW1_HUMAN_UNMAPPED	1608.71	3	1608.71	537.245	9.76	916.79	-1.4891	2	0	-0.0024	0.352	TRUE	FALSE
0.9997	20160901_02_Blue_phospho-Sample004.04720.04720.3	4720	0.545	0.033	0.226	0	K.AAPEASSPPAS[167.00]PLQHLLPGK.A	sp|Q96TA1|NIBL1_HUMAN_UNMAPPED	2047.01	3	2047.01	683.345	6.79	917.39	-0.4878	2	0	-0.001	0.436	TRUE	TRUE
0.9998	20160901_02_Blue_phospho-Sample004.04725.04725.3	4725	0.536	0.005	0.214	-0.002	R.GPPSPPAPVMHS[167.00]PSR.K	sp|Q13573|SNW1_HUMAN_UNMAPPED	1592.72	3	1592.71	531.913	9.76	918.48	-4.2614	2	0	-0.0068	0.429	TRUE	FALSE
0.999	20160901_02_Blue_phospho-Sample004.04726.04726.3	4726	0.453	0.003	0.206	-0.002	R.GPPSPPAPVM[147.04]HS[167.00]PSR.K	sp|Q13573|SNW1_HUMAN_UNMAPPED	1608.71	3	1608.71	537.245	9.76	918.68	-3.8468	2	0	-0.0062	0.363	TRUE	FALSE
0.8119	20160901_02_Blue_phospho-Sample004.04727.04727.3	4727	0.368	0.006	0.161	-0.002	R.SASQSS[167.00]LDKLDQELK.E	sp|O60271|JIP4_HUMAN_UNMAPPED	1727.8	3	1727.79	576.94	4.56	918.88	-3.4088	2	1	-0.0059	0.295	TRUE	TRUE
0.9997	20160901_02_Blue_phospho-Sample004.04731.04731.3	4731	0.527	0.039	0.217	-0.001	K.AAPEASSPPAS[167.00]PLQHLLPGK.A	sp|Q96TA1|NIBL1_HUMAN_UNMAPPED	2047.01	3	2047.01	683.345	6.79	919.68	-1.3171	2	0	-0.0027	0.422	TRUE	TRUE
0.9997	20160901_02_Blue_phospho-Sample004.04735.04735.3	4735	0.506	0.003	0.228	-0.002	R.GPPSPPAPVMHS[167.00]PSR.K	sp|Q13573|SNW1_HUMAN_UNMAPPED	1592.72	3	1592.71	531.913	9.76	920.56	-3.5094	2	0	-0.0056	0.405	TRUE	FALSE
0.9996	20160901_02_Blue_phospho-Sample004.04736.04736.3	4736	0.491	0.01	0.222	-0.002	R.GPPSPPAPVM[147.04]HS[167.00]PSR.K	sp|Q13573|SNW1_HUMAN_UNMAPPED	1608.71	3	1608.71	537.245	9.76	920.76	-3.3504	2	0	-0.0054	0.393	TRUE	FALSE
0.926	20160901_02_Blue_phospho-Sample004.04737.04737.3	4737	0.4	0.004	0.165	-0.002	R.SASQSS[167.00]LDKLDQELK.E	sp|O60271|JIP4_HUMAN_UNMAPPED	1727.8	3	1727.79	576.94	4.56	920.96	-2.9466	2	1	-0.0051	0.32	TRUE	TRUE
0.9997	20160901_02_Blue_phospho-Sample004.04742.04742.3	4742	0.552	0.049	0.203	-0.001	K.AAPEASSPPAS[167.00]PLQHLLPGK.A	sp|Q96TA1|NIBL1_HUMAN_UNMAPPED	2047.01	3	2047.01	683.345	6.79	921.96	-2	2	0	-0.0041	0.441	TRUE	TRUE
0.9998	20160901_02_Blue_phospho-Sample004.04746.04746.3	4746	0.521	0.007	0.217	-0.001	R.GPPSPPAPVMHS[167.00]PSR.K	sp|Q13573|SNW1_HUMAN_UNMAPPED	1592.72	3	1592.71	531.913	9.76	922.84	-2.3813	2	0	-0.0038	0.416	TRUE	FALSE
0.9988	20160901_02_Blue_phospho-Sample004.04747.04747.3	4747	0.494	0.012	0.213	0	R.GPPSPPAPVM[147.04]HSPS[167.00]R.K	sp|Q13573|SNW1_HUMAN_UNMAPPED	1608.71	3	1608.71	537.245	9.76	923.04	0.062	2	0	0.0001	0.395	TRUE	TRUE
0.9997	20160901_02_Blue_phospho-Sample004.04753.04753.3	4753	0.563	0.037	0.193	-0.001	K.AAPEASSPPAS[167.00]PLQHLLPGK.A	sp|Q96TA1|NIBL1_HUMAN_UNMAPPED	2047.01	3	2047.01	683.345	6.79	924.24	-1.7561	2	0	-0.0036	0.45	TRUE	TRUE
0.9996	20160901_02_Blue_phospho-Sample004.04757.04757.3	4757	0.487	0.003	0.2	-0.002	R.GPPSPPAPVMHS[167.00]PSR.K	sp|Q13573|SNW1_HUMAN_UNMAPPED	1592.72	3	1592.71	531.913	9.76	925.13	-3.1334	2	0	-0.005	0.389	TRUE	FALSE
0.9976	20160901_02_Blue_phospho-Sample004.04758.04758.3	4758	0.422	0.004	0.21	-0.001	R.GPPSPPAPVM[147.04]HS[167.00]PSR.K	sp|Q13573|SNW1_HUMAN_UNMAPPED	1608.71	3	1608.71	537.245	9.76	925.33	-2.5439	2	0	-0.0041	0.338	TRUE	FALSE
0.9138	20160901_02_Blue_phospho-Sample004.04760.04760.3	4760	0.395	0	0.166	-0.001	R.SASQS[167.00]SLDKLDQELK.E	sp|O60271|JIP4_HUMAN_UNMAPPED	1727.8	3	1727.79	576.94	4.56	925.73	-2.4844	2	1	-0.0043	0.316	TRUE	FALSE
0.9997	20160901_02_Blue_phospho-Sample004.04764.04764.3	4764	0.524	0.033	0.216	-0.001	K.AAPEASSPPAS[167.00]PLQHLLPGK.A	sp|Q96TA1|NIBL1_HUMAN_UNMAPPED	2047.01	3	2047.01	683.345	6.79	926.53	-1.561	2	0	-0.0032	0.419	TRUE	TRUE
0.9998	20160901_02_Blue_phospho-Sample004.04766.04766.3	4766	0.552	0.01	0.217	-0.002	R.GPPSPPAPVMHS[167.00]PSR.K	sp|Q13573|SNW1_HUMAN_UNMAPPED	1592.72	3	1592.71	531.913	9.76	927.03	-4.136	2	0	-0.0066	0.441	TRUE	FALSE
0.9993	20160901_02_Blue_phospho-Sample004.04767.04767.3	4767	0.466	0.008	0.202	0	R.GPPSPPAPVM[147.04]HS[167.00]PSR.K	sp|Q13573|SNW1_HUMAN_UNMAPPED	1608.71	3	1608.71	537.245	9.76	927.23	-0.4343	2	0	-0.0007	0.373	TRUE	FALSE
0.9996	20160901_02_Blue_phospho-Sample004.04775.04775.3	4775	0.507	0.033	0.213	-0.002	K.AAPEASSPPAS[167.00]PLQHLLPGK.A	sp|Q96TA1|NIBL1_HUMAN_UNMAPPED	2047.01	3	2047.01	683.345	6.79	928.83	-3.3658	2	0	-0.0069	0.405	TRUE	TRUE
0.9998	20160901_02_Blue_phospho-Sample004.04779.04779.3	4779	0.53	0.003	0.236	-0.002	R.GPPSPPAPVMHS[167.00]PSR.K	sp|Q13573|SNW1_HUMAN_UNMAPPED	1592.72	3	1592.71	531.913	9.76	929.71	-4.0107	2	0	-0.0064	0.424	TRUE	FALSE
0.9994	20160901_02_Blue_phospho-Sample004.04780.04780.3	4780	0.474	0	0.202	0	R.GPPSPPAPVM[147.04]HS[167.00]PSR.K	sp|Q13573|SNW1_HUMAN_UNMAPPED	1608.71	3	1608.71	537.245	9.76	929.91	-0.5584	2	0	-0.0009	0.379	TRUE	FALSE
0.9997	20160901_02_Blue_phospho-Sample004.04785.04785.3	4785	0.53	0.056	0.197	0	K.AAPEASSPPAS[167.00]PLQHLLPGK.A	sp|Q96TA1|NIBL1_HUMAN_UNMAPPED	2047.01	3	2047.01	683.345	6.79	930.91	-0.5854	2	0	-0.0012	0.424	TRUE	TRUE
0.9998	20160901_02_Blue_phospho-Sample004.04791.04791.3	4791	0.528	0.002	0.207	-0.001	R.GPPSPPAPVMHS[167.00]PSR.K	sp|Q13573|SNW1_HUMAN_UNMAPPED	1592.72	3	1592.71	531.913	9.76	932.19	-1.88	2	0	-0.003	0.422	TRUE	FALSE
0.9997	20160901_02_Blue_phospho-Sample004.04792.04792.3	4792	0.503	0.005	0.21	0	R.GPPSPPAPVM[147.04]HS[167.00]PSR.K	sp|Q13573|SNW1_HUMAN_UNMAPPED	1608.71	3	1608.71	537.245	9.76	932.39	-0.9307	2	0	-0.0015	0.403	TRUE	FALSE
0.9997	20160901_02_Blue_phospho-Sample004.04796.04796.3	4796	0.55	0.035	0.196	-0.001	K.AAPEASSPPAS[167.00]PLQHLLPGK.A	sp|Q96TA1|NIBL1_HUMAN_UNMAPPED	2047.01	3	2047.01	683.345	6.79	933.19	-1.1219	2	0	-0.0023	0.44	TRUE	TRUE
0.9998	20160901_02_Blue_phospho-Sample004.04801.04801.3	4801	0.538	0.005	0.215	-0.003	R.GPPSPPAPVMHS[167.00]PSR.K	sp|Q13573|SNW1_HUMAN_UNMAPPED	1592.72	3	1592.71	531.913	9.76	934.28	-4.7627	2	0	-0.0076	0.431	TRUE	FALSE
0.9967	20160901_02_Blue_phospho-Sample004.04803.04803.3	4803	0.456	0.001	0.202	-0.002	R.GPPSPPAPVM[147.04]HSPS[167.00]R.K	sp|Q13573|SNW1_HUMAN_UNMAPPED	1608.71	3	1608.71	537.245	9.76	934.68	-3.8468	2	0	-0.0062	0.364	TRUE	TRUE
0.9997	20160901_02_Blue_phospho-Sample004.04807.04807.3	4807	0.553	0.043	0.204	-0.001	K.AAPEASSPPAS[167.00]PLQHLLPGK.A	sp|Q96TA1|NIBL1_HUMAN_UNMAPPED	2047.01	3	2047.01	683.345	6.79	935.48	-2.0487	2	0	-0.0042	0.442	TRUE	TRUE
0.9998	20160901_02_Blue_phospho-Sample004.04811.04811.3	4811	0.562	0.014	0.211	-0.002	R.GPPSPPAPVMHS[167.00]PSR.K	sp|Q13573|SNW1_HUMAN_UNMAPPED	1592.72	3	1592.71	531.913	9.76	936.36	-4.0734	2	0	-0.0065	0.45	TRUE	FALSE
0.9981	20160901_02_Blue_phospho-Sample004.04812.04812.3	4812	0.476	0.009	0.199	-0.001	R.GPPSPPAPVM[147.04]HSPS[167.00]R.K	sp|Q13573|SNW1_HUMAN_UNMAPPED	1608.71	3	1608.71	537.245	9.76	936.56	-2.5439	2	0	-0.0041	0.38	TRUE	TRUE
0.9997	20160901_02_Blue_phospho-Sample004.04819.04819.3	4819	0.546	0.028	0.214	-0.002	K.AAPEASSPPAS[167.00]PLQHLLPGK.A	sp|Q96TA1|NIBL1_HUMAN_UNMAPPED	2047.01	3	2047.01	683.345	6.79	937.96	-2.5365	2	0	-0.0052	0.437	TRUE	TRUE
0.9933	20160901_02_Blue_phospho-Sample004.04824.04824.3	4824	0.431	0.004	0.217	-0.002	R.GPPSPPAPVM[147.04]HSPS[167.00]R.K	sp|Q13573|SNW1_HUMAN_UNMAPPED	1608.71	3	1608.71	537.245	9.76	939.04	-3.2884	2	0	-0.0053	0.345	TRUE	TRUE
0.9997	20160901_02_Blue_phospho-Sample004.04829.04829.3	4829	0.568	0.043	0.192	-0.002	K.AAPEASSPPAS[167.00]PLQHLLPGK.A	sp|Q96TA1|NIBL1_HUMAN_UNMAPPED	2047.01	3	2047.01	683.345	6.79	940.04	-2.439	2	0	-0.005	0.454	TRUE	TRUE
0.9998	20160901_02_Blue_phospho-Sample004.04840.04840.3	4840	0.572	0.042	0.213	-0.002	K.AAPEASSPPAS[167.00]PLQHLLPGK.A	sp|Q96TA1|NIBL1_HUMAN_UNMAPPED	2047.01	3	2047.01	683.345	6.79	942.32	-2.1951	2	0	-0.0045	0.458	TRUE	TRUE
0.9998	20160901_02_Blue_phospho-Sample004.04852.04852.3	4852	0.659	0.039	0.226	0	K.AAPEASSPPAS[167.00]PLQHLLPGK.A	sp|Q96TA1|NIBL1_HUMAN_UNMAPPED	2047.01	3	2047.01	683.345	6.79	944.8	0	2	0	0	0.527	TRUE	TRUE
0.9998	20160901_02_Blue_phospho-Sample004.04862.04862.3	4862	0.625	0.055	0.246	0	K.AAPEASSPPAS[167.00]PLQHLLPGK.A	sp|Q96TA1|NIBL1_HUMAN_UNMAPPED	2047.01	3	2047.02	683.345	6.79	946.89	0.5366	2	0	0.0011	0.5	TRUE	TRUE
0.9998	20160901_02_Blue_phospho-Sample004.04874.04874.3	4874	0.734	0.036	0.25	0.001	K.AAPEASSPPAS[167.00]PLQHLLPGK.A	sp|Q96TA1|NIBL1_HUMAN_UNMAPPED	2047.01	3	2047.02	683.345	6.79	949.36	0.9756	2	0	0.002	0.587	TRUE	TRUE
0.9998	20160901_02_Blue_phospho-Sample004.04884.04884.3	4884	0.728	0.035	0.25	0	K.AAPEASSPPAS[167.00]PLQHLLPGK.A	sp|Q96TA1|NIBL1_HUMAN_UNMAPPED	2047.01	3	2047.02	683.345	6.79	951.43	0.7317	2	0	0.0015	0.583	TRUE	TRUE
0.9998	20160901_02_Blue_phospho-Sample004.04894.04894.3	4894	0.719	0.037	0.251	0	K.AAPEASSPPAS[167.00]PLQHLLPGK.A	sp|Q96TA1|NIBL1_HUMAN_UNMAPPED	2047.01	3	2047.01	683.345	6.79	953.48	0.439	2	0	0.0009	0.575	TRUE	TRUE
0.9998	20160901_02_Blue_phospho-Sample004.04906.04906.3	4906	0.708	0.037	0.249	0.001	K.AAPEASSPPAS[167.00]PLQHLLPGK.A	sp|Q96TA1|NIBL1_HUMAN_UNMAPPED	2047.01	3	2047.02	683.345	6.79	955.93	2.0975	2	0	0.0043	0.566	TRUE	TRUE
0.9998	20160901_02_Blue_phospho-Sample004.04916.04916.3	4916	0.709	0.038	0.238	0	K.AAPEASSPPAS[167.00]PLQHLLPGK.A	sp|Q96TA1|NIBL1_HUMAN_UNMAPPED	2047.01	3	2047.01	683.345	6.79	957.98	-0.439	2	0	-0.0009	0.567	TRUE	TRUE
0.9998	20160901_02_Blue_phospho-Sample004.04927.04927.3	4927	0.7	0.037	0.239	0	K.AAPEASSPPAS[167.00]PLQHLLPGK.A	sp|Q96TA1|NIBL1_HUMAN_UNMAPPED	2047.01	3	2047.02	683.345	6.79	960.23	0.5854	2	0	0.0012	0.56	TRUE	TRUE
0.9998	20160901_02_Blue_phospho-Sample004.04939.04939.3	4939	0.685	0.038	0.236	0	K.AAPEASSPPAS[167.00]PLQHLLPGK.A	sp|Q96TA1|NIBL1_HUMAN_UNMAPPED	2047.01	3	2047.01	683.345	6.79	962.69	0.2439	2	0	0.0005	0.548	TRUE	TRUE
0.9992	20160901_02_Blue_phospho-Sample004.04943.04943.3	4943	0.46	0.002	0.181	-0.001	R.GPPSPPAPVMHS[167.00]PSR.K	sp|Q13573|SNW1_HUMAN_UNMAPPED	1592.72	3	1592.71	531.913	9.76	963.55	-2.068	2	0	-0.0033	0.368	TRUE	FALSE
0.9998	20160901_02_Blue_phospho-Sample004.04950.04950.3	4950	0.67	0.039	0.234	0.001	K.AAPEASSPPAS[167.00]PLQHLLPGK.A	sp|Q96TA1|NIBL1_HUMAN_UNMAPPED	2047.01	3	2047.02	683.345	6.79	964.95	1.1707	2	0	0.0024	0.536	TRUE	TRUE
0.9513	20160901_02_Blue_phospho-Sample004.04956.04956.3	4956	0.37	0.002	0.228	-0.001	R.GPPSPPAPVM[147.04]HSPS[167.00]R.K	sp|Q13573|SNW1_HUMAN_UNMAPPED	1608.71	3	1608.71	537.245	9.76	966.23	-1.1789	2	0	-0.0019	0.296	TRUE	TRUE
0.9998	20160901_02_Blue_phospho-Sample004.04962.04962.3	4962	0.658	0.042	0.227	0	K.AAPEASSPPAS[167.00]PLQHLLPGK.A	sp|Q96TA1|NIBL1_HUMAN_UNMAPPED	2047.01	3	2047.01	683.345	6.79	967.43	-0.2927	2	0	-0.0006	0.527	TRUE	TRUE
0.9998	20160901_02_Blue_phospho-Sample004.04973.04973.3	4973	0.624	0.033	0.232	0.001	K.AAPEASSPPAS[167.00]PLQHLLPGK.A	sp|Q96TA1|NIBL1_HUMAN_UNMAPPED	2047.01	3	2047.02	683.345	6.79	969.7	1.0244	2	0	0.0021	0.499	TRUE	TRUE
0.9998	20160901_02_Blue_phospho-Sample004.04984.04984.3	4984	0.632	0.035	0.232	0	K.AAPEASSPPAS[167.00]PLQHLLPGK.A	sp|Q96TA1|NIBL1_HUMAN_UNMAPPED	2047.01	3	2047.01	683.345	6.79	971.97	-0.439	2	0	-0.0009	0.506	TRUE	TRUE
0.9998	20160901_02_Blue_phospho-Sample004.04995.04995.3	4995	0.605	0.038	0.227	-0.001	K.AAPEASSPPAS[167.00]PLQHLLPGK.A	sp|Q96TA1|NIBL1_HUMAN_UNMAPPED	2047.01	3	2047.01	683.345	6.79	974.24	-1.4146	2	0	-0.0029	0.484	TRUE	TRUE
0.9998	20160901_02_Blue_phospho-Sample004.05006.05006.3	5006	0.627	0.037	0.22	0	K.AAPEASSPPAS[167.00]PLQHLLPGK.A	sp|Q96TA1|NIBL1_HUMAN_UNMAPPED	2047.01	3	2047.01	683.345	6.79	976.51	0.439	2	0	0.0009	0.501	TRUE	TRUE
0.9998	20160901_02_Blue_phospho-Sample004.05017.05017.3	5017	0.608	0.033	0.23	-0.002	K.AAPEASSPPAS[167.00]PLQHLLPGK.A	sp|Q96TA1|NIBL1_HUMAN_UNMAPPED	2047.01	3	2047.01	683.345	6.79	978.78	-3.0731	2	0	-0.0063	0.486	TRUE	TRUE
0.9998	20160901_02_Blue_phospho-Sample004.05028.05028.3	5028	0.636	0.041	0.206	0	K.AAPEASSPPAS[167.00]PLQHLLPGK.A	sp|Q96TA1|NIBL1_HUMAN_UNMAPPED	2047.01	3	2047.01	683.345	6.79	981.04	-0.1951	2	0	-0.0004	0.509	TRUE	TRUE
0.9998	20160901_02_Blue_phospho-Sample004.05039.05039.3	5039	0.582	0.04	0.217	0	K.AAPEASSPPAS[167.00]PLQHLLPGK.A	sp|Q96TA1|NIBL1_HUMAN_UNMAPPED	2047.01	3	2047.01	683.345	6.79	983.3	-0.0488	2	0	-0.0001	0.466	TRUE	TRUE
0.9998	20160901_02_Blue_phospho-Sample004.05044.05044.3	5044	0.537	0.002	0.205	-0.002	R.GPPSPPAPVMHS[167.00]PSR.K	sp|Q13573|SNW1_HUMAN_UNMAPPED	1592.72	3	1592.71	531.913	9.76	984.36	-3.948	2	0	-0.0063	0.43	TRUE	FALSE
0.9998	20160901_02_Blue_phospho-Sample004.05049.05049.3	5049	0.586	0.032	0.214	0	K.AAPEASSPPAS[167.00]PLQHLLPGK.A	sp|Q96TA1|NIBL1_HUMAN_UNMAPPED	2047.01	3	2047.01	683.345	6.79	985.36	-0.2439	2	0	-0.0005	0.469	TRUE	TRUE
0.9994	20160901_02_Blue_phospho-Sample004.05056.05056.3	5056	0.526	0.004	0.212	-0.002	R.GPPSPPAPVMHSPS[167.00]R.K	sp|Q13573|SNW1_HUMAN_UNMAPPED	1592.72	3	1592.71	531.913	9.76	986.82	-4.0734	2	0	-0.0065	0.421	TRUE	TRUE
0.9965	20160901_02_Blue_phospho-Sample004.05057.05057.3	5057	0.41	0.009	0.207	-0.001	R.GPPSPPAPVM[147.04]HS[167.00]PSR.K	sp|Q13573|SNW1_HUMAN_UNMAPPED	1608.71	3	1608.71	537.245	9.76	987.02	-1.1168	2	0	-0.0018	0.328	TRUE	FALSE
0.9997	20160901_02_Blue_phospho-Sample004.05061.05061.3	5061	0.56	0.04	0.212	-0.001	K.AAPEASSPPAS[167.00]PLQHLLPGK.A	sp|Q96TA1|NIBL1_HUMAN_UNMAPPED	2047.01	3	2047.01	683.345	6.79	987.82	-1.7073	2	0	-0.0035	0.448	TRUE	TRUE
0.9994	20160901_02_Blue_phospho-Sample004.05067.05067.3	5067	0.475	0.003	0.214	-0.002	R.GPPSPPAPVMHS[167.00]PSR.K	sp|Q13573|SNW1_HUMAN_UNMAPPED	1592.72	3	1592.71	531.913	9.76	989.07	-3.6974	2	0	-0.0059	0.38	TRUE	FALSE
0.5863	20160901_02_Blue_phospho-Sample004.05068.05068.3	5068	0.299	0	0.234	0	R.GPPSPPAPVM[147.04]HSPS[167.00]R.K	sp|Q13573|SNW1_HUMAN_UNMAPPED	1608.71	3	1608.71	537.245	9.76	989.27	-0.6825	2	0	-0.0011	0.239	TRUE	TRUE
0.9998	20160901_02_Blue_phospho-Sample004.05072.05072.3	5072	0.596	0.039	0.207	0	K.AAPEASSPPAS[167.00]PLQHLLPGK.A	sp|Q96TA1|NIBL1_HUMAN_UNMAPPED	2047.01	3	2047.01	683.345	6.79	990.07	0.2927	2	0	0.0006	0.477	TRUE	TRUE
0.9998	20160901_02_Blue_phospho-Sample004.05078.05078.3	5078	0.535	0.001	0.224	0	R.GPPSPPAPVMHS[167.00]PSR.K	sp|Q13573|SNW1_HUMAN_UNMAPPED	1592.72	3	1592.72	531.913	9.76	991.32	-0.752	2	0	-0.0012	0.428	TRUE	FALSE
0.9998	20160901_02_Blue_phospho-Sample004.05083.05083.3	5083	0.575	0.031	0.217	-0.001	K.AAPEASSPPAS[167.00]PLQHLLPGK.A	sp|Q96TA1|NIBL1_HUMAN_UNMAPPED	2047.01	3	2047.01	683.345	6.79	992.32	-1.6097	2	0	-0.0033	0.46	TRUE	TRUE
0.9992	20160901_02_Blue_phospho-Sample004.05089.05089.3	5089	0.459	0.003	0.185	-0.002	R.GPPSPPAPVMHS[167.00]PSR.K	sp|Q13573|SNW1_HUMAN_UNMAPPED	1592.72	3	1592.71	531.913	9.76	993.57	-3.196	2	0	-0.0051	0.367	TRUE	FALSE
0.9998	20160901_02_Blue_phospho-Sample004.05094.05094.3	5094	0.577	0.044	0.21	-0.001	K.AAPEASSPPAS[167.00]PLQHLLPGK.A	sp|Q96TA1|NIBL1_HUMAN_UNMAPPED	2047.01	3	2047.01	683.345	6.79	994.57	-1.561	2	0	-0.0032	0.461	TRUE	TRUE
0.9991	20160901_02_Blue_phospho-Sample004.05099.05099.3	5099	0.455	0	0.224	-0.003	R.GPPSPPAPVMHS[167.00]PSR.K	sp|Q13573|SNW1_HUMAN_UNMAPPED	1592.72	3	1592.71	531.913	9.76	995.62	-4.7	2	0	-0.0075	0.364	TRUE	FALSE
0.9998	20160901_02_Blue_phospho-Sample004.05105.05105.3	5105	0.594	0.038	0.203	-0.002	K.AAPEASSPPAS[167.00]PLQHLLPGK.A	sp|Q96TA1|NIBL1_HUMAN_UNMAPPED	2047.01	3	2047.01	683.345	6.79	996.82	-3.3658	2	0	-0.0069	0.475	TRUE	TRUE
0.998	20160901_02_Blue_phospho-Sample004.05110.05110.3	5110	0.473	0.004	0.218	-0.001	R.GPPSPPAPVMHSPS[167.00]R.K	sp|Q13573|SNW1_HUMAN_UNMAPPED	1592.72	3	1592.71	531.913	9.76	997.87	-2.068	2	0	-0.0033	0.378	TRUE	TRUE
0.9998	20160901_02_Blue_phospho-Sample004.05116.05116.3	5116	0.575	0.035	0.201	-0.001	K.AAPEASSPPAS[167.00]PLQHLLPGK.A	sp|Q96TA1|NIBL1_HUMAN_UNMAPPED	2047.01	3	2047.01	683.345	6.79	999.07	-1.9024	2	0	-0.0039	0.46	TRUE	TRUE
0.9997	20160901_02_Blue_phospho-Sample004.05127.05127.3	5127	0.559	0.051	0.195	-0.002	K.AAPEASSPPAS[167.00]PLQHLLPGK.A	sp|Q96TA1|NIBL1_HUMAN_UNMAPPED	2047.01	3	2047.01	683.345	6.79	1001.31	-2.8292	2	0	-0.0058	0.447	TRUE	TRUE
0.9984	20160901_02_Blue_phospho-Sample004.05133.05133.3	5133	0.436	0.006	0.222	-0.001	R.GPPSPPAPVMHS[167.00]PSR.K	sp|Q13573|SNW1_HUMAN_UNMAPPED	1592.72	3	1592.71	531.913	9.76	1002.55	-2.5067	2	0	-0.004	0.348	TRUE	FALSE
0.9997	20160901_02_Blue_phospho-Sample004.05138.05138.3	5138	0.57	0.054	0.212	0	K.AAPEASSPPAS[167.00]PLQHLLPGK.A	sp|Q96TA1|NIBL1_HUMAN_UNMAPPED	2047.01	3	2047.01	683.345	6.79	1003.55	0.3415	2	0	0.0007	0.456	TRUE	TRUE
0.9998	20160901_02_Blue_phospho-Sample004.05149.05149.3	5149	0.58	0.034	0.203	-0.001	K.AAPEASSPPAS[167.00]PLQHLLPGK.A	sp|Q96TA1|NIBL1_HUMAN_UNMAPPED	2047.01	3	2047.01	683.345	6.79	1005.79	-2.0487	2	0	-0.0042	0.464	TRUE	TRUE
0.9998	20160901_02_Blue_phospho-Sample004.05160.05160.3	5160	0.587	0.047	0.191	0	K.AAPEASSPPAS[167.00]PLQHLLPGK.A	sp|Q96TA1|NIBL1_HUMAN_UNMAPPED	2047.01	3	2047.01	683.345	6.79	1008.04	-0.5854	2	0	-0.0012	0.469	TRUE	TRUE
0.9997	20160901_02_Blue_phospho-Sample004.05171.05171.3	5171	0.529	0.027	0.212	0	K.AAPEASSPPAS[167.00]PLQHLLPGK.A	sp|Q96TA1|NIBL1_HUMAN_UNMAPPED	2047.01	3	2047.01	683.345	6.79	1010.24	-0.1951	2	0	-0.0004	0.423	TRUE	TRUE
0.9997	20160901_02_Blue_phospho-Sample004.05182.05182.3	5182	0.53	0.025	0.213	-0.002	K.AAPEASSPPAS[167.00]PLQHLLPGK.A	sp|Q96TA1|NIBL1_HUMAN_UNMAPPED	2047.01	3	2047.01	683.345	6.79	1012.44	-2.3902	2	0	-0.0049	0.424	TRUE	TRUE
0.9997	20160901_02_Blue_phospho-Sample004.05193.05193.3	5193	0.535	0.041	0.201	-0.002	K.AAPEASSPPAS[167.00]PLQHLLPGK.A	sp|Q96TA1|NIBL1_HUMAN_UNMAPPED	2047.01	3	2047.01	683.345	6.79	1014.64	-2.2926	2	0	-0.0047	0.428	TRUE	TRUE
0.9996	20160901_02_Blue_phospho-Sample004.05199.05199.3	5199	0.496	0.008	0.195	-0.002	R.GPPSPPAPVMHS[167.00]PSR.K	sp|Q13573|SNW1_HUMAN_UNMAPPED	1592.72	3	1592.71	531.913	9.76	1015.88	-2.9454	2	0	-0.0047	0.396	TRUE	FALSE
0.9997	20160901_02_Blue_phospho-Sample004.05204.05204.3	5204	0.519	0.035	0.206	0	K.AAPEASSPPAS[167.00]PLQHLLPGK.A	sp|Q96TA1|NIBL1_HUMAN_UNMAPPED	2047.01	3	2047.01	683.345	6.79	1016.88	-0.439	2	0	-0.0009	0.415	TRUE	TRUE
0.9998	20160901_02_Blue_phospho-Sample004.05211.05211.3	5211	0.561	0.002	0.216	-0.003	R.GPPSPPAPVMHS[167.00]PSR.K	sp|Q13573|SNW1_HUMAN_UNMAPPED	1592.72	3	1592.71	531.913	9.76	1018.32	-5.3267	2	0	-0.0085	0.449	TRUE	FALSE
0.9997	20160901_02_Blue_phospho-Sample004.05215.05215.3	5215	0.532	0.043	0.207	-0.001	K.AAPEASSPPAS[167.00]PLQHLLPGK.A	sp|Q96TA1|NIBL1_HUMAN_UNMAPPED	2047.01	3	2047.01	683.345	6.79	1019.12	-1.4634	2	0	-0.003	0.426	TRUE	TRUE
0.9996	20160901_02_Blue_phospho-Sample004.05221.05221.3	5221	0.546	0.003	0.222	-0.003	R.GPPSPPAPVMHSPS[167.00]R.K	sp|Q13573|SNW1_HUMAN_UNMAPPED	1592.72	3	1592.71	531.913	9.76	1020.36	-6.3294	2	0	-0.0101	0.437	TRUE	TRUE
0.9997	20160901_02_Blue_phospho-Sample004.05225.05225.3	5225	0.546	0.033	0.201	-0.001	K.AAPEASSPPAS[167.00]PLQHLLPGK.A	sp|Q96TA1|NIBL1_HUMAN_UNMAPPED	2047.01	3	2047.01	683.345	6.79	1021.16	-2.1463	2	0	-0.0044	0.437	TRUE	TRUE
0.9997	20160901_02_Blue_phospho-Sample004.05230.05230.3	5230	0.501	0.001	0.213	-0.002	R.GPPSPPAPVMHS[167.00]PSR.K	sp|Q13573|SNW1_HUMAN_UNMAPPED	1592.72	3	1592.71	531.913	9.76	1022.2	-2.8827	2	0	-0.0046	0.401	TRUE	FALSE
0.9997	20160901_02_Blue_phospho-Sample004.05236.05236.3	5236	0.519	0.043	0.207	-0.001	K.AAPEASSPPAS[167.00]PLQHLLPGK.A	sp|Q96TA1|NIBL1_HUMAN_UNMAPPED	2047.01	3	2047.01	683.345	6.79	1023.4	-2.0975	2	0	-0.0043	0.415	TRUE	TRUE
0.9995	20160901_02_Blue_phospho-Sample004.05241.05241.3	5241	0.479	0.003	0.24	0	R.GPPSPPAPVMHS[167.00]PSR.K	sp|Q13573|SNW1_HUMAN_UNMAPPED	1592.72	3	1592.72	531.913	9.76	1024.44	-0.8773	2	0	-0.0014	0.383	TRUE	FALSE
0.9996	20160901_02_Blue_phospho-Sample004.05247.05247.3	5247	0.515	0.04	0.197	0	K.AAPEASSPPAS[167.00]PLQHLLPGK.A	sp|Q96TA1|NIBL1_HUMAN_UNMAPPED	2047.01	3	2047.01	683.345	6.79	1025.64	-0.1463	2	0	-0.0003	0.412	TRUE	TRUE
0.9997	20160901_02_Blue_phospho-Sample004.05253.05253.3	5253	0.505	0.006	0.23	-0.002	R.GPPSPPAPVMHS[167.00]PSR.K	sp|Q13573|SNW1_HUMAN_UNMAPPED	1592.72	3	1592.71	531.913	9.76	1026.88	-2.9454	2	0	-0.0047	0.404	TRUE	FALSE
0.9997	20160901_02_Blue_phospho-Sample004.05258.05258.3	5258	0.555	0.031	0.2	0	K.AAPEASSPPAS[167.00]PLQHLLPGK.A	sp|Q96TA1|NIBL1_HUMAN_UNMAPPED	2047.01	3	2047.01	683.345	6.79	1027.88	-0.6341	2	0	-0.0013	0.444	TRUE	TRUE
0.9997	20160901_02_Blue_phospho-Sample004.05263.05263.3	5263	0.512	0.003	0.206	-0.003	R.GPPSPPAPVMHS[167.00]PSR.K	sp|Q13573|SNW1_HUMAN_UNMAPPED	1592.72	3	1592.71	531.913	9.76	1028.92	-5.0134	2	0	-0.008	0.41	TRUE	FALSE
0.9997	20160901_02_Blue_phospho-Sample004.05269.05269.3	5269	0.538	0.041	0.198	-0.002	K.AAPEASSPPAS[167.00]PLQHLLPGK.A	sp|Q96TA1|NIBL1_HUMAN_UNMAPPED	2047.01	3	2047.01	683.345	6.79	1030.12	-2.9756	2	0	-0.0061	0.43	TRUE	TRUE
0.9997	20160901_02_Blue_phospho-Sample004.05276.05276.3	5276	0.513	0.007	0.217	-0.001	R.GPPSPPAPVMHS[167.00]PSR.K	sp|Q13573|SNW1_HUMAN_UNMAPPED	1592.72	3	1592.71	531.913	9.76	1031.55	-2.0053	2	0	-0.0032	0.41	TRUE	FALSE
0.9997	20160901_02_Blue_phospho-Sample004.05280.05280.3	5280	0.541	0.029	0.201	-0.001	K.AAPEASSPPAS[167.00]PLQHLLPGK.A	sp|Q96TA1|NIBL1_HUMAN_UNMAPPED	2047.01	3	2047.01	683.345	6.79	1032.35	-0.9268	2	0	-0.0019	0.432	TRUE	TRUE
0.9997	20160901_02_Blue_phospho-Sample004.05292.05292.3	5292	0.54	0.03	0.204	-0.002	K.AAPEASSPPAS[167.00]PLQHLLPGK.A	sp|Q96TA1|NIBL1_HUMAN_UNMAPPED	2047.01	3	2047.01	683.345	6.79	1034.78	-2.8292	2	0	-0.0058	0.432	TRUE	TRUE
0.9996	20160901_02_Blue_phospho-Sample004.05299.05299.3	5299	0.546	0.006	0.222	-0.003	R.GPPSPPAPVMHSPS[167.00]R.K	sp|Q13573|SNW1_HUMAN_UNMAPPED	1592.72	3	1592.71	531.913	9.76	1036.21	-4.7	2	0	-0.0075	0.437	TRUE	TRUE
0.9997	20160901_02_Blue_phospho-Sample004.05303.05303.3	5303	0.536	0.038	0.197	-0.001	K.AAPEASSPPAS[167.00]PLQHLLPGK.A	sp|Q96TA1|NIBL1_HUMAN_UNMAPPED	2047.01	3	2047.01	683.345	6.79	1037.01	-1.6585	2	0	-0.0034	0.429	TRUE	TRUE
0.9995	20160901_02_Blue_phospho-Sample004.05314.05314.3	5314	0.488	0.039	0.205	-0.001	K.AAPEASSPPAS[167.00]PLQHLLPGK.A	sp|Q96TA1|NIBL1_HUMAN_UNMAPPED	2047.01	3	2047.01	683.345	6.79	1039.24	-0.8293	2	0	-0.0017	0.39	TRUE	TRUE
0.9998	20160901_02_Blue_phospho-Sample004.05320.05320.3	5320	0.529	0.005	0.203	-0.001	R.GPPSPPAPVMHS[167.00]PSR.K	sp|Q13573|SNW1_HUMAN_UNMAPPED	1592.72	3	1592.71	531.913	9.76	1040.46	-1.88	2	0	-0.003	0.423	TRUE	FALSE
0.9992	20160901_02_Blue_phospho-Sample004.05324.05324.3	5324	0.464	0.041	0.2	0	K.AAPEASSPPAS[167.00]PLQHLLPGK.A	sp|Q96TA1|NIBL1_HUMAN_UNMAPPED	2047.01	3	2047.01	683.345	6.79	1041.26	-0.2439	2	0	-0.0005	0.371	TRUE	TRUE
0.9998	20160901_02_Blue_phospho-Sample004.05331.05331.3	5331	0.539	0.006	0.2	-0.002	R.GPPSPPAPVMHS[167.00]PSR.K	sp|Q13573|SNW1_HUMAN_UNMAPPED	1592.72	3	1592.71	531.913	9.76	1042.68	-4.1987	2	0	-0.0067	0.431	TRUE	FALSE
0.9711	20160901_02_Blue_phospho-Sample004.05335.05335.3	5335	0.348	0.027	0.216	-0.003	K.AAPEASSPPAS[167.00]PLQHLLPGK.A	sp|Q96TA1|NIBL1_HUMAN_UNMAPPED	2047.01	3	2047	683.345	6.79	1043.47	-4.5853	2	0	-0.0094	0.278	TRUE	TRUE
0.9998	20160901_02_Blue_phospho-Sample004.05339.05339.3	5339	0.522	0.013	0.192	-0.002	R.GPPSPPAPVMHS[167.00]PSR.K	sp|Q13573|SNW1_HUMAN_UNMAPPED	1592.72	3	1592.71	531.913	9.76	1044.3	-4.1987	2	0	-0.0067	0.418	TRUE	FALSE
0.9994	20160901_02_Blue_phospho-Sample004.05346.05346.3	5346	0.478	0.039	0.2	-0.002	K.AAPEASSPPAS[167.00]PLQHLLPGK.A	sp|Q96TA1|NIBL1_HUMAN_UNMAPPED	2047.01	3	2047.01	683.345	6.79	1045.69	-3.1707	2	0	-0.0065	0.382	TRUE	TRUE
0.9998	20160901_02_Blue_phospho-Sample004.05351.05351.3	5351	0.55	0.004	0.203	-0.003	R.GPPSPPAPVMHS[167.00]PSR.K	sp|Q13573|SNW1_HUMAN_UNMAPPED	1592.72	3	1592.71	531.913	9.76	1046.72	-4.7627	2	0	-0.0076	0.44	TRUE	FALSE
0.9997	20160901_02_Blue_phospho-Sample004.05355.05355.3	5355	0.529	0.001	0.156	0	R.SASPYPSHSLSS[167.00]PQR.K	sp|Q5T200|ZC3HD_HUMAN_UNMAPPED	1679.73	3	1679.73	560.917	8.49	1047.51	-0.8914	2	0	-0.0015	0.423	TRUE	TRUE
0.9995	20160901_02_Blue_phospho-Sample004.05357.05357.3	5357	0.495	0.033	0.205	-0.002	K.AAPEASSPPAS[167.00]PLQHLLPGK.A	sp|Q96TA1|NIBL1_HUMAN_UNMAPPED	2047.01	3	2047.01	683.345	6.79	1047.92	-2.2926	2	0	-0.0047	0.396	TRUE	TRUE
0.9998	20160901_02_Blue_phospho-Sample004.05364.05364.3	5364	0.543	0.015	0.211	-0.001	R.GPPSPPAPVMHS[167.00]PSR.K	sp|Q13573|SNW1_HUMAN_UNMAPPED	1592.72	3	1592.71	531.913	9.76	1049.34	-1.9427	2	0	-0.0031	0.434	TRUE	FALSE
0.9997	20160901_02_Blue_phospho-Sample004.05369.05369.3	5369	0.534	0.044	0.189	-0.001	K.AAPEASSPPAS[167.00]PLQHLLPGK.A	sp|Q96TA1|NIBL1_HUMAN_UNMAPPED	2047.01	3	2047.01	683.345	6.79	1050.33	-1.4634	2	0	-0.003	0.427	TRUE	TRUE
0.9999	20160901_02_Blue_phospho-Sample004.05373.05373.3	5373	0.584	0	0.214	-0.001	R.GPPSPPAPVMHS[167.00]PSR.K	sp|Q13573|SNW1_HUMAN_UNMAPPED	1592.72	3	1592.71	531.913	9.76	1051.16	-2.256	2	0	-0.0036	0.467	TRUE	FALSE
0.9984	20160901_02_Blue_phospho-Sample004.05378.05378.4	5378	0.49	0	0.156	-0.001	K.RPASPS[167.00]SPEHLPATPAESPAQR.F	sp|Q9H7L9|SDS3_HUMAN_UNMAPPED	2362.11	4	2362.1	591.534	6.76	1052.16	-1.9018	2	0	-0.0045	0.392	TRUE	FALSE
0.9997	20160901_02_Blue_phospho-Sample004.05380.05380.3	5380	0.524	0.017	0.191	0.001	K.AAPEASSPPAS[167.00]PLQHLLPGK.A	sp|Q96TA1|NIBL1_HUMAN_UNMAPPED	2047.01	3	2047.02	683.345	6.79	1052.55	1.6585	2	0	0.0034	0.419	TRUE	TRUE
0.9996	20160901_02_Blue_phospho-Sample004.05387.05387.3	5387	0.541	0.004	0.213	-0.001	R.GPPSPPAPVMHSPS[167.00]R.K	sp|Q13573|SNW1_HUMAN_UNMAPPED	1592.72	3	1592.71	531.913	9.76	1053.97	-2.5067	2	0	-0.004	0.433	TRUE	TRUE
0.9997	20160901_02_Blue_phospho-Sample004.05391.05391.3	5391	0.519	0.035	0.203	-0.001	K.AAPEASSPPAS[167.00]PLQHLLPGK.A	sp|Q96TA1|NIBL1_HUMAN_UNMAPPED	2047.01	3	2047.01	683.345	6.79	1054.77	-1.9024	2	0	-0.0039	0.415	TRUE	TRUE
0.9998	20160901_02_Blue_phospho-Sample004.05396.05396.3	5396	0.548	0.012	0.208	-0.001	R.GPPSPPAPVMHS[167.00]PSR.K	sp|Q13573|SNW1_HUMAN_UNMAPPED	1592.72	3	1592.71	531.913	9.76	1055.79	-1.88	2	0	-0.003	0.438	TRUE	FALSE
0.9997	20160901_02_Blue_phospho-Sample004.05398.05398.3	5398	0.529	0.01	0.148	-0.001	R.SASPYPSHSLSS[167.00]PQR.K	sp|Q5T200|ZC3HD_HUMAN_UNMAPPED	1679.73	3	1679.73	560.917	8.49	1056.19	-1.9017	2	0	-0.0032	0.423	TRUE	TRUE
0.9996	20160901_02_Blue_phospho-Sample004.05402.05402.3	5402	0.498	0.034	0.202	-0.001	K.AAPEASSPPAS[167.00]PLQHLLPGK.A	sp|Q96TA1|NIBL1_HUMAN_UNMAPPED	2047.01	3	2047.01	683.345	6.79	1056.99	-0.878	2	0	-0.0018	0.399	TRUE	TRUE
0.9998	20160901_02_Blue_phospho-Sample004.05407.05407.3	5407	0.55	0.005	0.21	-0.003	R.GPPSPPAPVMHS[167.00]PSR.K	sp|Q13573|SNW1_HUMAN_UNMAPPED	1592.72	3	1592.71	531.913	9.76	1058.01	-4.8254	2	0	-0.0077	0.44	TRUE	FALSE
0.9997	20160901_02_Blue_phospho-Sample004.05412.05412.3	5412	0.522	0.041	0.185	-0.001	K.AAPEASSPPAS[167.00]PLQHLLPGK.A	sp|Q96TA1|NIBL1_HUMAN_UNMAPPED	2047.01	3	2047.01	683.345	6.79	1059.01	-1.1707	2	0	-0.0024	0.418	TRUE	TRUE
0.9998	20160901_02_Blue_phospho-Sample004.05418.05418.3	5418	0.539	0.002	0.179	-0.002	R.GPPSPPAPVMHS[167.00]PSR.K	sp|Q13573|SNW1_HUMAN_UNMAPPED	1592.72	3	1592.71	531.913	9.76	1060.23	-3.2587	2	0	-0.0052	0.431	TRUE	FALSE
0.998	20160901_02_Blue_phospho-Sample004.05423.05423.2	5423	0.486	0.004	0.209	-0.003	R.APQTSS[167.00]SPPPVR.R	sp|Q8IYB3|SRRM1_HUMAN_UNMAPPED	1302.6	2	1302.59	652.306	9.79	1061.23	-4.5991	2	0	-0.006	0.389	TRUE	FALSE
0.9997	20160901_02_Blue_phospho-Sample004.05424.05424.3	5424	0.517	0.026	0.19	0.001	K.AAPEASSPPAS[167.00]PLQHLLPGK.A	sp|Q96TA1|NIBL1_HUMAN_UNMAPPED	2047.01	3	2047.02	683.345	6.79	1061.43	0.878	2	0	0.0018	0.414	TRUE	TRUE
0.9998	20160901_02_Blue_phospho-Sample004.05431.05431.3	5431	0.547	0.01	0.204	-0.002	R.GPPSPPAPVMHS[167.00]PSR.K	sp|Q13573|SNW1_HUMAN_UNMAPPED	1592.72	3	1592.71	531.913	9.76	1062.85	-3.8227	2	0	-0.0061	0.438	TRUE	FALSE
0.9997	20160901_02_Blue_phospho-Sample004.05435.05435.3	5435	0.529	0.048	0.194	-0.002	K.AAPEASSPPAS[167.00]PLQHLLPGK.A	sp|Q96TA1|NIBL1_HUMAN_UNMAPPED	2047.01	3	2047.01	683.345	6.79	1063.65	-2.8292	2	0	-0.0058	0.423	TRUE	TRUE
0.9974	20160901_02_Blue_phospho-Sample004.05440.05440.3	5440	0.464	0.001	0.212	-0.003	R.GPPSPPAPVMHSPS[167.00]R.K	sp|Q13573|SNW1_HUMAN_UNMAPPED	1592.72	3	1592.71	531.913	9.76	1064.67	-4.8254	2	0	-0.0077	0.371	TRUE	TRUE
0.9998	20160901_02_Blue_phospho-Sample004.05446.05446.3	5446	0.572	0.035	0.18	-0.002	K.AAPEASSPPAS[167.00]PLQHLLPGK.A	sp|Q96TA1|NIBL1_HUMAN_UNMAPPED	2047.01	3	2047.01	683.345	6.79	1065.87	-2.3414	2	0	-0.0048	0.458	TRUE	TRUE
0.9997	20160901_02_Blue_phospho-Sample004.05457.05457.3	5457	0.518	0.043	0.191	-0.002	K.AAPEASSPPAS[167.00]PLQHLLPGK.A	sp|Q96TA1|NIBL1_HUMAN_UNMAPPED	2047.01	3	2047.01	683.345	6.79	1068.09	-2.1951	2	0	-0.0045	0.414	TRUE	TRUE
0.9996	20160901_02_Blue_phospho-Sample004.05468.05468.3	5468	0.5	0.03	0.2	-0.001	K.AAPEASSPPAS[167.00]PLQHLLPGK.A	sp|Q96TA1|NIBL1_HUMAN_UNMAPPED	2047.01	3	2047.01	683.345	6.79	1070.31	-0.9756	2	0	-0.002	0.4	TRUE	TRUE
0.9997	20160901_02_Blue_phospho-Sample004.05475.05475.3	5475	0.498	0.005	0.199	-0.002	R.GPPSPPAPVMHS[167.00]PSR.K	sp|Q13573|SNW1_HUMAN_UNMAPPED	1592.72	3	1592.71	531.913	9.76	1071.73	-3.5094	2	0	-0.0056	0.398	TRUE	FALSE
0.9889	20160901_02_Blue_phospho-Sample004.05477.05477.3	5477	0.375	0.002	0.209	-0.001	R.GPPSPPAPVM[147.04]HS[167.00]PSR.K	sp|Q13573|SNW1_HUMAN_UNMAPPED	1608.71	3	1608.71	537.245	9.76	1072.13	-2.3577	2	0	-0.0038	0.3	TRUE	FALSE
0.9997	20160901_02_Blue_phospho-Sample004.05479.05479.3	5479	0.545	0.035	0.202	-0.002	K.AAPEASSPPAS[167.00]PLQHLLPGK.A	sp|Q96TA1|NIBL1_HUMAN_UNMAPPED	2047.01	3	2047.01	683.345	6.79	1072.53	-3.0243	2	0	-0.0062	0.436	TRUE	TRUE
0.9997	20160901_02_Blue_phospho-Sample004.05483.05483.3	5483	0.558	0	0.199	-0.003	R.GPPSPPAPVMHSPS[167.00]R.K	sp|Q13573|SNW1_HUMAN_UNMAPPED	1592.72	3	1592.71	531.913	9.76	1073.35	-5.8281	2	0	-0.0093	0.446	TRUE	TRUE
0.9728	20160901_02_Blue_phospho-Sample004.05485.05485.3	5485	0.388	0.005	0.204	-0.002	R.GPPSPPAPVM[147.04]HSPS[167.00]R.K	sp|Q13573|SNW1_HUMAN_UNMAPPED	1608.71	3	1608.7	537.245	9.76	1073.75	-4.4052	2	0	-0.0071	0.31	TRUE	TRUE
0.9997	20160901_02_Blue_phospho-Sample004.05490.05490.3	5490	0.524	0.034	0.193	-0.001	K.AAPEASSPPAS[167.00]PLQHLLPGK.A	sp|Q96TA1|NIBL1_HUMAN_UNMAPPED	2047.01	3	2047.01	683.345	6.79	1074.75	-2.0487	2	0	-0.0042	0.419	TRUE	TRUE
0.9995	20160901_02_Blue_phospho-Sample004.05493.05493.3	5493	0.53	0.005	0.208	-0.003	R.GPPSPPAPVMHSPS[167.00]R.K	sp|Q13573|SNW1_HUMAN_UNMAPPED	1592.72	3	1592.71	531.913	9.76	1075.37	-5.2014	2	0	-0.0083	0.424	TRUE	TRUE
0.9997	20160901_02_Blue_phospho-Sample004.05501.05501.3	5501	0.532	0.041	0.178	-0.001	K.AAPEASSPPAS[167.00]PLQHLLPGK.A	sp|Q96TA1|NIBL1_HUMAN_UNMAPPED	2047.01	3	2047.01	683.345	6.79	1076.97	-1.8536	2	0	-0.0038	0.425	TRUE	TRUE
0.9996	20160901_02_Blue_phospho-Sample004.05504.05504.3	5504	0.54	0.001	0.201	-0.004	R.GPPSPPAPVMHSPS[167.00]R.K	sp|Q13573|SNW1_HUMAN_UNMAPPED	1592.72	3	1592.71	531.913	9.76	1077.59	-6.6427	2	0	-0.0106	0.432	TRUE	TRUE
0.9996	20160901_02_Blue_phospho-Sample004.05511.05511.3	5511	0.516	0.025	0.192	-0.003	K.AAPEASSPPAS[167.00]PLQHLLPGK.A	sp|Q96TA1|NIBL1_HUMAN_UNMAPPED	2047.01	3	2047.01	683.345	6.79	1078.99	-4.2926	2	0	-0.0088	0.413	TRUE	TRUE
0.9999	20160901_02_Blue_phospho-Sample004.05516.05516.3	5516	0.572	0.009	0.203	-0.003	R.GPPSPPAPVMHS[167.00]PSR.K	sp|Q13573|SNW1_HUMAN_UNMAPPED	1592.72	3	1592.71	531.913	9.76	1080.01	-6.0787	2	0	-0.0097	0.458	TRUE	FALSE
0.9997	20160901_02_Blue_phospho-Sample004.05519.05519.3	5519	0.517	0.002	0.151	-0.003	R.SASPYPSHSLSS[167.00]PQR.K	sp|Q5T200|ZC3HD_HUMAN_UNMAPPED	1679.73	3	1679.72	560.917	8.49	1080.61	-5.3484	2	0	-0.009	0.414	TRUE	TRUE
0.9997	20160901_02_Blue_phospho-Sample004.05522.05522.3	5522	0.551	0.038	0.203	-0.002	K.AAPEASSPPAS[167.00]PLQHLLPGK.A	sp|Q96TA1|NIBL1_HUMAN_UNMAPPED	2047.01	3	2047.01	683.345	6.79	1081.21	-3.3658	2	0	-0.0069	0.441	TRUE	TRUE
0.9999	20160901_02_Blue_phospho-Sample004.05527.05527.3	5527	0.587	0.007	0.204	-0.001	R.GPPSPPAPVMHS[167.00]PSR.K	sp|Q13573|SNW1_HUMAN_UNMAPPED	1592.72	3	1592.71	531.913	9.76	1082.23	-2.3187	2	0	-0.0037	0.47	TRUE	FALSE
0.9884	20160901_02_Blue_phospho-Sample004.05528.05528.3	5528	0.414	0.001	0.207	-0.002	R.GPPSPPAPVM[147.04]HSPS[167.00]R.K	sp|Q13573|SNW1_HUMAN_UNMAPPED	1608.71	3	1608.71	537.245	9.76	1082.43	-2.9782	2	0	-0.0048	0.331	TRUE	TRUE
0.9997	20160901_02_Blue_phospho-Sample004.05533.05533.3	5533	0.549	0.029	0.195	-0.001	K.AAPEASSPPAS[167.00]PLQHLLPGK.A	sp|Q96TA1|NIBL1_HUMAN_UNMAPPED	2047.01	3	2047.01	683.345	6.79	1083.43	-2	2	0	-0.0041	0.439	TRUE	TRUE
0.9998	20160901_02_Blue_phospho-Sample004.05539.05539.3	5539	0.539	0.006	0.174	-0.002	R.GPPSPPAPVMHS[167.00]PSR.K	sp|Q13573|SNW1_HUMAN_UNMAPPED	1592.72	3	1592.71	531.913	9.76	1084.65	-3.8227	2	0	-0.0061	0.431	TRUE	FALSE
0.9992	20160901_02_Blue_phospho-Sample004.05544.05544.3	5544	0.468	0.041	0.201	0.001	K.AAPEASSPPAS[167.00]PLQHLLPGK.A	sp|Q96TA1|NIBL1_HUMAN_UNMAPPED	2047.01	3	2047.02	683.345	6.79	1085.65	0.8293	2	0	0.0017	0.374	TRUE	TRUE
0.9998	20160901_02_Blue_phospho-Sample004.05548.05548.3	5548	0.547	0	0.209	-0.003	R.GPPSPPAPVMHS[167.00]PSR.K	sp|Q13573|SNW1_HUMAN_UNMAPPED	1592.72	3	1592.71	531.913	9.76	1086.47	-5.5774	2	0	-0.0089	0.438	TRUE	FALSE
0.9997	20160901_02_Blue_phospho-Sample004.05552.05552.3	5552	0.547	0.004	0.149	-0.002	R.SASPYPSHSLSS[167.00]PQR.K	sp|Q5T200|ZC3HD_HUMAN_UNMAPPED	1679.73	3	1679.72	560.917	8.49	1087.27	-3.625	2	0	-0.0061	0.438	TRUE	TRUE
0.9997	20160901_02_Blue_phospho-Sample004.05555.05555.3	5555	0.548	0.055	0.189	-0.001	K.AAPEASSPPAS[167.00]PLQHLLPGK.A	sp|Q96TA1|NIBL1_HUMAN_UNMAPPED	2047.01	3	2047.01	683.345	6.79	1087.87	-1.7073	2	0	-0.0035	0.439	TRUE	TRUE
0.9999	20160901_02_Blue_phospho-Sample004.05561.05561.3	5561	0.605	0.002	0.209	-0.003	R.GPPSPPAPVMHS[167.00]PSR.K	sp|Q13573|SNW1_HUMAN_UNMAPPED	1592.72	3	1592.71	531.913	9.76	1089.08	-5.3267	2	0	-0.0085	0.484	TRUE	FALSE
0.9996	20160901_02_Blue_phospho-Sample004.05566.05566.3	5566	0.515	0.052	0.185	-0.003	K.AAPEASSPPAS[167.00]PLQHLLPGK.A	sp|Q96TA1|NIBL1_HUMAN_UNMAPPED	2047.01	3	2047.01	683.345	6.79	1090.08	-3.9512	2	0	-0.0081	0.412	TRUE	TRUE
0.9998	20160901_02_Blue_phospho-Sample004.05571.05571.3	5571	0.563	0.006	0.22	-0.001	R.GPPSPPAPVMHS[167.00]PSR.K	sp|Q13573|SNW1_HUMAN_UNMAPPED	1592.72	3	1592.71	531.913	9.76	1091.09	-1.88	2	0	-0.003	0.451	TRUE	FALSE
0.9844	20160901_02_Blue_phospho-Sample004.05572.05572.3	5572	0.364	0.003	0.173	0	R.GPPSPPAPVM[147.04]HS[167.00]PSR.K	sp|Q13573|SNW1_HUMAN_UNMAPPED	1608.71	3	1608.71	537.245	9.76	1091.29	-0.4343	2	0	-0.0007	0.292	TRUE	FALSE
0.917	20160901_02_Blue_phospho-Sample004.05574.05574.3	5574	0.396	0	0.185	0	R.SASQS[167.00]SLDKLDQELK.E	sp|O60271|JIP4_HUMAN_UNMAPPED	1727.8	3	1727.8	576.94	4.56	1091.69	-0.8089	2	1	-0.0014	0.317	TRUE	FALSE
0.9994	20160901_02_Blue_phospho-Sample004.05577.05577.3	5577	0.481	0.037	0.219	0	K.AAPEASSPPAS[167.00]PLQHLLPGK.A	sp|Q96TA1|NIBL1_HUMAN_UNMAPPED	2047.01	3	2047.01	683.345	6.79	1092.29	-0.4878	2	0	-0.001	0.385	TRUE	TRUE
0.9999	20160901_02_Blue_phospho-Sample004.05582.05582.3	5582	0.605	0.001	0.203	-0.002	R.GPPSPPAPVMHS[167.00]PSR.K	sp|Q13573|SNW1_HUMAN_UNMAPPED	1592.72	3	1592.71	531.913	9.76	1093.3	-4.6374	2	0	-0.0074	0.484	TRUE	FALSE
0.9997	20160901_02_Blue_phospho-Sample004.05585.05585.3	5585	0.526	0.002	0.167	0	R.SASPYPSHSLSS[167.00]PQR.K	sp|Q5T200|ZC3HD_HUMAN_UNMAPPED	1679.73	3	1679.73	560.917	8.49	1093.9	-0.7725	2	0	-0.0013	0.421	TRUE	TRUE
0.9995	20160901_02_Blue_phospho-Sample004.05588.05588.3	5588	0.495	0.05	0.2	-0.001	K.AAPEASSPPAS[167.00]PLQHLLPGK.A	sp|Q96TA1|NIBL1_HUMAN_UNMAPPED	2047.01	3	2047.01	683.345	6.79	1094.5	-1.2683	2	0	-0.0026	0.396	TRUE	TRUE
0.9998	20160901_02_Blue_phospho-Sample004.05594.05594.3	5594	0.562	0.002	0.201	-0.001	R.GPPSPPAPVMHS[167.00]PSR.K	sp|Q13573|SNW1_HUMAN_UNMAPPED	1592.72	3	1592.71	531.913	9.76	1095.71	-2.0053	2	0	-0.0032	0.449	TRUE	FALSE
0.9997	20160901_02_Blue_phospho-Sample004.05599.05599.3	5599	0.531	0.033	0.202	-0.001	K.AAPEASSPPAS[167.00]PLQHLLPGK.A	sp|Q96TA1|NIBL1_HUMAN_UNMAPPED	2047.01	3	2047.01	683.345	6.79	1096.71	-1.1707	2	0	-0.0024	0.425	TRUE	TRUE
0.9998	20160901_02_Blue_phospho-Sample004.05605.05605.3	5605	0.561	0.004	0.203	-0.001	R.GPPSPPAPVMHS[167.00]PSR.K	sp|Q13573|SNW1_HUMAN_UNMAPPED	1592.72	3	1592.71	531.913	9.76	1097.92	-1.88	2	0	-0.003	0.449	TRUE	FALSE
0.9884	20160901_02_Blue_phospho-Sample004.05606.05606.3	5606	0.414	0.001	0.207	-0.002	R.GPPSPPAPVM[147.04]HSPS[167.00]R.K	sp|Q13573|SNW1_HUMAN_UNMAPPED	1608.71	3	1608.71	537.245	9.76	1098.12	-4.0329	2	0	-0.0065	0.331	TRUE	TRUE
0.9997	20160901_02_Blue_phospho-Sample004.05611.05611.3	5611	0.517	0.028	0.19	-0.002	K.AAPEASSPPAS[167.00]PLQHLLPGK.A	sp|Q96TA1|NIBL1_HUMAN_UNMAPPED	2047.01	3	2047.01	683.345	6.79	1099.12	-3.6097	2	0	-0.0074	0.414	TRUE	TRUE
0.9998	20160901_02_Blue_phospho-Sample004.05616.05616.3	5616	0.57	0.003	0.195	-0.002	R.GPPSPPAPVMHS[167.00]PSR.K	sp|Q13573|SNW1_HUMAN_UNMAPPED	1592.72	3	1592.71	531.913	9.76	1100.13	-3.4467	2	0	-0.0055	0.456	TRUE	FALSE
0.9997	20160901_02_Blue_phospho-Sample004.05622.05622.3	5622	0.536	0.053	0.195	-0.002	K.AAPEASSPPAS[167.00]PLQHLLPGK.A	sp|Q96TA1|NIBL1_HUMAN_UNMAPPED	2047.01	3	2047.01	683.345	6.79	1101.33	-2.6829	2	0	-0.0055	0.429	TRUE	TRUE
0.9998	20160901_02_Blue_phospho-Sample004.05629.05629.3	5629	0.566	0.015	0.216	0	R.GPPSPPAPVMHS[167.00]PSR.K	sp|Q13573|SNW1_HUMAN_UNMAPPED	1592.72	3	1592.72	531.913	9.76	1102.74	-0.6267	2	0	-0.001	0.453	TRUE	FALSE
0.9716	20160901_02_Blue_phospho-Sample004.05630.05630.3	5630	0.386	0.018	0.213	-0.003	R.GPPSPPAPVM[147.04]HSPS[167.00]R.K	sp|Q13573|SNW1_HUMAN_UNMAPPED	1608.71	3	1608.7	537.245	9.76	1102.94	-4.7154	2	0	-0.0076	0.309	TRUE	TRUE
0.9997	20160901_02_Blue_phospho-Sample004.05633.05633.3	5633	0.521	0.036	0.21	0	K.AAPEASSPPAS[167.00]PLQHLLPGK.A	sp|Q96TA1|NIBL1_HUMAN_UNMAPPED	2047.01	3	2047.01	683.345	6.79	1103.54	-0.1951	2	0	-0.0004	0.417	TRUE	TRUE
0.9999	20160901_02_Blue_phospho-Sample004.05641.05641.3	5641	0.585	0.004	0.188	-0.001	R.GPPSPPAPVMHS[167.00]PSR.K	sp|Q13573|SNW1_HUMAN_UNMAPPED	1592.72	3	1592.71	531.913	9.76	1105.15	-1.7547	2	0	-0.0028	0.468	TRUE	FALSE
0.9991	20160901_02_Blue_phospho-Sample004.05643.05643.3	5643	0.461	0.002	0.165	-0.002	R.SASPYPSHSLSS[167.00]PQR.K	sp|Q5T200|ZC3HD_HUMAN_UNMAPPED	1679.73	3	1679.72	560.917	8.49	1105.55	-3.9222	2	0	-0.0066	0.369	TRUE	TRUE
0.9997	20160901_02_Blue_phospho-Sample004.05644.05644.3	5644	0.532	0.033	0.201	-0.002	K.AAPEASSPPAS[167.00]PLQHLLPGK.A	sp|Q96TA1|NIBL1_HUMAN_UNMAPPED	2047.01	3	2047.01	683.345	6.79	1105.75	-2.6341	2	0	-0.0054	0.425	TRUE	TRUE
0.9992	20160901_02_Blue_phospho-Sample004.05651.05651.3	5651	0.511	0.001	0.175	-0.003	R.GPPSPPAPVMHSPS[167.00]R.K	sp|Q13573|SNW1_HUMAN_UNMAPPED	1592.72	3	1592.71	531.913	9.76	1107.16	-6.1414	2	0	-0.0098	0.409	TRUE	TRUE
0.9995	20160901_02_Blue_phospho-Sample004.05654.05654.3	5654	0.494	0.002	0.154	-0.003	R.SASPYPSHSLSS[167.00]PQR.K	sp|Q5T200|ZC3HD_HUMAN_UNMAPPED	1679.73	3	1679.72	560.917	8.49	1107.76	-4.7541	2	0	-0.008	0.395	TRUE	TRUE
0.9996	20160901_02_Blue_phospho-Sample004.05655.05655.3	5655	0.507	0.044	0.196	-0.002	K.AAPEASSPPAS[167.00]PLQHLLPGK.A	sp|Q96TA1|NIBL1_HUMAN_UNMAPPED	2047.01	3	2047.01	683.345	6.79	1107.96	-2.6341	2	0	-0.0054	0.405	TRUE	TRUE
0.9998	20160901_02_Blue_phospho-Sample004.05661.05661.3	5661	0.534	0.002	0.182	-0.001	R.GPPSPPAPVMHS[167.00]PSR.K	sp|Q13573|SNW1_HUMAN_UNMAPPED	1592.72	3	1592.71	531.913	9.76	1109.17	-2.0053	2	0	-0.0032	0.427	TRUE	FALSE
0.9513	20160901_02_Blue_phospho-Sample004.05663.05663.3	5663	0.37	0	0.186	-0.002	R.GPPSPPAPVM[147.04]HSPS[167.00]R.K	sp|Q13573|SNW1_HUMAN_UNMAPPED	1608.71	3	1608.71	537.245	9.76	1109.57	-3.1643	2	0	-0.0051	0.296	TRUE	TRUE
0.9995	20160901_02_Blue_phospho-Sample004.05665.05665.3	5665	0.54	0.003	0.174	-0.003	R.SASPYPSHSLS[167.00]SPQR.K	sp|Q5T200|ZC3HD_HUMAN_UNMAPPED	1679.73	3	1679.72	560.917	8.49	1109.97	-4.8136	2	0	-0.0081	0.432	TRUE	FALSE
0.9994	20160901_02_Blue_phospho-Sample004.05666.05666.3	5666	0.48	0.029	0.193	0.002	K.AAPEASSPPAS[167.00]PLQHLLPGK.A	sp|Q96TA1|NIBL1_HUMAN_UNMAPPED	2047.01	3	2047.02	683.345	6.79	1110.17	2.7317	2	0	0.0056	0.384	TRUE	TRUE
0.9998	20160901_02_Blue_phospho-Sample004.05671.05671.3	5671	0.562	0.013	0.171	-0.002	R.GPPSPPAPVMHS[167.00]PSR.K	sp|Q13573|SNW1_HUMAN_UNMAPPED	1592.72	3	1592.71	531.913	9.76	1111.18	-3.1334	2	0	-0.005	0.45	TRUE	FALSE
0.9231	20160901_02_Blue_phospho-Sample004.05673.05673.3	5673	0.356	0.011	0.203	-0.001	R.GPPSPPAPVM[147.04]HSPS[167.00]R.K	sp|Q13573|SNW1_HUMAN_UNMAPPED	1608.71	3	1608.71	537.245	9.76	1111.58	-2.1716	2	0	-0.0035	0.285	TRUE	TRUE
0.9993	20160901_02_Blue_phospho-Sample004.05675.05675.3	5675	0.522	0.01	0.159	0	R.SASPYPSHSLS[167.00]SPQR.K	sp|Q5T200|ZC3HD_HUMAN_UNMAPPED	1679.73	3	1679.73	560.917	8.49	1111.98	0.3566	2	0	0.0006	0.418	TRUE	FALSE
0.9996	20160901_02_Blue_phospho-Sample004.05677.05677.3	5677	0.515	0.033	0.202	-0.002	K.AAPEASSPPAS[167.00]PLQHLLPGK.A	sp|Q96TA1|NIBL1_HUMAN_UNMAPPED	2047.01	3	2047.01	683.345	6.79	1112.38	-2.6341	2	0	-0.0054	0.412	TRUE	TRUE
0.9997	20160901_02_Blue_phospho-Sample004.05682.05682.3	5682	0.555	0.002	0.181	-0.001	R.GPPSPPAPVMHSPS[167.00]R.K	sp|Q13573|SNW1_HUMAN_UNMAPPED	1592.72	3	1592.71	531.913	9.76	1113.4	-2.256	2	0	-0.0036	0.444	TRUE	TRUE
0.9997	20160901_02_Blue_phospho-Sample004.05687.05687.3	5687	0.565	0.037	0.189	-0.001	K.AAPEASSPPAS[167.00]PLQHLLPGK.A	sp|Q96TA1|NIBL1_HUMAN_UNMAPPED	2047.01	3	2047.01	683.345	6.79	1114.4	-1.0732	2	0	-0.0022	0.452	TRUE	TRUE
0.9996	20160901_02_Blue_phospho-Sample004.05693.05693.3	5693	0.551	0.003	0.202	-0.002	R.GPPSPPAPVMHSPS[167.00]R.K	sp|Q13573|SNW1_HUMAN_UNMAPPED	1592.72	3	1592.71	531.913	9.76	1115.61	-3.1334	2	0	-0.005	0.441	TRUE	TRUE
0.9492	20160901_02_Blue_phospho-Sample004.05694.05694.3	5694	0.369	0.008	0.209	0	R.GPPSPPAPVM[147.04]HSPS[167.00]R.K	sp|Q13573|SNW1_HUMAN_UNMAPPED	1608.71	3	1608.71	537.245	9.76	1115.81	-0.5584	2	0	-0.0009	0.295	TRUE	TRUE
0.9995	20160901_02_Blue_phospho-Sample004.05696.05696.3	5696	0.489	0.002	0.17	-0.002	R.SASPYPSHSLSS[167.00]PQR.K	sp|Q5T200|ZC3HD_HUMAN_UNMAPPED	1679.73	3	1679.72	560.917	8.49	1116.21	-3.7439	2	0	-0.0063	0.391	TRUE	TRUE
0.9994	20160901_02_Blue_phospho-Sample004.05699.05699.3	5699	0.476	0.044	0.196	-0.001	K.AAPEASSPPAS[167.00]PLQHLLPGK.A	sp|Q96TA1|NIBL1_HUMAN_UNMAPPED	2047.01	3	2047.01	683.345	6.79	1116.81	-1.8536	2	0	-0.0038	0.381	TRUE	TRUE
0.9999	20160901_02_Blue_phospho-Sample004.05704.05704.3	5704	0.587	0.009	0.199	-0.002	R.GPPSPPAPVMHS[167.00]PSR.K	sp|Q13573|SNW1_HUMAN_UNMAPPED	1592.72	3	1592.71	531.913	9.76	1117.81	-4.0107	2	0	-0.0064	0.47	TRUE	FALSE
0.9636	20160901_02_Blue_phospho-Sample004.05705.05705.3	5705	0.378	0.01	0.203	0.001	R.GPPSPPAPVM[147.04]HSPS[167.00]R.K	sp|Q13573|SNW1_HUMAN_UNMAPPED	1608.71	3	1608.71	537.245	9.76	1118.01	1.3029	2	0	0.0021	0.303	TRUE	TRUE
0.9998	20160901_02_Blue_phospho-Sample004.05706.05706.3	5706	0.581	0.004	0.171	-0.003	R.SASPYPSHSLSS[167.00]PQR.K	sp|Q5T200|ZC3HD_HUMAN_UNMAPPED	1679.73	3	1679.72	560.917	8.49	1118.21	-6.121	2	0	-0.0103	0.465	TRUE	TRUE
0.9995	20160901_02_Blue_phospho-Sample004.05710.05710.3	5710	0.494	0.039	0.207	0	K.AAPEASSPPAS[167.00]PLQHLLPGK.A	sp|Q96TA1|NIBL1_HUMAN_UNMAPPED	2047.01	3	2047.01	683.345	6.79	1119.01	0.2439	2	0	0.0005	0.395	TRUE	TRUE
0.9999	20160901_02_Blue_phospho-Sample004.05717.05717.3	5717	0.602	0.01	0.218	0	R.GPPSPPAPVMHS[167.00]PSR.K	sp|Q13573|SNW1_HUMAN_UNMAPPED	1592.72	3	1592.72	531.913	9.76	1120.42	-0.8147	2	0	-0.0013	0.482	TRUE	FALSE
0.9996	20160901_02_Blue_phospho-Sample004.05719.05719.3	5719	0.501	0.002	0.164	-0.001	R.SASPYPSHSLSS[167.00]PQR.K	sp|Q5T200|ZC3HD_HUMAN_UNMAPPED	1679.73	3	1679.73	560.917	8.49	1120.82	-1.9017	2	0	-0.0032	0.401	TRUE	TRUE
0.9996	20160901_02_Blue_phospho-Sample004.05721.05721.3	5721	0.504	0.032	0.204	-0.001	K.AAPEASSPPAS[167.00]PLQHLLPGK.A	sp|Q96TA1|NIBL1_HUMAN_UNMAPPED	2047.01	3	2047.01	683.345	6.79	1121.22	-0.7805	2	0	-0.0016	0.403	TRUE	TRUE
0.9995	20160901_02_Blue_phospho-Sample004.05730.05730.3	5730	0.534	0.001	0.226	-0.003	R.GPPSPPAPVMHSPS[167.00]R.K	sp|Q13573|SNW1_HUMAN_UNMAPPED	1592.72	3	1592.71	531.913	9.76	1123.03	-5.452	2	0	-0.0087	0.427	TRUE	TRUE
0.9996	20160901_02_Blue_phospho-Sample004.05732.05732.3	5732	0.517	0.039	0.225	0	K.AAPEASSPPAS[167.00]PLQHLLPGK.A	sp|Q96TA1|NIBL1_HUMAN_UNMAPPED	2047.01	3	2047.01	683.345	6.79	1123.43	-0.1463	2	0	-0.0003	0.413	TRUE	TRUE
0.9692	20160901_02_Blue_phospho-Sample004.05739.05739.3	5739	0.384	0.004	0.201	-0.001	R.GPPSPPAPVM[147.04]HSPS[167.00]R.K	sp|Q13573|SNW1_HUMAN_UNMAPPED	1608.71	3	1608.71	537.245	9.76	1124.84	-2.2957	2	0	-0.0037	0.307	TRUE	TRUE
0.9997	20160901_02_Blue_phospho-Sample004.05741.05741.3	5741	0.518	0.002	0.186	-0.003	R.SASPYPSHSLSS[167.00]PQR.K	sp|Q5T200|ZC3HD_HUMAN_UNMAPPED	1679.73	3	1679.72	560.917	8.49	1125.24	-4.5164	2	0	-0.0076	0.414	TRUE	TRUE
0.9994	20160901_02_Blue_phospho-Sample004.05742.05742.3	5742	0.481	0.034	0.21	0	K.AAPEASSPPAS[167.00]PLQHLLPGK.A	sp|Q96TA1|NIBL1_HUMAN_UNMAPPED	2047.01	3	2047.01	683.345	6.79	1125.64	0.4878	2	0	0.001	0.384	TRUE	TRUE
0.9998	20160901_02_Blue_phospho-Sample004.05749.05749.3	5749	0.551	0.005	0.19	-0.002	R.GPPSPPAPVMHS[167.00]PSR.K	sp|Q13573|SNW1_HUMAN_UNMAPPED	1592.72	3	1592.71	531.913	9.76	1127.05	-2.9454	2	0	-0.0047	0.44	TRUE	FALSE
0.9998	20160901_02_Blue_phospho-Sample004.05751.05751.3	5751	0.591	0.007	0.165	-0.002	R.SASPYPSHSLSS[167.00]PQR.K	sp|Q5T200|ZC3HD_HUMAN_UNMAPPED	1679.73	3	1679.72	560.917	8.49	1127.45	-3.4467	2	0	-0.0058	0.473	TRUE	TRUE
0.9868	20160901_02_Blue_phospho-Sample004.05752.05752.2	5752	0.382	0.011	0.239	-0.034	R.APQTSS[167.00]SPPPVR.R	sp|Q8IYB3|SRRM1_HUMAN_UNMAPPED	1302.6	2	1302.53	652.306	9.79	1127.65	-52.1255	2	0	-0.068	0.306	TRUE	FALSE
0.9979	20160901_02_Blue_phospho-Sample004.05753.05753.3	5753	0.427	0.033	0.23	0.002	K.AAPEASSPPAS[167.00]PLQHLLPGK.A	sp|Q96TA1|NIBL1_HUMAN_UNMAPPED	2047.01	3	2047.02	683.345	6.79	1127.85	2.9755	2	0	0.0061	0.342	TRUE	TRUE
0.9996	20160901_02_Blue_phospho-Sample004.05760.05760.3	5760	0.554	0.009	0.22	-0.001	R.GPPSPPAPVMHSPS[167.00]R.K	sp|Q13573|SNW1_HUMAN_UNMAPPED	1592.72	3	1592.71	531.913	9.76	1129.25	-1.316	2	0	-0.0021	0.443	TRUE	TRUE
0.9492	20160901_02_Blue_phospho-Sample004.05761.05761.3	5761	0.369	0.001	0.226	0	R.GPPSPPAPVM[147.04]HSPS[167.00]R.K	sp|Q13573|SNW1_HUMAN_UNMAPPED	1608.71	3	1608.71	537.245	9.76	1129.45	-0.1241	2	0	-0.0002	0.295	TRUE	TRUE
0.9929	20160901_02_Blue_phospho-Sample004.05763.05763.2	5763	0.404	0.004	0.265	-0.035	R.APQTSS[167.00]SPPPVR.R	sp|Q8IYB3|SRRM1_HUMAN_UNMAPPED	1302.6	2	1302.53	652.306	9.79	1129.85	-53.9653	2	0	-0.0704	0.323	TRUE	FALSE
0.9997	20160901_02_Blue_phospho-Sample004.05764.05764.3	5764	0.521	0.051	0.205	0.004	K.AAPEASSPPAS[167.00]PLQHLLPGK.A	sp|Q96TA1|NIBL1_HUMAN_UNMAPPED	2047.01	3	2047.03	683.345	6.79	1130.05	6.4389	2	0	0.0132	0.417	TRUE	TRUE
0.9492	20160901_02_Blue_phospho-Sample004.05771.05771.3	5771	0.368	0.003	0.203	-0.001	R.GPPSPPAPVM[147.04]HSPS[167.00]R.K	sp|Q13573|SNW1_HUMAN_UNMAPPED	1608.71	3	1608.71	537.245	9.76	1131.45	-1.7993	2	0	-0.0029	0.295	TRUE	TRUE
0.9995	20160901_02_Blue_phospho-Sample004.05775.05775.3	5775	0.487	0.031	0.22	0	K.AAPEASSPPAS[167.00]PLQHLLPGK.A	sp|Q96TA1|NIBL1_HUMAN_UNMAPPED	2047.01	3	2047.01	683.345	6.79	1132.25	0.3415	2	0	0.0007	0.39	TRUE	TRUE
0.9994	20160901_02_Blue_phospho-Sample004.05780.05780.3	5780	0.525	0.003	0.211	-0.002	R.GPPSPPAPVMHSPS[167.00]R.K	sp|Q13573|SNW1_HUMAN_UNMAPPED	1592.72	3	1592.71	531.913	9.76	1133.26	-3.008	2	0	-0.0048	0.42	TRUE	TRUE
0.9998	20160901_02_Blue_phospho-Sample004.05783.05783.3	5783	0.572	0.038	0.199	0.002	K.AAPEASSPPAS[167.00]PLQHLLPGK.A	sp|Q96TA1|NIBL1_HUMAN_UNMAPPED	2047.01	3	2047.02	683.345	6.79	1134.46	3.0731	2	0	0.0063	0.458	TRUE	TRUE
0.9996	20160901_02_Blue_phospho-Sample004.05791.05791.3	5791	0.506	0.06	0.216	-0.002	K.AAPEASSPPAS[167.00]PLQHLLPGK.A	sp|Q96TA1|NIBL1_HUMAN_UNMAPPED	2047.01	3	2047.01	683.345	6.79	1138.86	-2.6341	2	0	-0.0054	0.405	TRUE	TRUE
0.9844	20160901_02_Blue_phospho-Sample004.05794.05794.3	5794	0.365	0.007	0.275	-0.001	R.GPPSPPAPVM[147.04]HS[167.00]PSR.K	sp|Q13573|SNW1_HUMAN_UNMAPPED	1608.71	3	1608.71	537.245	9.76	1141.06	-1.9234	2	0	-0.0031	0.292	TRUE	FALSE
0.9812	20160901_02_Blue_phospho-Sample004.05796.05796.3	5796	0.398	0.002	0.272	-0.004	R.GPPSPPAPVM[147.04]HSPS[167.00]R.K	sp|Q13573|SNW1_HUMAN_UNMAPPED	1608.71	3	1608.7	537.245	9.76	1143.26	-8.19	2	0	-0.0132	0.319	TRUE	TRUE
0.8531	20160901_02_Blue_phospho-Sample004.05798.05798.3	5798	0.337	0.006	0.264	-0.003	R.GPPSPPAPVM[147.04]HSPS[167.00]R.K	sp|Q13573|SNW1_HUMAN_UNMAPPED	1608.71	3	1608.7	537.245	9.76	1144.46	-5.1498	2	0	-0.0083	0.269	TRUE	TRUE
0.9998	20160901_02_Blue_phospho-Sample004.05799.05799.3	5799	0.602	0.092	0.256	-0.002	K.AAPEASSPPAS[167.00]PLQHLLPGK.A	sp|Q96TA1|NIBL1_HUMAN_UNMAPPED	2047.01	3	2047.01	683.345	6.79	1145.46	-2.5365	2	0	-0.0052	0.482	TRUE	TRUE
0.9998	20160901_02_Blue_phospho-Sample004.05803.05803.3	5803	0.631	0.035	0.314	-0.001	K.AAPEASSPPAS[167.00]PLQHLLPGK.A	sp|Q96TA1|NIBL1_HUMAN_UNMAPPED	2047.01	3	2047.01	683.345	6.79	1149.86	-1.1219	2	0	-0.0023	0.505	TRUE	TRUE
0.9997	20160901_03_Blue_phospho-Sample005.03523.03523.3	3523	0.572	0.035	0.15	0.001	K.HIVSNDSSDS[167.00]DDESHEPK.G	sp|P47712|PA24A_HUMAN_UNMAPPED	2076.79	3	2076.79	693.271	4.22	644.91	0.8655	2	0	0.0018	0.458	TRUE	TRUE
0.9998	20160901_03_Blue_phospho-Sample005.03532.03532.3	3532	0.649	0.043	0.167	-0.003	K.HIVSNDSSDS[167.00]DDESHEPK.G	sp|P47712|PA24A_HUMAN_UNMAPPED	2076.79	3	2076.78	693.271	4.22	646.72	-4.0388	2	0	-0.0084	0.519	TRUE	TRUE
0.9997	20160901_03_Blue_phospho-Sample005.03541.03541.3	3541	0.561	0.05	0.158	0.001	K.HIVSNDSSDS[167.00]DDESHEPK.G	sp|P47712|PA24A_HUMAN_UNMAPPED	2076.79	3	2076.79	693.271	4.22	648.51	0.8655	2	0	0.0018	0.449	TRUE	TRUE
0.9998	20160901_03_Blue_phospho-Sample005.03553.03553.3	3553	0.602	0.058	0.192	-0.002	K.HIVSNDSSDS[167.00]DDESHEPK.G	sp|P47712|PA24A_HUMAN_UNMAPPED	2076.79	3	2076.79	693.271	4.22	651.32	-2.2598	2	0	-0.0047	0.482	TRUE	TRUE
0.9998	20160901_03_Blue_phospho-Sample005.03564.03564.3	3564	0.616	0.047	0.156	-0.001	K.HIVSNDSSDS[167.00]DDESHEPK.G	sp|P47712|PA24A_HUMAN_UNMAPPED	2076.79	3	2076.79	693.271	4.22	653.72	-1.779	2	0	-0.0037	0.493	TRUE	TRUE
0.9998	20160901_03_Blue_phospho-Sample005.03574.03574.3	3574	0.594	0.024	0.159	-0.001	K.HIVSNDSSDS[167.00]DDESHEPK.G	sp|P47712|PA24A_HUMAN_UNMAPPED	2076.79	3	2076.79	693.271	4.22	655.71	-1.8271	2	0	-0.0038	0.475	TRUE	TRUE
0.9998	20160901_03_Blue_phospho-Sample005.03586.03586.3	3586	0.624	0.031	0.162	-0.002	K.HIVSNDSSDS[167.00]DDESHEPK.G	sp|P47712|PA24A_HUMAN_UNMAPPED	2076.79	3	2076.78	693.271	4.22	658.11	-2.981	2	0	-0.0062	0.499	TRUE	TRUE
0.9998	20160901_03_Blue_phospho-Sample005.03596.03596.3	3596	0.597	0.041	0.162	-0.003	K.HIVSNDSSDS[167.00]DDESHEPK.G	sp|P47712|PA24A_HUMAN_UNMAPPED	2076.79	3	2076.78	693.271	4.22	660.11	-3.6542	2	0	-0.0076	0.478	TRUE	TRUE
0.9997	20160901_03_Blue_phospho-Sample005.03608.03608.3	3608	0.568	0.007	0.166	-0.001	K.HIVSNDSSDS[167.00]DDESHEPK.G	sp|P47712|PA24A_HUMAN_UNMAPPED	2076.79	3	2076.79	693.271	4.22	662.51	-1.8271	2	0	-0.0038	0.454	TRUE	TRUE
0.9997	20160901_03_Blue_phospho-Sample005.03619.03619.3	3619	0.58	0.017	0.179	-0.001	K.HIVSNDSSDS[167.00]DDESHEPK.G	sp|P47712|PA24A_HUMAN_UNMAPPED	2076.79	3	2076.79	693.271	4.22	664.71	-0.8655	2	0	-0.0018	0.464	TRUE	TRUE
0.9985	20160901_03_Blue_phospho-Sample005.03717.03717.3	3717	0.497	0.001	0.143	0	K.SPGST[181.01]PTTPTSSQAPQK.L	sp|P35658|NU214_HUMAN_UNMAPPED	1750.78	3	1750.78	584.6	8.47	684.39	0.114	2	0	0.0002	0.398	TRUE	FALSE
0.9984	20160901_03_Blue_phospho-Sample005.03729.03729.3	3729	0.54	0.003	0.143	0.001	K.SPGSTPT[181.01]TPTSSQAPQK.L	sp|P35658|NU214_HUMAN_UNMAPPED	1750.78	3	1750.78	584.6	8.47	686.8	2.1667	2	0	0.0038	0.432	TRUE	FALSE
0.9985	20160901_03_Blue_phospho-Sample005.03738.03738.3	3738	0.585	0.001	0.134	0	K.SPGSTPT[181.01]TPTSSQAPQK.L	sp|P35658|NU214_HUMAN_UNMAPPED	1750.78	3	1750.78	584.6	8.47	688.61	0.7412	2	0	0.0013	0.468	TRUE	FALSE
0.9985	20160901_03_Blue_phospho-Sample005.03750.03750.3	3750	0.586	0.001	0.133	0	K.SPGSTPT[181.01]TPTSSQAPQK.L	sp|P35658|NU214_HUMAN_UNMAPPED	1750.78	3	1750.78	584.6	8.47	691.02	-0.3421	2	0	-0.0006	0.468	TRUE	FALSE
0.9986	20160901_03_Blue_phospho-Sample005.03760.03760.3	3760	0.549	0	0.137	0.001	K.SPGSTPTT[181.01]PTSSQAPQK.L	sp|P35658|NU214_HUMAN_UNMAPPED	1750.78	3	1750.78	584.6	8.47	693.03	1.3685	2	0	0.0024	0.439	TRUE	TRUE
0.9987	20160901_03_Blue_phospho-Sample005.03773.03773.3	3773	0.598	0	0.139	-0.001	K.SPGSTPTT[181.01]PTSSQAPQK.L	sp|P35658|NU214_HUMAN_UNMAPPED	1750.78	3	1750.77	584.6	8.47	695.64	-1.9957	2	0	-0.0035	0.479	TRUE	TRUE
0.9985	20160901_03_Blue_phospho-Sample005.03782.03782.3	3782	0.579	0.008	0.127	0.001	K.SPGSTPT[181.01]TPTSSQAPQK.L	sp|P35658|NU214_HUMAN_UNMAPPED	1750.78	3	1750.78	584.6	8.47	697.45	2.2237	2	0	0.0039	0.463	TRUE	FALSE
0.9984	20160901_03_Blue_phospho-Sample005.03794.03794.3	3794	0.542	0.008	0.134	0	K.SPGSTPT[181.01]TPTSSQAPQK.L	sp|P35658|NU214_HUMAN_UNMAPPED	1750.78	3	1750.78	584.6	8.47	699.86	0.5702	2	0	0.001	0.434	TRUE	FALSE
0.9985	20160901_03_Blue_phospho-Sample005.03803.03803.3	3803	0.57	0.007	0.127	-0.001	K.SPGSTPT[181.01]TPTSSQAPQK.L	sp|P35658|NU214_HUMAN_UNMAPPED	1750.78	3	1750.78	584.6	8.47	701.67	-1.4255	2	0	-0.0025	0.456	TRUE	FALSE
0.9985	20160901_03_Blue_phospho-Sample005.03817.03817.3	3817	0.572	0.012	0.13	-0.001	K.SPGSTPT[181.01]TPTSSQAPQK.L	sp|P35658|NU214_HUMAN_UNMAPPED	1750.78	3	1750.78	584.6	8.47	704.49	-0.8553	2	0	-0.0015	0.457	TRUE	FALSE
0.9985	20160901_03_Blue_phospho-Sample005.03828.03828.3	3828	0.572	0.008	0.138	-0.001	K.SPGSTPT[181.01]TPTSSQAPQK.L	sp|P35658|NU214_HUMAN_UNMAPPED	1750.78	3	1750.77	584.6	8.47	706.71	-2.3378	2	0	-0.0041	0.458	TRUE	FALSE
0.9987	20160901_03_Blue_phospho-Sample005.03838.03838.3	3838	0.596	0	0.13	-0.001	K.SPGSTPTT[181.01]PTSSQAPQK.L	sp|P35658|NU214_HUMAN_UNMAPPED	1750.78	3	1750.78	584.6	8.47	708.73	-0.8553	2	0	-0.0015	0.477	TRUE	TRUE
0.9986	20160901_03_Blue_phospho-Sample005.03849.03849.3	3849	0.61	0.001	0.136	-0.001	K.SPGSTPT[181.01]TPTSSQAPQK.L	sp|P35658|NU214_HUMAN_UNMAPPED	1750.78	3	1750.78	584.6	8.47	710.95	-1.0263	2	0	-0.0018	0.488	TRUE	FALSE
0.9987	20160901_03_Blue_phospho-Sample005.03859.03859.3	3859	0.625	0.001	0.138	0	K.SPGSTPTT[181.01]PTSSQAPQK.L	sp|P35658|NU214_HUMAN_UNMAPPED	1750.78	3	1750.78	584.6	8.47	712.98	0.1711	2	0	0.0003	0.5	TRUE	TRUE
0.9986	20160901_03_Blue_phospho-Sample005.03870.03870.3	3870	0.627	0.002	0.141	-0.001	K.SPGSTPT[181.01]TPTSSQAPQK.L	sp|P35658|NU214_HUMAN_UNMAPPED	1750.78	3	1750.77	584.6	8.47	715.21	-2.3378	2	0	-0.0041	0.501	TRUE	FALSE
0.9987	20160901_03_Blue_phospho-Sample005.03881.03881.3	3881	0.616	0	0.141	0.002	K.SPGSTPTT[181.01]PTSSQAPQK.L	sp|P35658|NU214_HUMAN_UNMAPPED	1750.78	3	1750.78	584.6	8.47	717.44	2.965	2	0	0.0052	0.493	TRUE	TRUE
0.9986	20160901_03_Blue_phospho-Sample005.03892.03892.3	3892	0.624	0	0.14	0.001	K.SPGSTPT[181.01]TPTSSQAPQK.L	sp|P35658|NU214_HUMAN_UNMAPPED	1750.78	3	1750.78	584.6	8.47	719.68	1.3685	2	0	0.0024	0.499	TRUE	FALSE
0.9968	20160901_03_Blue_phospho-Sample005.03900.03900.3	3900	0.458	0.005	0.157	-0.002	R.SASPYPSHSLS[167.00]SPQR.K	sp|Q5T200|ZC3HD_HUMAN_UNMAPPED	1679.73	3	1679.72	560.917	8.49	721.32	-4.1004	2	0	-0.0069	0.366	TRUE	FALSE
0.9986	20160901_03_Blue_phospho-Sample005.03902.03902.3	3902	0.611	0.001	0.141	0	K.SPGSTPT[181.01]TPTSSQAPQK.L	sp|P35658|NU214_HUMAN_UNMAPPED	1750.78	3	1750.78	584.6	8.47	721.72	-0.1711	2	0	-0.0003	0.489	TRUE	FALSE
0.9803	20160901_03_Blue_phospho-Sample005.03910.03910.3	3910	0.398	0.004	0.16	-0.001	R.SASPYPSHSLS[167.00]SPQR.K	sp|Q5T200|ZC3HD_HUMAN_UNMAPPED	1679.73	3	1679.73	560.917	8.49	723.36	-1.4857	2	0	-0.0025	0.318	TRUE	FALSE
0.9987	20160901_03_Blue_phospho-Sample005.03912.03912.3	3912	0.609	0	0.136	0.001	K.SPGSTPTT[181.01]PTSSQAPQK.L	sp|P35658|NU214_HUMAN_UNMAPPED	1750.78	3	1750.78	584.6	8.47	723.76	1.3114	2	0	0.0023	0.487	TRUE	TRUE
0.9987	20160901_03_Blue_phospho-Sample005.03923.03923.3	3923	0.61	0.001	0.134	0.001	K.SPGSTPTT[181.01]PTSSQAPQK.L	sp|P35658|NU214_HUMAN_UNMAPPED	1750.78	3	1750.78	584.6	8.47	726	1.2544	2	0	0.0022	0.488	TRUE	TRUE
0.998	20160901_03_Blue_phospho-Sample005.03926.03926.2	3926	0.646	0	0.2	0.001	R.APQTSSS[167.00]PPPVR.R	sp|Q8IYB3|SRRM1_HUMAN_UNMAPPED	1302.6	2	1302.6	652.306	9.79	726.6	0.9198	2	0	0.0012	0.517	TRUE	TRUE
0.9987	20160901_03_Blue_phospho-Sample005.03934.03934.3	3934	0.614	0	0.133	0	K.SPGSTPTT[181.01]PTSSQAPQK.L	sp|P35658|NU214_HUMAN_UNMAPPED	1750.78	3	1750.78	584.6	8.47	728.24	0.6842	2	0	0.0012	0.491	TRUE	TRUE
0.998	20160901_03_Blue_phospho-Sample005.03937.03937.2	3937	0.698	0.002	0.204	0	R.APQTSS[167.00]SPPPVR.R	sp|Q8IYB3|SRRM1_HUMAN_UNMAPPED	1302.6	2	1302.6	652.306	9.79	728.84	0.23	2	0	0.0003	0.559	TRUE	FALSE
0.9987	20160901_03_Blue_phospho-Sample005.03947.03947.3	3947	0.596	0	0.134	-0.001	K.SPGSTPTT[181.01]PTSSQAPQK.L	sp|P35658|NU214_HUMAN_UNMAPPED	1750.78	3	1750.78	584.6	8.47	730.89	-1.4255	2	0	-0.0025	0.477	TRUE	TRUE
0.998	20160901_03_Blue_phospho-Sample005.03949.03949.2	3949	0.701	0.001	0.224	-0.001	R.APQTSS[167.00]SPPPVR.R	sp|Q8IYB3|SRRM1_HUMAN_UNMAPPED	1302.6	2	1302.6	652.306	9.79	731.29	-1.3031	2	0	-0.0017	0.561	TRUE	FALSE
0.9977	20160901_03_Blue_phospho-Sample005.03957.03957.3	3957	0.47	0.001	0.161	0	R.SASPYPSHSLS[167.00]SPQR.K	sp|Q5T200|ZC3HD_HUMAN_UNMAPPED	1679.73	3	1679.73	560.917	8.49	732.95	-0.832	2	0	-0.0014	0.376	TRUE	FALSE
0.9987	20160901_03_Blue_phospho-Sample005.03958.03958.3	3958	0.581	0.001	0.13	-0.001	K.SPGSTPTT[181.01]PTSSQAPQK.L	sp|P35658|NU214_HUMAN_UNMAPPED	1750.78	3	1750.78	584.6	8.47	733.15	-0.9123	2	0	-0.0016	0.464	TRUE	TRUE
0.998	20160901_03_Blue_phospho-Sample005.03960.03960.2	3960	0.688	0.002	0.23	0	R.APQTSS[167.00]SPPPVR.R	sp|Q8IYB3|SRRM1_HUMAN_UNMAPPED	1302.6	2	1302.6	652.306	9.79	733.55	-0.0767	2	0	-0.0001	0.551	TRUE	FALSE
0.9973	20160901_03_Blue_phospho-Sample005.03968.03968.3	3968	0.464	0	0.162	-0.001	R.SASPYPSHSLS[167.00]SPQR.K	sp|Q5T200|ZC3HD_HUMAN_UNMAPPED	1679.73	3	1679.73	560.917	8.49	735.21	-1.9017	2	0	-0.0032	0.371	TRUE	FALSE
0.9986	20160901_03_Blue_phospho-Sample005.03969.03969.3	3969	0.565	0.004	0.131	-0.001	K.SPGSTPTT[181.01]PTSSQAPQK.L	sp|P35658|NU214_HUMAN_UNMAPPED	1750.78	3	1750.78	584.6	8.47	735.41	-1.3685	2	0	-0.0024	0.452	TRUE	TRUE
0.998	20160901_03_Blue_phospho-Sample005.03971.03971.2	3971	0.669	0.002	0.228	0	R.APQTSS[167.00]SPPPVR.R	sp|Q8IYB3|SRRM1_HUMAN_UNMAPPED	1302.6	2	1302.6	652.306	9.79	735.81	-0.3066	2	0	-0.0004	0.535	TRUE	FALSE
0.9977	20160901_03_Blue_phospho-Sample005.03980.03980.3	3980	0.469	0.003	0.156	-0.002	R.SASPYPSHSLS[167.00]SPQR.K	sp|Q5T200|ZC3HD_HUMAN_UNMAPPED	1679.73	3	1679.73	560.917	8.49	737.66	-2.9119	2	0	-0.0049	0.375	TRUE	FALSE
0.998	20160901_03_Blue_phospho-Sample005.03982.03982.2	3982	0.671	0.002	0.22	-0.001	R.APQTSS[167.00]SPPPVR.R	sp|Q8IYB3|SRRM1_HUMAN_UNMAPPED	1302.6	2	1302.6	652.306	9.79	738.06	-1.4564	2	0	-0.0019	0.537	TRUE	FALSE
0.9988	20160901_03_Blue_phospho-Sample005.03991.03991.3	3991	0.496	0.004	0.151	-0.001	R.SASPYPSHSLS[167.00]SPQR.K	sp|Q5T200|ZC3HD_HUMAN_UNMAPPED	1679.73	3	1679.73	560.917	8.49	739.91	-2.3176	2	0	-0.0039	0.397	TRUE	FALSE
0.998	20160901_03_Blue_phospho-Sample005.03993.03993.2	3993	0.688	0.001	0.213	0	R.APQTSS[167.00]SPPPVR.R	sp|Q8IYB3|SRRM1_HUMAN_UNMAPPED	1302.6	2	1302.6	652.306	9.79	740.31	-0.3066	2	0	-0.0004	0.551	TRUE	FALSE
0.998	20160901_03_Blue_phospho-Sample005.04003.04003.2	4003	0.674	0.001	0.206	-0.001	R.APQTSS[167.00]SPPPVR.R	sp|Q8IYB3|SRRM1_HUMAN_UNMAPPED	1302.6	2	1302.6	652.306	9.79	742.37	-1.2264	2	0	-0.0016	0.539	TRUE	FALSE
0.9995	20160901_03_Blue_phospho-Sample005.04004.04004.3	4004	0.626	0.079	0.145	-0.001	R.QGSITSPQANEQSVT[181.01]PQR.R	sp|Q9UQ35|SRRM2_HUMAN_UNMAPPED	2006.91	3	2006.9	669.976	6	742.57	-0.9951	2	0	-0.002	0.501	TRUE	TRUE
0.998	20160901_03_Blue_phospho-Sample005.04014.04014.2	4014	0.658	0.003	0.202	0	R.APQTSS[167.00]SPPPVR.R	sp|Q8IYB3|SRRM1_HUMAN_UNMAPPED	1302.6	2	1302.6	652.306	9.79	744.63	-0.0767	2	0	-0.0001	0.526	TRUE	FALSE
0.9995	20160901_03_Blue_phospho-Sample005.04015.04015.3	4015	0.605	0.076	0.145	0	R.QGSITSPQANEQSVT[181.01]PQR.R	sp|Q9UQ35|SRRM2_HUMAN_UNMAPPED	2006.91	3	2006.9	669.976	6	744.83	-0.4478	2	0	-0.0009	0.484	TRUE	TRUE
0.9988	20160901_03_Blue_phospho-Sample005.04024.04024.3	4024	0.495	0.007	0.154	-0.001	R.SASPYPSHSLS[167.00]SPQR.K	sp|Q5T200|ZC3HD_HUMAN_UNMAPPED	1679.73	3	1679.73	560.917	8.49	746.69	-1.7234	2	0	-0.0029	0.396	TRUE	FALSE
0.998	20160901_03_Blue_phospho-Sample005.04025.04025.2	4025	0.638	0.004	0.204	-0.001	R.APQTSS[167.00]SPPPVR.R	sp|Q8IYB3|SRRM1_HUMAN_UNMAPPED	1302.6	2	1302.6	652.306	9.79	746.89	-1.3031	2	0	-0.0017	0.511	TRUE	FALSE
0.9995	20160901_03_Blue_phospho-Sample005.04026.04026.3	4026	0.608	0.072	0.136	-0.001	R.QGSITSPQANEQSVT[181.01]PQR.R	sp|Q9UQ35|SRRM2_HUMAN_UNMAPPED	2006.91	3	2006.9	669.976	6	747.09	-1.2438	2	0	-0.0025	0.486	TRUE	TRUE
0.9995	20160901_03_Blue_phospho-Sample005.04035.04035.3	4035	0.486	0.002	0.145	-0.001	R.SASPYPSHSLSS[167.00]PQR.K	sp|Q5T200|ZC3HD_HUMAN_UNMAPPED	1679.73	3	1679.73	560.917	8.49	748.96	-2.4959	2	0	-0.0042	0.389	TRUE	TRUE
0.998	20160901_03_Blue_phospho-Sample005.04037.04037.2	4037	0.644	0.001	0.198	-0.001	R.APQTSSS[167.00]PPPVR.R	sp|Q8IYB3|SRRM1_HUMAN_UNMAPPED	1302.6	2	1302.59	652.306	9.79	749.36	-1.763	2	0	-0.0023	0.515	TRUE	TRUE
0.999	20160901_03_Blue_phospho-Sample005.04045.04045.3	4045	0.507	0.004	0.148	-0.001	R.SASPYPSHSLS[167.00]SPQR.K	sp|Q5T200|ZC3HD_HUMAN_UNMAPPED	1679.73	3	1679.73	560.917	8.49	751.03	-1.6045	2	0	-0.0027	0.405	TRUE	FALSE
0.9986	20160901_03_Blue_phospho-Sample005.04047.04047.4	4047	0.45	0	0.182	-0.001	K.RPASPSS[167.00]PEHLPATPAESPAQR.F	sp|Q9H7L9|SDS3_HUMAN_UNMAPPED	2362.11	4	2362.1	591.534	6.76	751.43	-0.972	2	0	-0.0023	0.36	TRUE	TRUE
0.998	20160901_03_Blue_phospho-Sample005.04048.04048.2	4048	0.659	0.003	0.196	-0.001	R.APQTSS[167.00]SPPPVR.R	sp|Q8IYB3|SRRM1_HUMAN_UNMAPPED	1302.6	2	1302.6	652.306	9.79	751.63	-1.3031	2	0	-0.0017	0.527	TRUE	FALSE
0.9992	20160901_03_Blue_phospho-Sample005.04056.04056.3	4056	0.517	0.004	0.143	0	R.SASPYPSHSLS[167.00]SPQR.K	sp|Q5T200|ZC3HD_HUMAN_UNMAPPED	1679.73	3	1679.73	560.917	8.49	753.3	-0.832	2	0	-0.0014	0.414	TRUE	FALSE
0.9986	20160901_03_Blue_phospho-Sample005.04058.04058.4	4058	0.454	0	0.191	0	K.RPASPSS[167.00]PEHLPATPAESPAQR.F	sp|Q9H7L9|SDS3_HUMAN_UNMAPPED	2362.11	4	2362.11	591.534	6.76	753.7	0.4649	2	0	0.0011	0.363	TRUE	TRUE
0.998	20160901_03_Blue_phospho-Sample005.04059.04059.2	4059	0.639	0.004	0.193	0	R.APQTSS[167.00]SPPPVR.R	sp|Q8IYB3|SRRM1_HUMAN_UNMAPPED	1302.6	2	1302.6	652.306	9.79	753.9	-0.6899	2	0	-0.0009	0.512	TRUE	FALSE
0.9987	20160901_03_Blue_phospho-Sample005.04067.04067.3	4067	0.493	0.005	0.152	-0.002	R.SASPYPSHSLS[167.00]SPQR.K	sp|Q5T200|ZC3HD_HUMAN_UNMAPPED	1679.73	3	1679.73	560.917	8.49	755.57	-2.9713	2	0	-0.005	0.394	TRUE	FALSE
0.9986	20160901_03_Blue_phospho-Sample005.04069.04069.4	4069	0.443	0	0.183	-0.001	K.RPASPSS[167.00]PEHLPATPAESPAQR.F	sp|Q9H7L9|SDS3_HUMAN_UNMAPPED	2362.11	4	2362.1	591.534	6.76	755.97	-2.1132	2	0	-0.005	0.354	TRUE	TRUE
0.998	20160901_03_Blue_phospho-Sample005.04070.04070.2	4070	0.646	0.009	0.186	-0.002	R.APQTSS[167.00]SPPPVR.R	sp|Q8IYB3|SRRM1_HUMAN_UNMAPPED	1302.6	2	1302.59	652.306	9.79	756.17	-2.6828	2	0	-0.0035	0.517	TRUE	FALSE
0.9992	20160901_03_Blue_phospho-Sample005.04079.04079.3	4079	0.518	0.004	0.15	-0.001	R.SASPYPSHSLS[167.00]SPQR.K	sp|Q5T200|ZC3HD_HUMAN_UNMAPPED	1679.73	3	1679.73	560.917	8.49	758.04	-1.3074	2	0	-0.0022	0.415	TRUE	FALSE
0.9986	20160901_03_Blue_phospho-Sample005.04080.04080.4	4080	0.472	0	0.176	0	K.RPASPSS[167.00]PEHLPATPAESPAQR.F	sp|Q9H7L9|SDS3_HUMAN_UNMAPPED	2362.11	4	2362.11	591.534	6.76	758.24	0.7607	2	0	0.0018	0.378	TRUE	TRUE
0.998	20160901_03_Blue_phospho-Sample005.04081.04081.2	4081	0.629	0.001	0.183	0	R.APQTSSS[167.00]PPPVR.R	sp|Q8IYB3|SRRM1_HUMAN_UNMAPPED	1302.6	2	1302.6	652.306	9.79	758.44	0.0767	2	0	0.0001	0.503	TRUE	TRUE
0.9997	20160901_03_Blue_phospho-Sample005.04090.04090.3	4090	0.548	0.008	0.15	-0.001	R.SASPYPSHSLSS[167.00]PQR.K	sp|Q5T200|ZC3HD_HUMAN_UNMAPPED	1679.73	3	1679.73	560.917	8.49	760.31	-2.4365	2	0	-0.0041	0.439	TRUE	TRUE
0.9986	20160901_03_Blue_phospho-Sample005.04091.04091.4	4091	0.504	0	0.167	0	K.RPAS[167.00]PSSPEHLPATPAESPAQR.F	sp|Q9H7L9|SDS3_HUMAN_UNMAPPED	2362.11	4	2362.11	591.534	6.76	760.51	-0.6339	2	0	-0.0015	0.403	TRUE	FALSE
0.998	20160901_03_Blue_phospho-Sample005.04092.04092.2	4092	0.626	0.001	0.192	-0.001	R.APQTSS[167.00]SPPPVR.R	sp|Q8IYB3|SRRM1_HUMAN_UNMAPPED	1302.6	2	1302.59	652.306	9.79	760.71	-2.1462	2	0	-0.0028	0.501	TRUE	FALSE
0.9986	20160901_03_Blue_phospho-Sample005.04102.04102.4	4102	0.495	0	0.167	0.001	K.RPASPSS[167.00]PEHLPATPAESPAQR.F	sp|Q9H7L9|SDS3_HUMAN_UNMAPPED	2362.11	4	2362.11	591.534	6.76	762.79	0.8875	2	0	0.0021	0.396	TRUE	TRUE
0.998	20160901_03_Blue_phospho-Sample005.04103.04103.2	4103	0.655	0.011	0.19	0	R.APQTSS[167.00]SPPPVR.R	sp|Q8IYB3|SRRM1_HUMAN_UNMAPPED	1302.6	2	1302.6	652.306	9.79	762.99	-0.3066	2	0	-0.0004	0.524	TRUE	FALSE
0.9986	20160901_03_Blue_phospho-Sample005.04113.04113.4	4113	0.512	0	0.167	0	K.RPASPSS[167.00]PEHLPATPAESPAQR.F	sp|Q9H7L9|SDS3_HUMAN_UNMAPPED	2362.11	4	2362.11	591.534	6.76	765.07	-0.0845	2	0	-0.0002	0.409	TRUE	TRUE
0.998	20160901_03_Blue_phospho-Sample005.04114.04114.2	4114	0.635	0	0.184	-0.001	R.APQTSS[167.00]SPPPVR.R	sp|Q8IYB3|SRRM1_HUMAN_UNMAPPED	1302.6	2	1302.6	652.306	9.79	765.27	-1.1498	2	0	-0.0015	0.508	TRUE	FALSE
0.9986	20160901_03_Blue_phospho-Sample005.04123.04123.4	4123	0.513	0	0.167	-0.001	K.RPASPSS[167.00]PEHLPATPAESPAQR.F	sp|Q9H7L9|SDS3_HUMAN_UNMAPPED	2362.11	4	2362.1	591.534	6.76	767.12	-1.3524	2	0	-0.0032	0.41	TRUE	TRUE
0.998	20160901_03_Blue_phospho-Sample005.04124.04124.2	4124	0.607	0.007	0.182	-0.001	R.APQTSSS[167.00]PPPVR.R	sp|Q8IYB3|SRRM1_HUMAN_UNMAPPED	1302.6	2	1302.59	652.306	9.79	767.32	-1.9929	2	0	-0.0026	0.486	TRUE	TRUE
0.9996	20160901_03_Blue_phospho-Sample005.04125.04125.3	4125	0.555	0	0.167	0	R.SGSSQELDVKPS[167.00]ASPQER.S	sp|Q9UQ35|SRRM2_HUMAN_UNMAPPED	1980.88	3	1980.88	661.3	4.68	767.52	-0.3528	2	0	-0.0007	0.444	TRUE	TRUE
0.9986	20160901_03_Blue_phospho-Sample005.04134.04134.4	4134	0.5	0	0.163	-0.001	K.RPASPSS[167.00]PEHLPATPAESPAQR.F	sp|Q9H7L9|SDS3_HUMAN_UNMAPPED	2362.11	4	2362.1	591.534	6.76	769.38	-1.606	2	0	-0.0038	0.4	TRUE	TRUE
0.998	20160901_03_Blue_phospho-Sample005.04135.04135.2	4135	0.62	0.006	0.181	-0.002	R.APQTSSS[167.00]PPPVR.R	sp|Q8IYB3|SRRM1_HUMAN_UNMAPPED	1302.6	2	1302.59	652.306	9.79	769.58	-2.6828	2	0	-0.0035	0.496	TRUE	TRUE
0.9995	20160901_03_Blue_phospho-Sample005.04136.04136.3	4136	0.665	0.084	0.151	-0.002	R.QGSITSPQANEQSVT[181.01]PQR.R	sp|Q9UQ35|SRRM2_HUMAN_UNMAPPED	2006.91	3	2006.9	669.976	6	769.78	-2.8857	2	0	-0.0058	0.532	TRUE	TRUE
0.9996	20160901_03_Blue_phospho-Sample005.04143.04143.3	4143	0.589	0.003	0.154	-0.003	R.SASPYPSHSLS[167.00]SPQR.K	sp|Q5T200|ZC3HD_HUMAN_UNMAPPED	1679.73	3	1679.72	560.917	8.49	771.26	-4.6947	2	0	-0.0079	0.471	TRUE	FALSE
0.998	20160901_03_Blue_phospho-Sample005.04144.04144.2	4144	0.621	0.007	0.187	-0.003	R.APQTSSS[167.00]PPPVR.R	sp|Q8IYB3|SRRM1_HUMAN_UNMAPPED	1302.6	2	1302.59	652.306	9.79	771.46	-4.2158	2	0	-0.0055	0.497	TRUE	TRUE
0.9997	20160901_03_Blue_phospho-Sample005.04145.04145.3	4145	0.599	0.005	0.181	-0.002	R.SGSSQELDVKPS[167.00]ASPQER.S	sp|Q9UQ35|SRRM2_HUMAN_UNMAPPED	1980.88	3	1980.87	661.3	4.68	771.66	-2.3187	2	0	-0.0046	0.479	TRUE	TRUE
0.9995	20160901_03_Blue_phospho-Sample005.04146.04146.3	4146	0.703	0.097	0.152	-0.001	R.QGSITSPQANEQSVT[181.01]PQR.R	sp|Q9UQ35|SRRM2_HUMAN_UNMAPPED	2006.91	3	2006.9	669.976	6	771.86	-1.9901	2	0	-0.004	0.563	TRUE	TRUE
0.9977	20160901_03_Blue_phospho-Sample005.04147.04147.2	4147	0.716	0.028	0.149	-0.004	R.SGAQASSTPLS[167.00]PTR.L	sp|P02545|LMNA_HUMAN_UNMAPPED	1438.65	2	1438.64	720.33	9.47	772.06	-4.9977	2	0	-0.0072	0.573	TRUE	TRUE
0.0028	20160901_03_Blue_phospho-Sample005.04151.04151.3	4151	0.245	0.003	0.34	-0.006	R.GPPSPPAPVMHSPS[167.00]R.K	sp|Q13573|SNW1_HUMAN_UNMAPPED	1592.72	3	1592.7	531.913	9.76	772.96	-11.3428	2	0	-0.0181	0.115	TRUE	TRUE
0.9998	20160901_03_Blue_phospho-Sample005.04153.04153.3	4153	0.619	0.001	0.165	0	R.SASPYPSHSLSS[167.00]PQR.K	sp|Q5T200|ZC3HD_HUMAN_UNMAPPED	1679.73	3	1679.73	560.917	8.49	773.36	0.3566	2	0	0.0006	0.496	TRUE	TRUE
0.998	20160901_03_Blue_phospho-Sample005.04154.04154.2	4154	0.628	0	0.174	0	R.APQTSSS[167.00]PPPVR.R	sp|Q8IYB3|SRRM1_HUMAN_UNMAPPED	1302.6	2	1302.6	652.306	9.79	773.56	-0.0767	2	0	-0.0001	0.502	TRUE	TRUE
0.9978	20160901_03_Blue_phospho-Sample005.04155.04155.3	4155	0.621	0.006	0.201	0.001	R.SGSSQELDVKPS[167.00]ASPQER.S	sp|Q9UQ35|SRRM2_HUMAN_UNMAPPED	1980.88	3	1980.88	661.3	4.68	773.76	1.1089	2	0	0.0022	0.377	TRUE	TRUE
0.9995	20160901_03_Blue_phospho-Sample005.04156.04156.3	4156	0.714	0.098	0.154	0.001	R.QGSITSPQANEQSVT[181.01]PQR.R	sp|Q9UQ35|SRRM2_HUMAN_UNMAPPED	2006.91	3	2006.91	669.976	6	773.96	1.4428	2	0	0.0029	0.571	TRUE	TRUE
0.9977	20160901_03_Blue_phospho-Sample005.04158.04158.2	4158	0.73	0.028	0.15	-0.002	R.SGAQASSTPLS[167.00]PTR.L	sp|P02545|LMNA_HUMAN_UNMAPPED	1438.65	2	1438.64	720.33	9.47	774.36	-2.36	2	0	-0.0034	0.584	TRUE	TRUE
0.1169	20160901_03_Blue_phospho-Sample005.04162.04162.3	4162	0.239	0.006	0.283	-0.007	R.GPPSPPAPVMHSPS[167.00]R.K	sp|Q13573|SNW1_HUMAN_UNMAPPED	1592.72	3	1592.7	531.913	9.76	775.24	-12.5335	2	0	-0.02	0.191	TRUE	TRUE
0.9998	20160901_03_Blue_phospho-Sample005.04163.04163.3	4163	0.65	0.001	0.165	0	R.SASPYPSHSLSS[167.00]PQR.K	sp|Q5T200|ZC3HD_HUMAN_UNMAPPED	1679.73	3	1679.73	560.917	8.49	775.44	-0.4754	2	0	-0.0008	0.52	TRUE	TRUE
0.998	20160901_03_Blue_phospho-Sample005.04165.04165.2	4165	0.611	0	0.193	-0.002	R.APQTSS[167.00]SPPPVR.R	sp|Q8IYB3|SRRM1_HUMAN_UNMAPPED	1302.6	2	1302.59	652.306	9.79	775.84	-3.6793	2	0	-0.0048	0.489	TRUE	FALSE
0.9997	20160901_03_Blue_phospho-Sample005.04166.04166.3	4166	0.643	0.007	0.201	0	R.SGSSQELDVKPS[167.00]ASPQER.S	sp|Q9UQ35|SRRM2_HUMAN_UNMAPPED	1980.88	3	1980.88	661.3	4.68	776.04	0.1008	2	0	0.0002	0.514	TRUE	TRUE
0.9995	20160901_03_Blue_phospho-Sample005.04167.04167.3	4167	0.707	0.097	0.155	0.001	R.QGSITSPQANEQSVT[181.01]PQR.R	sp|Q9UQ35|SRRM2_HUMAN_UNMAPPED	2006.91	3	2006.91	669.976	6	776.24	0.7463	2	0	0.0015	0.566	TRUE	TRUE
0.9977	20160901_03_Blue_phospho-Sample005.04169.04169.2	4169	0.717	0.028	0.15	-0.003	R.SGAQASSTPLS[167.00]PTR.L	sp|P02545|LMNA_HUMAN_UNMAPPED	1438.65	2	1438.64	720.33	9.47	776.64	-4.3036	2	0	-0.0062	0.574	TRUE	TRUE
0.2194	20160901_03_Blue_phospho-Sample005.04172.04172.3	4172	0.257	0.002	0.199	-0.006	R.GPPSPPAPVMHSPS[167.00]R.K	sp|Q13573|SNW1_HUMAN_UNMAPPED	1592.72	3	1592.7	531.913	9.76	777.3	-11.6562	2	0	-0.0186	0.206	TRUE	TRUE
0.9998	20160901_03_Blue_phospho-Sample005.04173.04173.3	4173	0.657	0.004	0.168	0.001	R.SASPYPSHSLSS[167.00]PQR.K	sp|Q5T200|ZC3HD_HUMAN_UNMAPPED	1679.73	3	1679.73	560.917	8.49	777.5	1.1885	2	0	0.002	0.525	TRUE	TRUE
0.998	20160901_03_Blue_phospho-Sample005.04176.04176.2	4176	0.611	0.005	0.176	-0.001	R.APQTSSS[167.00]PPPVR.R	sp|Q8IYB3|SRRM1_HUMAN_UNMAPPED	1302.6	2	1302.6	652.306	9.79	778.1	-1.4564	2	0	-0.0019	0.489	TRUE	TRUE
0.9976	20160901_03_Blue_phospho-Sample005.04177.04177.3	4177	0.616	0.006	0.197	0.002	R.SGSSQELDVKPS[167.00]ASPQER.S	sp|Q9UQ35|SRRM2_HUMAN_UNMAPPED	1980.88	3	1980.88	661.3	4.68	778.3	2.4195	2	0	0.0048	0.374	TRUE	TRUE
0.9995	20160901_03_Blue_phospho-Sample005.04178.04178.3	4178	0.712	0.095	0.151	0.001	R.QGSITSPQANEQSVT[181.01]PQR.R	sp|Q9UQ35|SRRM2_HUMAN_UNMAPPED	2006.91	3	2006.91	669.976	6	778.5	1.2438	2	0	0.0025	0.569	TRUE	TRUE
0.9977	20160901_03_Blue_phospho-Sample005.04180.04180.2	4180	0.705	0.03	0.145	0	R.SGAQASSTPLS[167.00]PTR.L	sp|P02545|LMNA_HUMAN_UNMAPPED	1438.65	2	1438.64	720.33	9.47	778.9	-0.3471	2	0	-0.0005	0.564	TRUE	TRUE
0.7538	20160901_03_Blue_phospho-Sample005.04183.04183.3	4183	0.284	0.001	0.191	-0.006	R.GPPSPPAPVMHS[167.00]PSR.K	sp|Q13573|SNW1_HUMAN_UNMAPPED	1592.72	3	1592.7	531.913	9.76	779.55	-11.7188	2	0	-0.0187	0.227	TRUE	FALSE
0.9998	20160901_03_Blue_phospho-Sample005.04184.04184.3	4184	0.64	0.002	0.165	0	R.SASPYPSHSLSS[167.00]PQR.K	sp|Q5T200|ZC3HD_HUMAN_UNMAPPED	1679.73	3	1679.73	560.917	8.49	779.75	-0.6537	2	0	-0.0011	0.512	TRUE	TRUE
0.9986	20160901_03_Blue_phospho-Sample005.04187.04187.4	4187	0.569	0	0.163	0	K.RPASPSS[167.00]PEHLPATPAESPAQR.F	sp|Q9H7L9|SDS3_HUMAN_UNMAPPED	2362.11	4	2362.11	591.534	6.76	780.35	0.1268	2	0	0.0003	0.455	TRUE	TRUE
0.9996	20160901_03_Blue_phospho-Sample005.04189.04189.3	4189	0.588	0.004	0.19	0	R.SGSSQELDVKPS[167.00]ASPQER.S	sp|Q9UQ35|SRRM2_HUMAN_UNMAPPED	1980.88	3	1980.88	661.3	4.68	780.75	0.0504	2	0	0.0001	0.471	TRUE	TRUE
0.9995	20160901_03_Blue_phospho-Sample005.04190.04190.3	4190	0.682	0.093	0.151	-0.001	R.QGSITSPQANEQSVT[181.01]PQR.R	sp|Q9UQ35|SRRM2_HUMAN_UNMAPPED	2006.91	3	2006.9	669.976	6	780.95	-0.796	2	0	-0.0016	0.546	TRUE	TRUE
0.9977	20160901_03_Blue_phospho-Sample005.04191.04191.2	4191	0.655	0.032	0.142	-0.002	R.SGAQASSTPLS[167.00]PTR.L	sp|P02545|LMNA_HUMAN_UNMAPPED	1438.65	2	1438.64	720.33	9.47	781.15	-2.9153	2	0	-0.0042	0.524	TRUE	TRUE
0.5455	20160901_03_Blue_phospho-Sample005.04195.04195.3	4195	0.26	0.001	0.238	-0.006	R.GPPSPPAPVMHS[167.00]PSR.K	sp|Q13573|SNW1_HUMAN_UNMAPPED	1592.72	3	1592.7	531.913	9.76	782.01	-10.6535	2	0	-0.017	0.208	TRUE	FALSE
0.9998	20160901_03_Blue_phospho-Sample005.04196.04196.3	4196	0.615	0.003	0.162	0	R.SASPYPSHSLSS[167.00]PQR.K	sp|Q5T200|ZC3HD_HUMAN_UNMAPPED	1679.73	3	1679.73	560.917	8.49	782.21	0	2	0	0	0.492	TRUE	TRUE
0.9986	20160901_03_Blue_phospho-Sample005.04199.04199.4	4199	0.63	0	0.164	0	K.RPASPSS[167.00]PEHLPATPAESPAQR.F	sp|Q9H7L9|SDS3_HUMAN_UNMAPPED	2362.11	4	2362.1	591.534	6.76	782.81	-0.803	2	0	-0.0019	0.504	TRUE	TRUE
0.9953	20160901_03_Blue_phospho-Sample005.04200.04200.3	4200	0.582	0.009	0.178	0.001	R.SGSSQELDVKPS[167.00]ASPQER.S	sp|Q9UQ35|SRRM2_HUMAN_UNMAPPED	1980.88	3	1980.88	661.3	4.68	783.01	1.2097	2	0	0.0024	0.355	TRUE	TRUE
0.9995	20160901_03_Blue_phospho-Sample005.04201.04201.3	4201	0.667	0.087	0.149	0	R.QGSITSPQANEQSVT[181.01]PQR.R	sp|Q9UQ35|SRRM2_HUMAN_UNMAPPED	2006.91	3	2006.91	669.976	6	783.21	0.4478	2	0	0.0009	0.534	TRUE	TRUE
0.9977	20160901_03_Blue_phospho-Sample005.04202.04202.2	4202	0.648	0.026	0.139	-0.001	R.SGAQASSTPLS[167.00]PTR.L	sp|P02545|LMNA_HUMAN_UNMAPPED	1438.65	2	1438.64	720.33	9.47	783.41	-0.833	2	0	-0.0012	0.519	TRUE	TRUE
0.4064	20160901_03_Blue_phospho-Sample005.04206.04206.3	4206	0.28	0.001	0.224	-0.007	R.GPPSPPAPVMHSPS[167.00]R.K	sp|Q13573|SNW1_HUMAN_UNMAPPED	1592.72	3	1592.7	531.913	9.76	784.28	-12.2202	2	0	-0.0195	0.224	TRUE	TRUE
0.9997	20160901_03_Blue_phospho-Sample005.04207.04207.3	4207	0.639	0.002	0.157	-0.001	R.SASPYPSHSLS[167.00]SPQR.K	sp|Q5T200|ZC3HD_HUMAN_UNMAPPED	1679.73	3	1679.73	560.917	8.49	784.48	-1.8422	2	0	-0.0031	0.511	TRUE	FALSE
0.9986	20160901_03_Blue_phospho-Sample005.04208.04208.4	4208	0.622	0.002	0.171	0	K.RPAS[167.00]PSSPEHLPATPAESPAQR.F	sp|Q9H7L9|SDS3_HUMAN_UNMAPPED	2362.11	4	2362.11	591.534	6.76	784.68	-0.6762	2	0	-0.0016	0.497	TRUE	FALSE
0.998	20160901_03_Blue_phospho-Sample005.04210.04210.2	4210	0.59	0.002	0.171	-0.002	R.APQTSS[167.00]SPPPVR.R	sp|Q8IYB3|SRRM1_HUMAN_UNMAPPED	1302.6	2	1302.59	652.306	9.79	785.08	-3.296	2	0	-0.0043	0.472	TRUE	FALSE
0.9996	20160901_03_Blue_phospho-Sample005.04211.04211.3	4211	0.583	0.004	0.172	0	R.SGSSQELDVKPS[167.00]ASPQER.S	sp|Q9UQ35|SRRM2_HUMAN_UNMAPPED	1980.88	3	1980.88	661.3	4.68	785.28	-0.3528	2	0	-0.0007	0.466	TRUE	TRUE
0.9995	20160901_03_Blue_phospho-Sample005.04212.04212.3	4212	0.639	0.085	0.145	-0.001	R.QGSITSPQANEQSVT[181.01]PQR.R	sp|Q9UQ35|SRRM2_HUMAN_UNMAPPED	2006.91	3	2006.9	669.976	6	785.48	-2.1394	2	0	-0.0043	0.511	TRUE	TRUE
0.9999	20160901_03_Blue_phospho-Sample005.04213.04213.3	4213	0.691	0.002	0.201	0	K.RPAS[167.00]PSSPEHLPATPAESPAQR.F	sp|Q9H7L9|SDS3_HUMAN_UNMAPPED	2362.11	3	2362.11	788.376	6.76	785.68	0.3382	2	0	0.0008	0.552	TRUE	FALSE
0.8689	20160901_03_Blue_phospho-Sample005.04217.04217.3	4217	0.304	0	0.207	-0.005	R.GPPSPPAPVMHS[167.00]PSR.K	sp|Q13573|SNW1_HUMAN_UNMAPPED	1592.72	3	1592.7	531.913	9.76	786.54	-9.9015	2	0	-0.0158	0.243	TRUE	FALSE
0.9997	20160901_03_Blue_phospho-Sample005.04218.04218.3	4218	0.511	0.001	0.229	-0.002	R.GPPSPPAPVM[147.04]HS[167.00]PSR.K	sp|Q13573|SNW1_HUMAN_UNMAPPED	1608.71	3	1608.71	537.245	9.76	786.74	-3.4125	2	0	-0.0055	0.409	TRUE	FALSE
0.9998	20160901_03_Blue_phospho-Sample005.04219.04219.3	4219	0.6	0.006	0.16	0	R.SASPYPSHSLSS[167.00]PQR.K	sp|Q5T200|ZC3HD_HUMAN_UNMAPPED	1679.73	3	1679.73	560.917	8.49	786.95	0.0594	2	0	0.0001	0.48	TRUE	TRUE
0.9986	20160901_03_Blue_phospho-Sample005.04220.04220.4	4220	0.617	0	0.175	0.001	K.RPASPSS[167.00]PEHLPATPAESPAQR.F	sp|Q9H7L9|SDS3_HUMAN_UNMAPPED	2362.11	4	2362.11	591.534	6.76	787.15	1.6905	2	0	0.004	0.493	TRUE	TRUE
0.9852	20160901_03_Blue_phospho-Sample005.04222.04222.3	4222	0.536	0.004	0.184	0.001	R.SGSSQELDVKPS[167.00]ASPQER.S	sp|Q9UQ35|SRRM2_HUMAN_UNMAPPED	1980.88	3	1980.88	661.3	4.68	787.54	0.8569	2	0	0.0017	0.325	TRUE	TRUE
0.9995	20160901_03_Blue_phospho-Sample005.04223.04223.3	4223	0.646	0.088	0.147	-0.001	R.QGSITSPQANEQSVT[181.01]PQR.R	sp|Q9UQ35|SRRM2_HUMAN_UNMAPPED	2006.91	3	2006.9	669.976	6	787.75	-0.796	2	0	-0.0016	0.517	TRUE	TRUE
0.9999	20160901_03_Blue_phospho-Sample005.04224.04224.3	4224	0.69	0	0.201	0.002	K.RPAS[167.00]PSSPEHLPATPAESPAQR.F	sp|Q9H7L9|SDS3_HUMAN_UNMAPPED	2362.11	3	2362.11	788.376	6.76	787.95	2.5791	2	0	0.0061	0.552	TRUE	FALSE
0.9065	20160901_03_Blue_phospho-Sample005.04228.04228.3	4228	0.314	0.007	0.199	-0.005	R.GPPSPPAPVMHS[167.00]PSR.K	sp|Q13573|SNW1_HUMAN_UNMAPPED	1592.72	3	1592.7	531.913	9.76	788.81	-10.1521	2	0	-0.0162	0.251	TRUE	FALSE
0.9995	20160901_03_Blue_phospho-Sample005.04229.04229.3	4229	0.529	0.011	0.219	-0.002	R.GPPSPPAPVM[147.04]HSPS[167.00]R.K	sp|Q13573|SNW1_HUMAN_UNMAPPED	1608.71	3	1608.71	537.245	9.76	789.02	-3.1643	2	0	-0.0051	0.423	TRUE	TRUE
0.9998	20160901_03_Blue_phospho-Sample005.04230.04230.3	4230	0.576	0.001	0.16	0	R.SASPYPSHSLSS[167.00]PQR.K	sp|Q5T200|ZC3HD_HUMAN_UNMAPPED	1679.73	3	1679.73	560.917	8.49	789.22	-0.1783	2	0	-0.0003	0.461	TRUE	TRUE
0.9986	20160901_03_Blue_phospho-Sample005.04232.04232.4	4232	0.614	0	0.174	0.001	K.RPASPSS[167.00]PEHLPATPAESPAQR.F	sp|Q9H7L9|SDS3_HUMAN_UNMAPPED	2362.11	4	2362.11	591.534	6.76	789.61	1.1411	2	0	0.0027	0.492	TRUE	TRUE
0.9995	20160901_03_Blue_phospho-Sample005.04234.04234.3	4234	0.631	0.086	0.147	0	R.QGSITSPQANEQSVT[181.01]PQR.R	sp|Q9UQ35|SRRM2_HUMAN_UNMAPPED	2006.91	3	2006.91	669.976	6	790.02	0.1493	2	0	0.0003	0.505	TRUE	TRUE
0.9999	20160901_03_Blue_phospho-Sample005.04235.04235.3	4235	0.686	0	0.198	0.002	K.RPASPSS[167.00]PEHLPATPAESPAQR.F	sp|Q9H7L9|SDS3_HUMAN_UNMAPPED	2362.11	3	2362.11	788.376	6.76	790.22	2.1986	2	0	0.0052	0.549	TRUE	TRUE
0.6645	20160901_03_Blue_phospho-Sample005.04239.04239.3	4239	0.308	0.003	0.213	-0.005	R.GPPSPPAPVMHSPS[167.00]R.K	sp|Q13573|SNW1_HUMAN_UNMAPPED	1592.72	3	1592.7	531.913	9.76	791.08	-9.4628	2	0	-0.0151	0.246	TRUE	TRUE
0.9997	20160901_03_Blue_phospho-Sample005.04240.04240.3	4240	0.562	0.009	0.223	-0.002	R.GPPSPPAPVM[147.04]HSPS[167.00]R.K	sp|Q13573|SNW1_HUMAN_UNMAPPED	1608.71	3	1608.71	537.245	9.76	791.28	-3.3504	2	0	-0.0054	0.449	TRUE	TRUE
0.9998	20160901_03_Blue_phospho-Sample005.04241.04241.3	4241	0.595	0.004	0.158	-0.001	R.SASPYPSHSLSS[167.00]PQR.K	sp|Q5T200|ZC3HD_HUMAN_UNMAPPED	1679.73	3	1679.73	560.917	8.49	791.47	-2.3176	2	0	-0.0039	0.476	TRUE	TRUE
0.9986	20160901_03_Blue_phospho-Sample005.04242.04242.4	4242	0.637	0.002	0.17	0	K.RPAS[167.00]PSSPEHLPATPAESPAQR.F	sp|Q9H7L9|SDS3_HUMAN_UNMAPPED	2362.11	4	2362.11	591.534	6.76	791.67	0.1691	2	0	0.0004	0.51	TRUE	FALSE
0.998	20160901_03_Blue_phospho-Sample005.04244.04244.2	4244	0.557	0.01	0.175	-0.002	R.APQTSSS[167.00]PPPVR.R	sp|Q8IYB3|SRRM1_HUMAN_UNMAPPED	1302.6	2	1302.59	652.306	9.79	792.08	-3.296	2	0	-0.0043	0.446	TRUE	TRUE
0.9995	20160901_03_Blue_phospho-Sample005.04245.04245.3	4245	0.643	0.088	0.142	-0.001	R.QGSITSPQANEQSVT[181.01]PQR.R	sp|Q9UQ35|SRRM2_HUMAN_UNMAPPED	2006.91	3	2006.9	669.976	6	792.28	-1.5921	2	0	-0.0032	0.515	TRUE	TRUE
0.9999	20160901_03_Blue_phospho-Sample005.04246.04246.3	4246	0.676	0.002	0.193	0.001	K.RPAS[167.00]PSSPEHLPATPAESPAQR.F	sp|Q9H7L9|SDS3_HUMAN_UNMAPPED	2362.11	3	2362.11	788.376	6.76	792.47	0.7611	2	0	0.0018	0.541	TRUE	FALSE
0.9997	20160901_03_Blue_phospho-Sample005.04251.04251.3	4251	0.56	0.01	0.225	-0.001	R.GPPSPPAPVM[147.04]HSPS[167.00]R.K	sp|Q13573|SNW1_HUMAN_UNMAPPED	1608.71	3	1608.71	537.245	9.76	793.53	-1.9234	2	0	-0.0031	0.448	TRUE	TRUE
0.9997	20160901_03_Blue_phospho-Sample005.04253.04253.3	4253	0.568	0.002	0.151	0	R.SASPYPSHSLSS[167.00]PQR.K	sp|Q5T200|ZC3HD_HUMAN_UNMAPPED	1679.73	3	1679.73	560.917	8.49	793.94	-0.7131	2	0	-0.0012	0.454	TRUE	TRUE
0.9986	20160901_03_Blue_phospho-Sample005.04254.04254.4	4254	0.618	0.001	0.166	0.001	K.RPAS[167.00]PSSPEHLPATPAESPAQR.F	sp|Q9H7L9|SDS3_HUMAN_UNMAPPED	2362.11	4	2362.11	591.534	6.76	794.13	1.1411	2	0	0.0027	0.494	TRUE	FALSE
0.9995	20160901_03_Blue_phospho-Sample005.04256.04256.3	4256	0.625	0.085	0.14	0	R.QGSITSPQANEQSVT[181.01]PQR.R	sp|Q9UQ35|SRRM2_HUMAN_UNMAPPED	2006.91	3	2006.91	669.976	6	794.53	-0.0995	2	0	-0.0002	0.5	TRUE	TRUE
0.9999	20160901_03_Blue_phospho-Sample005.04257.04257.3	4257	0.662	0.001	0.19	0.002	K.RPAS[167.00]PSSPEHLPATPAESPAQR.F	sp|Q9H7L9|SDS3_HUMAN_UNMAPPED	2362.11	3	2362.11	788.376	6.76	794.74	2.6214	2	0	0.0062	0.53	TRUE	FALSE
0.9178	20160901_03_Blue_phospho-Sample005.04261.04261.3	4261	0.317	0.001	0.215	-0.004	R.GPPSPPAPVMHS[167.00]PSR.K	sp|Q13573|SNW1_HUMAN_UNMAPPED	1592.72	3	1592.7	531.913	9.76	795.6	-8.3974	2	0	-0.0134	0.254	TRUE	FALSE
0.9996	20160901_03_Blue_phospho-Sample005.04262.04262.3	4262	0.538	0.007	0.231	-0.001	R.GPPSPPAPVM[147.04]HSPS[167.00]R.K	sp|Q13573|SNW1_HUMAN_UNMAPPED	1608.71	3	1608.71	537.245	9.76	795.8	-2.1716	2	0	-0.0035	0.431	TRUE	TRUE
0.9996	20160901_03_Blue_phospho-Sample005.04264.04264.3	4264	0.565	0.013	0.15	-0.001	R.SASPYPSHSLS[167.00]SPQR.K	sp|Q5T200|ZC3HD_HUMAN_UNMAPPED	1679.73	3	1679.73	560.917	8.49	796.21	-0.8914	2	0	-0.0015	0.452	TRUE	FALSE
0.9986	20160901_03_Blue_phospho-Sample005.04265.04265.4	4265	0.627	0	0.166	0	K.RPASPSS[167.00]PEHLPATPAESPAQR.F	sp|Q9H7L9|SDS3_HUMAN_UNMAPPED	2362.11	4	2362.11	591.534	6.76	796.41	0.5072	2	0	0.0012	0.502	TRUE	TRUE
0.998	20160901_03_Blue_phospho-Sample005.04267.04267.2	4267	0.569	0.006	0.175	-0.001	R.APQTSSS[167.00]PPPVR.R	sp|Q8IYB3|SRRM1_HUMAN_UNMAPPED	1302.6	2	1302.6	652.306	9.79	796.81	-1.3797	2	0	-0.0018	0.455	TRUE	TRUE
0.9995	20160901_03_Blue_phospho-Sample005.04268.04268.3	4268	0.627	0.082	0.14	0	R.QGSITSPQANEQSVT[181.01]PQR.R	sp|Q9UQ35|SRRM2_HUMAN_UNMAPPED	2006.91	3	2006.9	669.976	6	797.01	-0.7463	2	0	-0.0015	0.501	TRUE	TRUE
0.9996	20160901_03_Blue_phospho-Sample005.04273.04273.3	4273	0.553	0.008	0.228	-0.001	R.GPPSPPAPVM[147.04]HSPS[167.00]R.K	sp|Q13573|SNW1_HUMAN_UNMAPPED	1608.71	3	1608.71	537.245	9.76	798.08	-2.4818	2	0	-0.004	0.442	TRUE	TRUE
0.9997	20160901_03_Blue_phospho-Sample005.04276.04276.3	4276	0.538	0.004	0.154	-0.001	R.SASPYPSHSLSS[167.00]PQR.K	sp|Q5T200|ZC3HD_HUMAN_UNMAPPED	1679.73	3	1679.73	560.917	8.49	798.67	-1.0697	2	0	-0.0018	0.431	TRUE	TRUE
0.9986	20160901_03_Blue_phospho-Sample005.04278.04278.4	4278	0.632	0	0.163	0	K.RPASPSS[167.00]PEHLPATPAESPAQR.F	sp|Q9H7L9|SDS3_HUMAN_UNMAPPED	2362.11	4	2362.11	591.534	6.76	799.08	0.5917	2	0	0.0014	0.506	TRUE	TRUE
0.9996	20160901_03_Blue_phospho-Sample005.04283.04283.3	4283	0.539	0.001	0.228	-0.002	R.GPPSPPAPVM[147.04]HSPS[167.00]R.K	sp|Q13573|SNW1_HUMAN_UNMAPPED	1608.71	3	1608.71	537.245	9.76	800.15	-3.7227	2	0	-0.006	0.431	TRUE	TRUE
0.9997	20160901_03_Blue_phospho-Sample005.04287.04287.3	4287	0.552	0.003	0.15	-0.002	R.SASPYPSHSLSS[167.00]PQR.K	sp|Q5T200|ZC3HD_HUMAN_UNMAPPED	1679.73	3	1679.72	560.917	8.49	800.95	-3.8033	2	0	-0.0064	0.441	TRUE	TRUE
0.9986	20160901_03_Blue_phospho-Sample005.04290.04290.4	4290	0.612	0.002	0.158	-0.001	K.RPAS[167.00]PSSPEHLPATPAESPAQR.F	sp|Q9H7L9|SDS3_HUMAN_UNMAPPED	2362.11	4	2362.1	591.534	6.76	801.55	-1.3524	2	0	-0.0032	0.49	TRUE	FALSE
0.9996	20160901_03_Blue_phospho-Sample005.04295.04295.3	4295	0.548	0.005	0.224	-0.001	R.GPPSPPAPVM[147.04]HSPS[167.00]R.K	sp|Q13573|SNW1_HUMAN_UNMAPPED	1608.71	3	1608.71	537.245	9.76	802.63	-1.5511	2	0	-0.0025	0.438	TRUE	TRUE
0.9997	20160901_03_Blue_phospho-Sample005.04298.04298.3	4298	0.542	0.004	0.149	-0.001	R.SASPYPSHSLSS[167.00]PQR.K	sp|Q5T200|ZC3HD_HUMAN_UNMAPPED	1679.73	3	1679.73	560.917	8.49	803.23	-1.7828	2	0	-0.003	0.433	TRUE	TRUE
0.9986	20160901_03_Blue_phospho-Sample005.04300.04300.4	4300	0.618	0.001	0.158	0.001	K.RPAS[167.00]PSSPEHLPATPAESPAQR.F	sp|Q9H7L9|SDS3_HUMAN_UNMAPPED	2362.11	4	2362.11	591.534	6.76	803.63	0.972	2	0	0.0023	0.494	TRUE	FALSE
0.9998	20160901_03_Blue_phospho-Sample005.04307.04307.3	4307	0.526	0.006	0.232	-0.001	R.GPPSPPAPVM[147.04]HS[167.00]PSR.K	sp|Q13573|SNW1_HUMAN_UNMAPPED	1608.71	3	1608.71	537.245	9.76	805.11	-2.6679	2	0	-0.0043	0.421	TRUE	FALSE
0.9995	20160901_03_Blue_phospho-Sample005.04309.04309.3	4309	0.547	0.005	0.149	-0.001	R.SASPYPSHSLS[167.00]SPQR.K	sp|Q5T200|ZC3HD_HUMAN_UNMAPPED	1679.73	3	1679.73	560.917	8.49	805.51	-0.8914	2	0	-0.0015	0.437	TRUE	FALSE
0.9986	20160901_03_Blue_phospho-Sample005.04311.04311.4	4311	0.608	0	0.156	-0.001	K.RPAS[167.00]PSSPEHLPATPAESPAQR.F	sp|Q9H7L9|SDS3_HUMAN_UNMAPPED	2362.11	4	2362.1	591.534	6.76	805.91	-1.3524	2	0	-0.0032	0.486	TRUE	FALSE
0.9997	20160901_03_Blue_phospho-Sample005.04318.04318.3	4318	0.565	0.006	0.222	-0.001	R.GPPSPPAPVM[147.04]HSPS[167.00]R.K	sp|Q13573|SNW1_HUMAN_UNMAPPED	1608.71	3	1608.71	537.245	9.76	807.39	-1.9234	2	0	-0.0031	0.452	TRUE	TRUE
0.9995	20160901_03_Blue_phospho-Sample005.04320.04320.3	4320	0.542	0.001	0.148	-0.001	R.SASPYPSHSLS[167.00]SPQR.K	sp|Q5T200|ZC3HD_HUMAN_UNMAPPED	1679.73	3	1679.73	560.917	8.49	807.79	-1.0103	2	0	-0.0017	0.434	TRUE	FALSE
0.9986	20160901_03_Blue_phospho-Sample005.04322.04322.4	4322	0.581	0.001	0.157	0	K.RPAS[167.00]PSSPEHLPATPAESPAQR.F	sp|Q9H7L9|SDS3_HUMAN_UNMAPPED	2362.11	4	2362.11	591.534	6.76	808.19	-0.3804	2	0	-0.0009	0.465	TRUE	FALSE
0.9995	20160901_03_Blue_phospho-Sample005.04328.04328.3	4328	0.532	0.009	0.232	-0.002	R.GPPSPPAPVM[147.04]HSPS[167.00]R.K	sp|Q13573|SNW1_HUMAN_UNMAPPED	1608.71	3	1608.71	537.245	9.76	809.46	-3.4745	2	0	-0.0056	0.426	TRUE	TRUE
0.9995	20160901_03_Blue_phospho-Sample005.04330.04330.3	4330	0.497	0.014	0.151	-0.001	R.SASPYPSHSLSS[167.00]PQR.K	sp|Q5T200|ZC3HD_HUMAN_UNMAPPED	1679.73	3	1679.73	560.917	8.49	809.86	-2.6742	2	0	-0.0045	0.397	TRUE	TRUE
0.9997	20160901_03_Blue_phospho-Sample005.04334.04334.3	4334	0.586	0	0.185	0	K.RPASPS[167.00]SPEHLPATPAESPAQR.F	sp|Q9H7L9|SDS3_HUMAN_UNMAPPED	2362.11	3	2362.11	788.376	6.76	810.66	-0.296	2	0	-0.0007	0.469	TRUE	FALSE
0.9998	20160901_03_Blue_phospho-Sample005.04339.04339.3	4339	0.541	0.003	0.222	-0.002	R.GPPSPPAPVM[147.04]HS[167.00]PSR.K	sp|Q13573|SNW1_HUMAN_UNMAPPED	1608.71	3	1608.71	537.245	9.76	811.74	-3.9709	2	0	-0.0064	0.433	TRUE	FALSE
0.9994	20160901_03_Blue_phospho-Sample005.04340.04340.3	4340	0.478	0.001	0.159	-0.001	R.SASPYPSHSLSS[167.00]PQR.K	sp|Q5T200|ZC3HD_HUMAN_UNMAPPED	1679.73	3	1679.73	560.917	8.49	811.94	-2.4365	2	0	-0.0041	0.382	TRUE	TRUE
0.9998	20160901_03_Blue_phospho-Sample005.04345.04345.3	4345	0.594	0	0.178	-0.001	K.RPASPS[167.00]SPEHLPATPAESPAQR.F	sp|Q9H7L9|SDS3_HUMAN_UNMAPPED	2362.11	3	2362.1	788.376	6.76	812.94	-1.1839	2	0	-0.0028	0.475	TRUE	FALSE
0.9999	20160901_03_Blue_phospho-Sample005.04349.04349.3	4349	0.605	0.001	0.223	-0.003	R.GPPSPPAPVMHS[167.00]PSR.K	sp|Q13573|SNW1_HUMAN_UNMAPPED	1592.72	3	1592.71	531.913	9.76	813.81	-5.2014	2	0	-0.0083	0.484	TRUE	FALSE
0.9994	20160901_03_Blue_phospho-Sample005.04350.04350.3	4350	0.523	0.013	0.228	-0.002	R.GPPSPPAPVM[147.04]HSPS[167.00]R.K	sp|Q13573|SNW1_HUMAN_UNMAPPED	1608.71	3	1608.71	537.245	9.76	814.01	-3.7227	2	0	-0.006	0.419	TRUE	TRUE
0.9997	20160901_03_Blue_phospho-Sample005.04352.04352.3	4352	0.539	0.01	0.153	-0.001	R.SASPYPSHSLSS[167.00]PQR.K	sp|Q5T200|ZC3HD_HUMAN_UNMAPPED	1679.73	3	1679.73	560.917	8.49	814.41	-1.9611	2	0	-0.0033	0.431	TRUE	TRUE
0.9986	20160901_03_Blue_phospho-Sample005.04355.04355.4	4355	0.572	0.002	0.157	-0.002	K.RPAS[167.00]PSSPEHLPATPAESPAQR.F	sp|Q9H7L9|SDS3_HUMAN_UNMAPPED	2362.11	4	2362.1	591.534	6.76	815.01	-3.1697	2	0	-0.0075	0.458	TRUE	FALSE
0.9994	20160901_03_Blue_phospho-Sample005.04356.04356.3	4356	0.685	0.077	0.144	-0.001	R.Q[111.03]GSITSPQANEQSVT[181.01]PQR.R	sp|Q9UQ35|SRRM2_HUMAN_UNMAPPED	1989.88	3	1989.87	664.3	6	815.21	-2.2078	2	0	-0.0044	0.456	TRUE	TRUE
0.9999	20160901_03_Blue_phospho-Sample005.04361.04361.3	4361	0.621	0.007	0.24	0	R.GPPSPPAPVMHS[167.00]PSR.K	sp|Q13573|SNW1_HUMAN_UNMAPPED	1592.72	3	1592.72	531.913	9.76	816.28	0	2	0	0	0.497	TRUE	FALSE
0.9997	20160901_03_Blue_phospho-Sample005.04362.04362.3	4362	0.51	0.001	0.222	-0.001	R.GPPSPPAPVM[147.04]HS[167.00]PSR.K	sp|Q13573|SNW1_HUMAN_UNMAPPED	1608.71	3	1608.71	537.245	9.76	816.48	-1.365	2	0	-0.0022	0.408	TRUE	FALSE
0.9997	20160901_03_Blue_phospho-Sample005.04363.04363.3	4363	0.533	0.001	0.153	0	R.SASPYPSHSLSS[167.00]PQR.K	sp|Q5T200|ZC3HD_HUMAN_UNMAPPED	1679.73	3	1679.73	560.917	8.49	816.68	0.4754	2	0	0.0008	0.426	TRUE	TRUE
0.9986	20160901_03_Blue_phospho-Sample005.04365.04365.4	4365	0.578	0	0.156	0.001	K.RPASPSS[167.00]PEHLPATPAESPAQR.F	sp|Q9H7L9|SDS3_HUMAN_UNMAPPED	2362.11	4	2362.11	591.534	6.76	817.08	1.6905	2	0	0.004	0.462	TRUE	TRUE
0.9995	20160901_03_Blue_phospho-Sample005.04366.04366.3	4366	0.684	0.069	0.144	0.001	R.Q[111.03]GSITSPQANEQSVT[181.01]PQR.R	sp|Q9UQ35|SRRM2_HUMAN_UNMAPPED	1989.88	3	1989.88	664.3	6	817.28	1.0036	2	0	0.002	0.547	TRUE	TRUE
0.9999	20160901_03_Blue_phospho-Sample005.04372.04372.3	4372	0.63	0.002	0.251	-0.001	R.GPPSPPAPVMHS[167.00]PSR.K	sp|Q13573|SNW1_HUMAN_UNMAPPED	1592.72	3	1592.71	531.913	9.76	818.56	-1.316	2	0	-0.0021	0.504	TRUE	FALSE
0.9996	20160901_03_Blue_phospho-Sample005.04373.04373.3	4373	0.547	0.011	0.226	-0.001	R.GPPSPPAPVM[147.04]HSPS[167.00]R.K	sp|Q13573|SNW1_HUMAN_UNMAPPED	1608.71	3	1608.71	537.245	9.76	818.76	-2.3577	2	0	-0.0038	0.437	TRUE	TRUE
0.9986	20160901_03_Blue_phospho-Sample005.04376.04376.4	4376	0.561	0.001	0.156	0	K.RPAS[167.00]PSSPEHLPATPAESPAQR.F	sp|Q9H7L9|SDS3_HUMAN_UNMAPPED	2362.11	4	2362.11	591.534	6.76	819.36	0	2	0	0	0.448	TRUE	FALSE
0.9995	20160901_03_Blue_phospho-Sample005.04377.04377.3	4377	0.672	0.069	0.141	0	R.Q[111.03]GSITSPQANEQSVT[181.01]PQR.R	sp|Q9UQ35|SRRM2_HUMAN_UNMAPPED	1989.88	3	1989.88	664.3	6	819.56	0.3512	2	0	0.0007	0.538	TRUE	TRUE
0.9999	20160901_03_Blue_phospho-Sample005.04385.04385.3	4385	0.644	0.001	0.264	-0.001	R.GPPSPPAPVMHS[167.00]PSR.K	sp|Q13573|SNW1_HUMAN_UNMAPPED	1592.72	3	1592.72	531.913	9.76	821.24	-1.128	2	0	-0.0018	0.515	TRUE	FALSE
0.9994	20160901_03_Blue_phospho-Sample005.04386.04386.3	4386	0.527	0.011	0.223	-0.001	R.GPPSPPAPVM[147.04]HSPS[167.00]R.K	sp|Q13573|SNW1_HUMAN_UNMAPPED	1608.71	3	1608.71	537.245	9.76	821.44	-2.0475	2	0	-0.0033	0.421	TRUE	TRUE
0.9994	20160901_03_Blue_phospho-Sample005.04388.04388.3	4388	0.671	0.075	0.139	0	R.Q[111.03]GSITSPQANEQSVT[181.01]PQR.R	sp|Q9UQ35|SRRM2_HUMAN_UNMAPPED	1989.88	3	1989.88	664.3	6	821.84	-0.3512	2	0	-0.0007	0.447	TRUE	TRUE
0.9999	20160901_03_Blue_phospho-Sample005.04397.04397.3	4397	0.69	0.002	0.272	-0.001	R.GPPSPPAPVMHS[167.00]PSR.K	sp|Q13573|SNW1_HUMAN_UNMAPPED	1592.72	3	1592.72	531.913	9.76	823.72	-1.0027	2	0	-0.0016	0.552	TRUE	FALSE
0.9996	20160901_03_Blue_phospho-Sample005.04398.04398.3	4398	0.539	0.005	0.23	-0.001	R.GPPSPPAPVM[147.04]HSPS[167.00]R.K	sp|Q13573|SNW1_HUMAN_UNMAPPED	1608.71	3	1608.71	537.245	9.76	823.92	-2.2336	2	0	-0.0036	0.431	TRUE	TRUE
0.9999	20160901_03_Blue_phospho-Sample005.04407.04407.3	4407	0.679	0.003	0.28	0	R.GPPSPPAPVMHS[167.00]PSR.K	sp|Q13573|SNW1_HUMAN_UNMAPPED	1592.72	3	1592.72	531.913	9.76	825.8	-0.4387	2	0	-0.0007	0.544	TRUE	FALSE
0.9996	20160901_03_Blue_phospho-Sample005.04408.04408.3	4408	0.547	0.008	0.24	-0.001	R.GPPSPPAPVM[147.04]HSPS[167.00]R.K	sp|Q13573|SNW1_HUMAN_UNMAPPED	1608.71	3	1608.71	537.245	9.76	826	-1.6752	2	0	-0.0027	0.438	TRUE	TRUE
0.9977	20160901_03_Blue_phospho-Sample005.04411.04411.2	4411	0.66	0.085	0.153	0	K.SPSPPDGS[167.00]PAATPEIR.V	sp|O00499|BIN1_HUMAN_UNMAPPED	1657.73	2	1657.73	829.875	4.37	826.6	-0.4218	2	0	-0.0007	0.528	TRUE	TRUE
0.9999	20160901_03_Blue_phospho-Sample005.04416.04416.3	4416	0.697	0.001	0.274	-0.001	R.GPPSPPAPVMHS[167.00]PSR.K	sp|Q13573|SNW1_HUMAN_UNMAPPED	1592.72	3	1592.72	531.913	9.76	827.68	-1.128	2	0	-0.0018	0.558	TRUE	FALSE
0.9996	20160901_03_Blue_phospho-Sample005.04417.04417.3	4417	0.549	0.007	0.233	-0.001	R.GPPSPPAPVM[147.04]HSPS[167.00]R.K	sp|Q13573|SNW1_HUMAN_UNMAPPED	1608.71	3	1608.71	537.245	9.76	827.88	-2.3577	2	0	-0.0038	0.439	TRUE	TRUE
0.9986	20160901_03_Blue_phospho-Sample005.04420.04420.4	4420	0.591	0	0.152	0	K.RPASPSS[167.00]PEHLPATPAESPAQR.F	sp|Q9H7L9|SDS3_HUMAN_UNMAPPED	2362.11	4	2362.11	591.534	6.76	828.48	-0.6339	2	0	-0.0015	0.473	TRUE	TRUE
0.9994	20160901_03_Blue_phospho-Sample005.04421.04421.3	4421	0.664	0.063	0.133	-0.001	R.Q[111.03]GSITSPQANEQSVT[181.01]PQR.R	sp|Q9UQ35|SRRM2_HUMAN_UNMAPPED	1989.88	3	1989.88	664.3	6	828.68	-1.4552	2	0	-0.0029	0.437	TRUE	TRUE
0.9977	20160901_03_Blue_phospho-Sample005.04422.04422.2	4422	0.655	0.077	0.159	-0.001	K.SPSPPDGS[167.00]PAATPEIR.V	sp|O00499|BIN1_HUMAN_UNMAPPED	1657.73	2	1657.73	829.875	4.37	828.88	-0.9038	2	0	-0.0015	0.524	TRUE	TRUE
0.9999	20160901_03_Blue_phospho-Sample005.04428.04428.3	4428	0.686	0.001	0.28	0	R.GPPSPPAPVMHSPS[167.00]R.K	sp|Q13573|SNW1_HUMAN_UNMAPPED	1592.72	3	1592.72	531.913	9.76	830.16	0.8773	2	0	0.0014	0.549	TRUE	TRUE
0.9996	20160901_03_Blue_phospho-Sample005.04429.04429.3	4429	0.548	0.012	0.233	0	R.GPPSPPAPVM[147.04]HSPS[167.00]R.K	sp|Q13573|SNW1_HUMAN_UNMAPPED	1608.71	3	1608.71	537.245	9.76	830.36	0.2482	2	0	0.0004	0.439	TRUE	TRUE
0.9977	20160901_03_Blue_phospho-Sample005.04433.04433.2	4433	0.629	0.074	0.16	0.001	K.SPSPPDGS[167.00]PAATPEIR.V	sp|O00499|BIN1_HUMAN_UNMAPPED	1657.73	2	1657.74	829.875	4.37	831.16	1.3255	2	0	0.0022	0.503	TRUE	TRUE
0.9999	20160901_03_Blue_phospho-Sample005.04441.04441.3	4441	0.673	0	0.28	0	R.GPPSPPAPVMHSPS[167.00]R.K	sp|Q13573|SNW1_HUMAN_UNMAPPED	1592.72	3	1592.72	531.913	9.76	832.85	0.94	2	0	0.0015	0.538	TRUE	TRUE
0.9997	20160901_03_Blue_phospho-Sample005.04442.04442.3	4442	0.58	0.01	0.23	0	R.GPPSPPAPVM[147.04]HSPS[167.00]R.K	sp|Q13573|SNW1_HUMAN_UNMAPPED	1608.71	3	1608.71	537.245	9.76	833.05	-0.8686	2	0	-0.0014	0.464	TRUE	TRUE
0.9999	20160901_03_Blue_phospho-Sample005.04452.04452.3	4452	0.689	0	0.274	-0.001	R.GPPSPPAPVMHSPS[167.00]R.K	sp|Q13573|SNW1_HUMAN_UNMAPPED	1592.72	3	1592.72	531.913	9.76	835.13	-1.0027	2	0	-0.0016	0.551	TRUE	TRUE
0.9996	20160901_03_Blue_phospho-Sample005.04453.04453.3	4453	0.549	0.011	0.225	-0.001	R.GPPSPPAPVM[147.04]HSPS[167.00]R.K	sp|Q13573|SNW1_HUMAN_UNMAPPED	1608.71	3	1608.71	537.245	9.76	835.33	-2.4198	2	0	-0.0039	0.439	TRUE	TRUE
0.9999	20160901_03_Blue_phospho-Sample005.04462.04462.3	4462	0.647	0.002	0.276	0	R.GPPSPPAPVMHS[167.00]PSR.K	sp|Q13573|SNW1_HUMAN_UNMAPPED	1592.72	3	1592.72	531.913	9.76	837.21	-0.8773	2	0	-0.0014	0.518	TRUE	FALSE
0.9998	20160901_03_Blue_phospho-Sample005.04463.04463.3	4463	0.533	0.014	0.228	-0.001	R.GPPSPPAPVM[147.04]HS[167.00]PSR.K	sp|Q13573|SNW1_HUMAN_UNMAPPED	1608.71	3	1608.71	537.245	9.76	837.41	-1.9234	2	0	-0.0031	0.426	TRUE	FALSE
0.9999	20160901_03_Blue_phospho-Sample005.04474.04474.3	4474	0.654	0.001	0.27	0	R.GPPSPPAPVMHSPS[167.00]R.K	sp|Q13573|SNW1_HUMAN_UNMAPPED	1592.72	3	1592.72	531.913	9.76	839.68	0.0627	2	0	0.0001	0.523	TRUE	TRUE
0.9998	20160901_03_Blue_phospho-Sample005.04475.04475.3	4475	0.552	0.011	0.234	-0.001	R.GPPSPPAPVM[147.04]HS[167.00]PSR.K	sp|Q13573|SNW1_HUMAN_UNMAPPED	1608.71	3	1608.71	537.245	9.76	839.88	-1.3029	2	0	-0.0021	0.441	TRUE	FALSE
0.9999	20160901_03_Blue_phospho-Sample005.04482.04482.3	4482	0.597	0.003	0.229	0	R.GPPSPPAPVMHS[167.00]PSR.K	sp|Q13573|SNW1_HUMAN_UNMAPPED	1592.72	3	1592.72	531.913	9.76	841.36	-0.4387	2	0	-0.0007	0.478	TRUE	FALSE
0.9998	20160901_03_Blue_phospho-Sample005.04483.04483.3	4483	0.535	0.01	0.241	-0.001	R.GPPSPPAPVM[147.04]HS[167.00]PSR.K	sp|Q13573|SNW1_HUMAN_UNMAPPED	1608.71	3	1608.71	537.245	9.76	841.56	-2.3577	2	0	-0.0038	0.428	TRUE	FALSE
0.9999	20160901_03_Blue_phospho-Sample005.04494.04494.3	4494	0.627	0.005	0.267	0	R.GPPSPPAPVMHS[167.00]PSR.K	sp|Q13573|SNW1_HUMAN_UNMAPPED	1592.72	3	1592.72	531.913	9.76	843.85	0.564	2	0	0.0009	0.502	TRUE	FALSE
0.9996	20160901_03_Blue_phospho-Sample005.04495.04495.3	4495	0.548	0.012	0.228	-0.001	R.GPPSPPAPVM[147.04]HSPS[167.00]R.K	sp|Q13573|SNW1_HUMAN_UNMAPPED	1608.71	3	1608.71	537.245	9.76	844.05	-2.1095	2	0	-0.0034	0.439	TRUE	TRUE
0.9999	20160901_03_Blue_phospho-Sample005.04506.04506.3	4506	0.606	0.004	0.269	0.001	R.GPPSPPAPVMHS[167.00]PSR.K	sp|Q13573|SNW1_HUMAN_UNMAPPED	1592.72	3	1592.72	531.913	9.76	846.33	1.3787	2	0	0.0022	0.485	TRUE	FALSE
0.9998	20160901_03_Blue_phospho-Sample005.04516.04516.3	4516	0.618	0.001	0.271	0	R.GPPSPPAPVMHSPS[167.00]R.K	sp|Q13573|SNW1_HUMAN_UNMAPPED	1592.72	3	1592.72	531.913	9.76	848.4	0.4387	2	0	0.0007	0.494	TRUE	TRUE
0.9994	20160901_03_Blue_phospho-Sample005.04517.04517.3	4517	0.52	0.011	0.224	-0.001	R.GPPSPPAPVM[147.04]HSPS[167.00]R.K	sp|Q13573|SNW1_HUMAN_UNMAPPED	1608.71	3	1608.71	537.245	9.76	848.6	-1.7373	2	0	-0.0028	0.416	TRUE	TRUE
0.9999	20160901_03_Blue_phospho-Sample005.04526.04526.3	4526	0.654	0.003	0.252	-0.001	R.GPPSPPAPVMHSPS[167.00]R.K	sp|Q13573|SNW1_HUMAN_UNMAPPED	1592.72	3	1592.71	531.913	9.76	850.47	-2.632	2	0	-0.0042	0.523	TRUE	TRUE
0.9994	20160901_03_Blue_phospho-Sample005.04527.04527.3	4527	0.524	0.007	0.234	-0.002	R.GPPSPPAPVM[147.04]HSPS[167.00]R.K	sp|Q13573|SNW1_HUMAN_UNMAPPED	1608.71	3	1608.71	537.245	9.76	850.67	-3.4125	2	0	-0.0055	0.419	TRUE	TRUE
0.9999	20160901_03_Blue_phospho-Sample005.04537.04537.3	4537	0.599	0.002	0.211	0	R.GPPSPPAPVMHS[167.00]PSR.K	sp|Q13573|SNW1_HUMAN_UNMAPPED	1592.72	3	1592.72	531.913	9.76	852.74	-0.8147	2	0	-0.0013	0.479	TRUE	FALSE
0.9996	20160901_03_Blue_phospho-Sample005.04538.04538.3	4538	0.549	0.007	0.223	-0.001	R.GPPSPPAPVM[147.04]HSPS[167.00]R.K	sp|Q13573|SNW1_HUMAN_UNMAPPED	1608.71	3	1608.71	537.245	9.76	852.94	-1.5511	2	0	-0.0025	0.439	TRUE	TRUE
0.9999	20160901_03_Blue_phospho-Sample005.04548.04548.3	4548	0.643	0.001	0.252	-0.002	R.GPPSPPAPVMHS[167.00]PSR.K	sp|Q13573|SNW1_HUMAN_UNMAPPED	1592.72	3	1592.71	531.913	9.76	855.01	-3.6347	2	0	-0.0058	0.515	TRUE	FALSE
0.9996	20160901_03_Blue_phospho-Sample005.04549.04549.3	4549	0.541	0.011	0.217	-0.002	R.GPPSPPAPVM[147.04]HSPS[167.00]R.K	sp|Q13573|SNW1_HUMAN_UNMAPPED	1608.71	3	1608.7	537.245	9.76	855.21	-4.3432	2	0	-0.007	0.433	TRUE	TRUE
0.9761	20160901_03_Blue_phospho-Sample005.04552.04552.3	4552	0.437	0.007	0.154	-0.003	R.SASQSS[167.00]LDKLDQELK.E	sp|O60271|JIP4_HUMAN_UNMAPPED	1727.8	3	1727.79	576.94	4.56	855.81	-5.1999	2	1	-0.009	0.35	TRUE	TRUE
0.9999	20160901_03_Blue_phospho-Sample005.04560.04560.3	4560	0.614	0.006	0.254	-0.001	R.GPPSPPAPVMHS[167.00]PSR.K	sp|Q13573|SNW1_HUMAN_UNMAPPED	1592.72	3	1592.72	531.913	9.76	857.48	-1.0653	2	0	-0.0017	0.491	TRUE	FALSE
0.9993	20160901_03_Blue_phospho-Sample005.04561.04561.3	4561	0.513	0	0.22	-0.001	R.GPPSPPAPVM[147.04]HSPS[167.00]R.K	sp|Q13573|SNW1_HUMAN_UNMAPPED	1608.71	3	1608.71	537.245	9.76	857.68	-1.6752	2	0	-0.0027	0.411	TRUE	TRUE
0.9752	20160901_03_Blue_phospho-Sample005.04564.04564.3	4564	0.436	0	0.167	-0.002	R.SASQS[167.00]SLDKLDQELK.E	sp|O60271|JIP4_HUMAN_UNMAPPED	1727.8	3	1727.79	576.94	4.56	858.28	-3.1199	2	1	-0.0054	0.349	TRUE	FALSE
0.9999	20160901_03_Blue_phospho-Sample005.04570.04570.3	4570	0.577	0.006	0.213	-0.001	R.GPPSPPAPVMHS[167.00]PSR.K	sp|Q13573|SNW1_HUMAN_UNMAPPED	1592.72	3	1592.71	531.913	9.76	859.56	-2.1307	2	0	-0.0034	0.462	TRUE	FALSE
0.9997	20160901_03_Blue_phospho-Sample005.04571.04571.3	4571	0.51	0.001	0.214	-0.002	R.GPPSPPAPVM[147.04]HS[167.00]PSR.K	sp|Q13573|SNW1_HUMAN_UNMAPPED	1608.71	3	1608.71	537.245	9.76	859.76	-3.5366	2	0	-0.0057	0.408	TRUE	FALSE
0.9785	20160901_03_Blue_phospho-Sample005.04574.04574.3	4574	0.441	0.004	0.163	-0.002	R.SASQSS[167.00]LDKLDQELK.E	sp|O60271|JIP4_HUMAN_UNMAPPED	1727.8	3	1727.79	576.94	4.56	860.36	-2.831	2	1	-0.0049	0.353	TRUE	TRUE
0.9999	20160901_03_Blue_phospho-Sample005.04582.04582.3	4582	0.587	0.001	0.237	-0.002	R.GPPSPPAPVMHS[167.00]PSR.K	sp|Q13573|SNW1_HUMAN_UNMAPPED	1592.72	3	1592.71	531.913	9.76	862.04	-4.3867	2	0	-0.007	0.47	TRUE	FALSE
0.9992	20160901_03_Blue_phospho-Sample005.04583.04583.3	4583	0.512	0.002	0.227	-0.002	R.GPPSPPAPVM[147.04]HSPS[167.00]R.K	sp|Q13573|SNW1_HUMAN_UNMAPPED	1608.71	3	1608.7	537.245	9.76	862.24	-4.4673	2	0	-0.0072	0.41	TRUE	TRUE
0.9999	20160901_03_Blue_phospho-Sample005.04593.04593.3	4593	0.614	0.006	0.244	-0.001	R.GPPSPPAPVMHS[167.00]PSR.K	sp|Q13573|SNW1_HUMAN_UNMAPPED	1592.72	3	1592.72	531.913	9.76	864.32	-1.1907	2	0	-0.0019	0.491	TRUE	FALSE
0.9995	20160901_03_Blue_phospho-Sample005.04594.04594.3	4594	0.529	0.003	0.213	-0.001	R.GPPSPPAPVM[147.04]HSPS[167.00]R.K	sp|Q13573|SNW1_HUMAN_UNMAPPED	1608.71	3	1608.71	537.245	9.76	864.52	-1.1789	2	0	-0.0019	0.423	TRUE	TRUE
0.9932	20160901_03_Blue_phospho-Sample005.04596.04596.3	4596	0.484	0	0.165	-0.001	R.SASQS[167.00]SLDKLDQELK.E	sp|O60271|JIP4_HUMAN_UNMAPPED	1727.8	3	1727.8	576.94	4.56	864.92	-0.9244	2	1	-0.0016	0.388	TRUE	FALSE
0.9999	20160901_03_Blue_phospho-Sample005.04603.04603.3	4603	0.611	0.006	0.234	-0.001	R.GPPSPPAPVMHS[167.00]PSR.K	sp|Q13573|SNW1_HUMAN_UNMAPPED	1592.72	3	1592.71	531.913	9.76	866.4	-1.6293	2	0	-0.0026	0.489	TRUE	FALSE
0.9995	20160901_03_Blue_phospho-Sample005.04604.04604.3	4604	0.528	0.001	0.211	-0.001	R.GPPSPPAPVM[147.04]HSPS[167.00]R.K	sp|Q13573|SNW1_HUMAN_UNMAPPED	1608.71	3	1608.71	537.245	9.76	866.6	-1.1789	2	0	-0.0019	0.423	TRUE	TRUE
0.9899	20160901_03_Blue_phospho-Sample005.04605.04605.3	4605	0.468	0	0.168	-0.001	R.SASQS[167.00]SLDKLDQELK.E	sp|O60271|JIP4_HUMAN_UNMAPPED	1727.8	3	1727.8	576.94	4.56	866.8	-1.56	2	1	-0.0027	0.375	TRUE	FALSE
0.9999	20160901_03_Blue_phospho-Sample005.04614.04614.3	4614	0.595	0.006	0.242	-0.002	R.GPPSPPAPVMHS[167.00]PSR.K	sp|Q13573|SNW1_HUMAN_UNMAPPED	1592.72	3	1592.71	531.913	9.76	868.64	-3.5094	2	0	-0.0056	0.476	TRUE	FALSE
0.9995	20160901_03_Blue_phospho-Sample005.04615.04615.3	4615	0.53	0.001	0.215	-0.002	R.GPPSPPAPVM[147.04]HSPS[167.00]R.K	sp|Q13573|SNW1_HUMAN_UNMAPPED	1608.71	3	1608.71	537.245	9.76	868.84	-3.5366	2	0	-0.0057	0.424	TRUE	TRUE
0.9934	20160901_03_Blue_phospho-Sample005.04616.04616.3	4616	0.486	0	0.17	-0.001	R.SASQS[167.00]SLDKLDQELK.E	sp|O60271|JIP4_HUMAN_UNMAPPED	1727.8	3	1727.79	576.94	4.56	869.04	-2.0222	2	1	-0.0035	0.389	TRUE	FALSE
0.9999	20160901_03_Blue_phospho-Sample005.04625.04625.3	4625	0.62	0.001	0.228	-0.001	R.GPPSPPAPVMHS[167.00]PSR.K	sp|Q13573|SNW1_HUMAN_UNMAPPED	1592.72	3	1592.71	531.913	9.76	870.87	-2.3813	2	0	-0.0038	0.496	TRUE	FALSE
0.9993	20160901_03_Blue_phospho-Sample005.04626.04626.3	4626	0.517	0.008	0.22	-0.001	R.GPPSPPAPVM[147.04]HSPS[167.00]R.K	sp|Q13573|SNW1_HUMAN_UNMAPPED	1608.71	3	1608.71	537.245	9.76	871.07	-1.7373	2	0	-0.0028	0.414	TRUE	TRUE
0.995	20160901_03_Blue_phospho-Sample005.04627.04627.3	4627	0.498	0.005	0.168	0	R.SASQSS[167.00]LDKLDQELK.E	sp|O60271|JIP4_HUMAN_UNMAPPED	1727.8	3	1727.8	576.94	4.56	871.27	-0.52	2	1	-0.0009	0.399	TRUE	TRUE
0.9998	20160901_03_Blue_phospho-Sample005.04636.04636.3	4636	0.563	0.001	0.204	-0.002	R.GPPSPPAPVMHS[167.00]PSR.K	sp|Q13573|SNW1_HUMAN_UNMAPPED	1592.72	3	1592.71	531.913	9.76	873.14	-2.8827	2	0	-0.0046	0.45	TRUE	FALSE
0.9997	20160901_03_Blue_phospho-Sample005.04637.04637.3	4637	0.512	0.006	0.226	-0.002	R.GPPSPPAPVM[147.04]HS[167.00]PSR.K	sp|Q13573|SNW1_HUMAN_UNMAPPED	1608.71	3	1608.71	537.245	9.76	873.34	-4.2191	2	0	-0.0068	0.41	TRUE	FALSE
0.9969	20160901_03_Blue_phospho-Sample005.04639.04639.3	4639	0.523	0.005	0.167	-0.001	R.SASQSS[167.00]LDKLDQELK.E	sp|O60271|JIP4_HUMAN_UNMAPPED	1727.8	3	1727.8	576.94	4.56	873.74	-1.2711	2	1	-0.0022	0.419	TRUE	TRUE
0.9998	20160901_03_Blue_phospho-Sample005.04646.04646.3	4646	0.561	0.002	0.23	-0.001	R.GPPSPPAPVMHS[167.00]PSR.K	sp|Q13573|SNW1_HUMAN_UNMAPPED	1592.72	3	1592.71	531.913	9.76	875.23	-2.3187	2	0	-0.0037	0.449	TRUE	FALSE
0.9956	20160901_03_Blue_phospho-Sample005.04649.04649.3	4649	0.505	0.005	0.167	-0.001	R.SASQSS[167.00]LDKLDQELK.E	sp|O60271|JIP4_HUMAN_UNMAPPED	1727.8	3	1727.8	576.94	4.56	875.83	-1.2711	2	1	-0.0022	0.404	TRUE	TRUE
0.9966	20160901_03_Blue_phospho-Sample005.04659.04659.3	4659	0.519	0.005	0.168	0	R.SASQSS[167.00]LDKLDQELK.E	sp|O60271|JIP4_HUMAN_UNMAPPED	1727.8	3	1727.8	576.94	4.56	877.9	0.0578	2	1	0.0001	0.415	TRUE	TRUE
0.9998	20160901_03_Blue_phospho-Sample005.04669.04669.3	4669	0.541	0.002	0.247	-0.001	R.GPPSPPAPVMHS[167.00]PSR.K	sp|Q13573|SNW1_HUMAN_UNMAPPED	1592.72	3	1592.71	531.913	9.76	879.96	-1.9427	2	0	-0.0031	0.433	TRUE	FALSE
0.995	20160901_03_Blue_phospho-Sample005.04670.04670.3	4670	0.499	0.006	0.167	0	R.SASQSS[167.00]LDKLDQELK.E	sp|O60271|JIP4_HUMAN_UNMAPPED	1727.8	3	1727.8	576.94	4.56	880.16	0.8089	2	1	0.0014	0.399	TRUE	TRUE
0.9997	20160901_03_Blue_phospho-Sample005.04680.04680.3	4680	0.585	0.001	0.236	0	R.GPPSPPAPVMHSPS[167.00]R.K	sp|Q13573|SNW1_HUMAN_UNMAPPED	1592.72	3	1592.72	531.913	9.76	882.24	0	2	0	0	0.468	TRUE	TRUE
0.9954	20160901_03_Blue_phospho-Sample005.04682.04682.3	4682	0.502	0.005	0.167	0	R.SASQSS[167.00]LDKLDQELK.E	sp|O60271|JIP4_HUMAN_UNMAPPED	1727.8	3	1727.8	576.94	4.56	882.64	0.52	2	1	0.0009	0.402	TRUE	TRUE
0.9998	20160901_03_Blue_phospho-Sample005.04691.04691.3	4691	0.517	0.008	0.207	-0.001	R.GPPSPPAPVMHS[167.00]PSR.K	sp|Q13573|SNW1_HUMAN_UNMAPPED	1592.72	3	1592.71	531.913	9.76	884.51	-1.9427	2	0	-0.0031	0.414	TRUE	FALSE
0.9941	20160901_03_Blue_phospho-Sample005.04693.04693.3	4693	0.491	0	0.165	0	R.SASQS[167.00]SLDKLDQELK.E	sp|O60271|JIP4_HUMAN_UNMAPPED	1727.8	3	1727.8	576.94	4.56	884.91	-0.8089	2	1	-0.0014	0.393	TRUE	FALSE
0.9998	20160901_03_Blue_phospho-Sample005.04703.04703.3	4703	0.524	0.002	0.206	-0.002	R.GPPSPPAPVMHS[167.00]PSR.K	sp|Q13573|SNW1_HUMAN_UNMAPPED	1592.72	3	1592.71	531.913	9.76	886.99	-3.8227	2	0	-0.0061	0.419	TRUE	FALSE
0.9814	20160901_03_Blue_phospho-Sample005.04705.04705.3	4705	0.446	0	0.163	-0.001	R.SASQS[167.00]SLDKLDQELK.E	sp|O60271|JIP4_HUMAN_UNMAPPED	1727.8	3	1727.79	576.94	4.56	887.39	-2.1377	2	1	-0.0037	0.357	TRUE	FALSE
0.9998	20160901_03_Blue_phospho-Sample005.04715.04715.3	4715	0.616	0.001	0.216	-0.001	R.GPPSPPAPVMHSPS[167.00]R.K	sp|Q13573|SNW1_HUMAN_UNMAPPED	1592.72	3	1592.72	531.913	9.76	889.47	-1.0027	2	0	-0.0016	0.493	TRUE	TRUE
0.9985	20160901_03_Blue_phospho-Sample005.04716.04716.3	4716	0.483	0.007	0.202	0	R.GPPSPPAPVM[147.04]HSPS[167.00]R.K	sp|Q13573|SNW1_HUMAN_UNMAPPED	1608.71	3	1608.71	537.245	9.76	889.67	-0.8686	2	0	-0.0014	0.386	TRUE	TRUE
0.9919	20160901_03_Blue_phospho-Sample005.04718.04718.3	4718	0.478	0.007	0.155	0	R.SASQSS[167.00]LDKLDQELK.E	sp|O60271|JIP4_HUMAN_UNMAPPED	1727.8	3	1727.8	576.94	4.56	890.07	-0.52	2	1	-0.0009	0.382	TRUE	TRUE
0.9999	20160901_03_Blue_phospho-Sample005.04725.04725.3	4725	0.584	0.003	0.239	0	R.GPPSPPAPVMHS[167.00]PSR.K	sp|Q13573|SNW1_HUMAN_UNMAPPED	1592.72	3	1592.72	531.913	9.76	891.56	-0.1253	2	0	-0.0002	0.468	TRUE	FALSE
0.9991	20160901_03_Blue_phospho-Sample005.04726.04726.3	4726	0.456	0.01	0.191	-0.001	R.GPPSPPAPVM[147.04]HS[167.00]PSR.K	sp|Q13573|SNW1_HUMAN_UNMAPPED	1608.71	3	1608.71	537.245	9.76	891.76	-2.4198	2	0	-0.0039	0.365	TRUE	FALSE
0.9916	20160901_03_Blue_phospho-Sample005.04729.04729.3	4729	0.476	0.006	0.158	-0.001	R.SASQSS[167.00]LDKLDQELK.E	sp|O60271|JIP4_HUMAN_UNMAPPED	1727.8	3	1727.8	576.94	4.56	892.36	-1.0977	2	1	-0.0019	0.381	TRUE	TRUE
0.9996	20160901_03_Blue_phospho-Sample005.04730.04730.3	4730	0.63	0.027	0.114	0.003	R.HGGSPQPLATTPLSQEPVNPPSEASPT[181.01]R.D	sp|Q9UQ35|SRRM2_HUMAN_UNMAPPED	2931.38	3	2931.38	978.133	5.4	892.56	2.624	2	0	0.0077	0.504	TRUE	TRUE
0.9997	20160901_03_Blue_phospho-Sample005.04736.04736.3	4736	0.573	0	0.232	-0.001	R.GPPSPPAPVMHSPS[167.00]R.K	sp|Q13573|SNW1_HUMAN_UNMAPPED	1592.72	3	1592.71	531.913	9.76	893.85	-1.2533	2	0	-0.002	0.458	TRUE	TRUE
0.9994	20160901_03_Blue_phospho-Sample005.04737.04737.3	4737	0.473	0.002	0.203	-0.002	R.GPPSPPAPVM[147.04]HS[167.00]PSR.K	sp|Q13573|SNW1_HUMAN_UNMAPPED	1608.71	3	1608.71	537.245	9.76	894.05	-3.9088	2	0	-0.0063	0.378	TRUE	FALSE
0.9892	20160901_03_Blue_phospho-Sample005.04740.04740.3	4740	0.466	0	0.15	0	R.SASQS[167.00]SLDKLDQELK.E	sp|O60271|JIP4_HUMAN_UNMAPPED	1727.8	3	1727.8	576.94	4.56	894.65	-0.8089	2	1	-0.0014	0.373	TRUE	FALSE
0.9996	20160901_03_Blue_phospho-Sample005.04741.04741.3	4741	0.626	0.017	0.11	0.001	R.HGGSPQPLATTPLSQEPVNPPSEASPT[181.01]R.D	sp|Q9UQ35|SRRM2_HUMAN_UNMAPPED	2931.38	3	2931.38	978.133	5.4	894.85	0.9201	2	0	0.0027	0.501	TRUE	TRUE
0.9999	20160901_03_Blue_phospho-Sample005.04746.04746.3	4746	0.578	0.001	0.22	-0.001	R.GPPSPPAPVMHS[167.00]PSR.K	sp|Q13573|SNW1_HUMAN_UNMAPPED	1592.72	3	1592.71	531.913	9.76	895.94	-1.316	2	0	-0.0021	0.462	TRUE	FALSE
0.9974	20160901_03_Blue_phospho-Sample005.04747.04747.3	4747	0.463	0.005	0.207	0	R.GPPSPPAPVM[147.04]HSPS[167.00]R.K	sp|Q13573|SNW1_HUMAN_UNMAPPED	1608.71	3	1608.71	537.245	9.76	896.14	-0.1861	2	0	-0.0003	0.371	TRUE	TRUE
0.9914	20160901_03_Blue_phospho-Sample005.04749.04749.3	4749	0.475	0	0.157	-0.001	R.SASQS[167.00]SLDKLDQELK.E	sp|O60271|JIP4_HUMAN_UNMAPPED	1727.8	3	1727.8	576.94	4.56	896.54	-1.1555	2	1	-0.002	0.38	TRUE	FALSE
0.9998	20160901_03_Blue_phospho-Sample005.04751.04751.3	4751	0.63	0.003	0.174	0.002	K.KPPAPPSPVQSQSPST[181.01]NWSPAVPVK.K	sp|Q8IYB3|SRRM1_HUMAN_UNMAPPED	2662.32	3	2662.32	888.446	10	896.94	2.101	2	0	0.0056	0.504	TRUE	FALSE
0.9996	20160901_03_Blue_phospho-Sample005.04752.04752.3	4752	0.628	0.024	0.115	0.002	R.HGGSPQPLATTPLSQEPVNPPSEASPT[181.01]R.D	sp|Q9UQ35|SRRM2_HUMAN_UNMAPPED	2931.38	3	2931.38	978.133	5.4	897.14	1.7721	2	0	0.0052	0.502	TRUE	TRUE
0.9998	20160901_03_Blue_phospho-Sample005.04757.04757.3	4757	0.596	0.006	0.222	-0.001	R.GPPSPPAPVMHSPS[167.00]R.K	sp|Q13573|SNW1_HUMAN_UNMAPPED	1592.72	3	1592.72	531.913	9.76	898.23	-1.128	2	0	-0.0018	0.477	TRUE	TRUE
0.9723	20160901_03_Blue_phospho-Sample005.04758.04758.3	4758	0.432	0	0.158	0	R.SASQS[167.00]SLDKLDQELK.E	sp|O60271|JIP4_HUMAN_UNMAPPED	1727.8	3	1727.8	576.94	4.56	898.43	-0.8666	2	1	-0.0015	0.346	TRUE	FALSE
0.3941	20160901_03_Blue_phospho-Sample005.04761.04761.2	4761	0.21	0.003	0.233	-0.017	R.APQTS[167.00]SSPPPVR.R	sp|Q8IYB3|SRRM1_HUMAN_UNMAPPED	1302.6	2	1302.56	652.306	9.79	899.03	-26.5987	2	0	-0.0347	0.168	TRUE	FALSE
0.9999	20160901_03_Blue_phospho-Sample005.04762.04762.3	4762	0.67	0	0.172	0.002	K.KPPAPPSPVQSQSPS[167.00]TNWSPAVPVK.K	sp|Q8IYB3|SRRM1_HUMAN_UNMAPPED	2662.32	3	2662.32	888.446	10	899.23	2.6263	2	0	0.007	0.536	TRUE	TRUE
0.9996	20160901_03_Blue_phospho-Sample005.04763.04763.3	4763	0.641	0.023	0.117	0.003	R.HGGSPQPLATTPLSQEPVNPPSEASPT[181.01]R.D	sp|Q9UQ35|SRRM2_HUMAN_UNMAPPED	2931.38	3	2931.38	978.133	5.4	899.43	2.9307	2	0	0.0086	0.513	TRUE	TRUE
0.9899	20160901_03_Blue_phospho-Sample005.04767.04767.3	4767	0.469	0	0.161	0	R.SASQS[167.00]SLDKLDQELK.E	sp|O60271|JIP4_HUMAN_UNMAPPED	1727.8	3	1727.8	576.94	4.56	900.32	-0.6355	2	1	-0.0011	0.375	TRUE	FALSE
0.1471	20160901_03_Blue_phospho-Sample005.04771.04771.2	4771	0.191	0.002	0.21	-0.019	R.APQTSS[167.00]SPPPVR.R	sp|Q8IYB3|SRRM1_HUMAN_UNMAPPED	1302.6	2	1302.56	652.306	9.79	901.12	-29.205	2	0	-0.0381	0.153	TRUE	FALSE
0.9999	20160901_03_Blue_phospho-Sample005.04773.04773.3	4773	0.654	0.002	0.175	0.002	K.KPPAPPSPVQSQSPST[181.01]NWSPAVPVK.K	sp|Q8IYB3|SRRM1_HUMAN_UNMAPPED	2662.32	3	2662.32	888.446	10	901.52	2.6638	2	0	0.0071	0.523	TRUE	FALSE
0.9996	20160901_03_Blue_phospho-Sample005.04774.04774.3	4774	0.631	0.019	0.116	0.002	R.HGGSPQPLATTPLSQEPVNPPSEASPT[181.01]R.D	sp|Q9UQ35|SRRM2_HUMAN_UNMAPPED	2931.38	3	2931.38	978.133	5.4	901.72	2.2151	2	0	0.0065	0.505	TRUE	TRUE
0.9998	20160901_03_Blue_phospho-Sample005.04785.04785.3	4785	0.649	0.001	0.164	0	K.KPPAPPSPVQSQSPST[181.01]NWSPAVPVK.K	sp|Q8IYB3|SRRM1_HUMAN_UNMAPPED	2662.32	3	2662.32	888.446	10	903.99	0.4877	2	0	0.0013	0.519	TRUE	FALSE
0.9712	20160901_03_Blue_phospho-Sample005.04793.04793.3	4793	0.432	0	0.153	-0.002	R.SASQS[167.00]SLDKLDQELK.E	sp|O60271|JIP4_HUMAN_UNMAPPED	1727.8	3	1727.79	576.94	4.56	905.67	-4.2177	2	1	-0.0073	0.345	TRUE	FALSE
0.9998	20160901_03_Blue_phospho-Sample005.04796.04796.3	4796	0.645	0	0.17	0	K.KPPAPPSPVQSQSPST[181.01]NWSPAVPVK.K	sp|Q8IYB3|SRRM1_HUMAN_UNMAPPED	2662.32	3	2662.32	888.446	10	906.27	0.2251	2	0	0.0006	0.516	TRUE	FALSE
0.9999	20160901_03_Blue_phospho-Sample005.04801.04801.3	4801	0.59	0.002	0.226	-0.002	R.GPPSPPAPVMHS[167.00]PSR.K	sp|Q13573|SNW1_HUMAN_UNMAPPED	1592.72	3	1592.71	531.913	9.76	907.34	-3.8227	2	0	-0.0061	0.472	TRUE	FALSE
0.9877	20160901_03_Blue_phospho-Sample005.04802.04802.3	4802	0.462	0	0.154	-0.002	R.SASQS[167.00]SLDKLDQELK.E	sp|O60271|JIP4_HUMAN_UNMAPPED	1727.8	3	1727.79	576.94	4.56	907.54	-3.7555	2	1	-0.0065	0.369	TRUE	FALSE
0.9997	20160901_03_Blue_phospho-Sample005.04805.04805.3	4805	0.551	0.026	0.225	-0.002	K.AAPEASSPPAS[167.00]PLQHLLPGK.A	sp|Q96TA1|NIBL1_HUMAN_UNMAPPED	2047.01	3	2047.01	683.345	6.79	908.14	-2.878	2	0	-0.0059	0.44	TRUE	TRUE
0.9998	20160901_03_Blue_phospho-Sample005.04806.04806.3	4806	0.643	0.004	0.162	0	K.KPPAPPSPVQSQSPS[167.00]TNWSPAVPVK.K	sp|Q8IYB3|SRRM1_HUMAN_UNMAPPED	2662.32	3	2662.32	888.446	10	908.34	-0.2251	2	0	-0.0006	0.515	TRUE	TRUE
0.9996	20160901_03_Blue_phospho-Sample005.04807.04807.3	4807	0.652	0.023	0.118	0	R.HGGSPQPLATTPLSQEPVNPPSEASPT[181.01]R.D	sp|Q9UQ35|SRRM2_HUMAN_UNMAPPED	2931.38	3	2931.38	978.133	5.4	908.54	-0.0341	2	0	-0.0001	0.522	TRUE	TRUE
0.9998	20160901_03_Blue_phospho-Sample005.04812.04812.3	4812	0.562	0.006	0.217	-0.003	R.GPPSPPAPVMHS[167.00]PSR.K	sp|Q13573|SNW1_HUMAN_UNMAPPED	1592.72	3	1592.71	531.913	9.76	909.62	-4.7	2	0	-0.0075	0.45	TRUE	FALSE
0.999	20160901_03_Blue_phospho-Sample005.04813.04813.3	4813	0.453	0.002	0.202	-0.004	R.GPPSPPAPVM[147.04]HS[167.00]PSR.K	sp|Q13573|SNW1_HUMAN_UNMAPPED	1608.71	3	1608.7	537.245	9.76	909.82	-6.5768	2	0	-0.0106	0.362	TRUE	FALSE
0.982	20160901_03_Blue_phospho-Sample005.04814.04814.3	4814	0.447	0.006	0.156	-0.002	R.SASQSS[167.00]LDKLDQELK.E	sp|O60271|JIP4_HUMAN_UNMAPPED	1727.8	3	1727.79	576.94	4.56	910.02	-2.9466	2	1	-0.0051	0.358	TRUE	TRUE
0.9997	20160901_03_Blue_phospho-Sample005.04817.04817.3	4817	0.57	0.036	0.23	-0.002	K.AAPEASSPPAS[167.00]PLQHLLPGK.A	sp|Q96TA1|NIBL1_HUMAN_UNMAPPED	2047.01	3	2047.01	683.345	6.79	910.62	-2.3414	2	0	-0.0048	0.456	TRUE	TRUE
0.9998	20160901_03_Blue_phospho-Sample005.04818.04818.3	4818	0.646	0.006	0.15	-0.001	K.KPPAPPSPVQSQSPS[167.00]TNWSPAVPVK.K	sp|Q8IYB3|SRRM1_HUMAN_UNMAPPED	2662.32	3	2662.31	888.446	10	910.82	-1.2756	2	0	-0.0034	0.517	TRUE	TRUE
0.9999	20160901_03_Blue_phospho-Sample005.04823.04823.3	4823	0.585	0.001	0.217	-0.002	R.GPPSPPAPVMHS[167.00]PSR.K	sp|Q13573|SNW1_HUMAN_UNMAPPED	1592.72	3	1592.71	531.913	9.76	911.9	-3.5094	2	0	-0.0056	0.468	TRUE	FALSE
0.9513	20160901_03_Blue_phospho-Sample005.04824.04824.3	4824	0.414	0	0.161	-0.002	R.SASQS[167.00]SLDKLDQELK.E	sp|O60271|JIP4_HUMAN_UNMAPPED	1727.8	3	1727.79	576.94	4.56	912.1	-3.2355	2	1	-0.0056	0.331	TRUE	FALSE
0.9997	20160901_03_Blue_phospho-Sample005.04828.04828.3	4828	0.565	0.021	0.241	-0.001	K.AAPEASSPPAS[167.00]PLQHLLPGK.A	sp|Q96TA1|NIBL1_HUMAN_UNMAPPED	2047.01	3	2047.01	683.345	6.79	912.9	-1.8536	2	0	-0.0038	0.452	TRUE	TRUE
0.9998	20160901_03_Blue_phospho-Sample005.04829.04829.3	4829	0.637	0.012	0.148	0	K.KPPAPPSPVQSQSPST[181.01]NWSPAVPVK.K	sp|Q8IYB3|SRRM1_HUMAN_UNMAPPED	2662.32	3	2662.32	888.446	10	913.1	0.3001	2	0	0.0008	0.509	TRUE	FALSE
0.9998	20160901_03_Blue_phospho-Sample005.04834.04834.3	4834	0.596	0.002	0.223	-0.001	R.GPPSPPAPVMHSPS[167.00]R.K	sp|Q13573|SNW1_HUMAN_UNMAPPED	1592.72	3	1592.71	531.913	9.76	914.18	-2.3187	2	0	-0.0037	0.477	TRUE	TRUE
0.9994	20160901_03_Blue_phospho-Sample005.04835.04835.3	4835	0.471	0.002	0.205	-0.002	R.GPPSPPAPVM[147.04]HS[167.00]PSR.K	sp|Q13573|SNW1_HUMAN_UNMAPPED	1608.71	3	1608.71	537.245	9.76	914.38	-3.1643	2	0	-0.0051	0.377	TRUE	FALSE
0.9854	20160901_03_Blue_phospho-Sample005.04836.04836.3	4836	0.455	0.005	0.15	-0.001	R.SASQSS[167.00]LDKLDQELK.E	sp|O60271|JIP4_HUMAN_UNMAPPED	1727.8	3	1727.79	576.94	4.56	914.58	-2.5999	2	1	-0.0045	0.364	TRUE	TRUE
0.9997	20160901_03_Blue_phospho-Sample005.04839.04839.3	4839	0.561	0.035	0.222	0	K.AAPEASSPPAS[167.00]PLQHLLPGK.A	sp|Q96TA1|NIBL1_HUMAN_UNMAPPED	2047.01	3	2047.01	683.345	6.79	915.18	-0.5854	2	0	-0.0012	0.449	TRUE	TRUE
0.9998	20160901_03_Blue_phospho-Sample005.04840.04840.3	4840	0.607	0	0.153	0.001	K.KPPAPPSPVQSQSPS[167.00]TNWSPAVPVK.K	sp|Q8IYB3|SRRM1_HUMAN_UNMAPPED	2662.32	3	2662.32	888.446	10	915.38	1.013	2	0	0.0027	0.486	TRUE	TRUE
0.9996	20160901_03_Blue_phospho-Sample005.04847.04847.3	4847	0.552	0.003	0.21	-0.001	R.GPPSPPAPVMHSPS[167.00]R.K	sp|Q13573|SNW1_HUMAN_UNMAPPED	1592.72	3	1592.71	531.913	9.76	916.86	-2.444	2	0	-0.0039	0.441	TRUE	TRUE
0.9997	20160901_03_Blue_phospho-Sample005.04850.04850.3	4850	0.57	0.02	0.218	-0.001	K.AAPEASSPPAS[167.00]PLQHLLPGK.A	sp|Q96TA1|NIBL1_HUMAN_UNMAPPED	2047.01	3	2047.01	683.345	6.79	917.46	-0.878	2	0	-0.0018	0.456	TRUE	TRUE
0.9998	20160901_03_Blue_phospho-Sample005.04851.04851.3	4851	0.629	0.008	0.144	-0.001	K.KPPAPPSPVQSQSPS[167.00]TNWSPAVPVK.K	sp|Q8IYB3|SRRM1_HUMAN_UNMAPPED	2662.32	3	2662.31	888.446	10	917.66	-1.3507	2	0	-0.0036	0.503	TRUE	TRUE
0.9998	20160901_03_Blue_phospho-Sample005.04857.04857.3	4857	0.548	0.004	0.212	-0.003	R.GPPSPPAPVMHS[167.00]PSR.K	sp|Q13573|SNW1_HUMAN_UNMAPPED	1592.72	3	1592.71	531.913	9.76	918.94	-5.264	2	0	-0.0084	0.439	TRUE	FALSE
0.9973	20160901_03_Blue_phospho-Sample005.04858.04858.3	4858	0.461	0.014	0.183	-0.001	R.GPPSPPAPVM[147.04]HSPS[167.00]R.K	sp|Q13573|SNW1_HUMAN_UNMAPPED	1608.71	3	1608.71	537.245	9.76	919.14	-2.1095	2	0	-0.0034	0.369	TRUE	TRUE
0.9997	20160901_03_Blue_phospho-Sample005.04862.04862.3	4862	0.534	0.033	0.225	-0.001	K.AAPEASSPPAS[167.00]PLQHLLPGK.A	sp|Q96TA1|NIBL1_HUMAN_UNMAPPED	2047.01	3	2047.01	683.345	6.79	919.94	-1.9024	2	0	-0.0039	0.427	TRUE	TRUE
0.9998	20160901_03_Blue_phospho-Sample005.04865.04865.3	4865	0.519	0.008	0.229	-0.001	R.GPPSPPAPVMHS[167.00]PSR.K	sp|Q13573|SNW1_HUMAN_UNMAPPED	1592.72	3	1592.71	531.913	9.76	920.63	-2.7574	2	0	-0.0044	0.415	TRUE	FALSE
0.9985	20160901_03_Blue_phospho-Sample005.04866.04866.3	4866	0.482	0.013	0.205	-0.002	R.GPPSPPAPVM[147.04]HSPS[167.00]R.K	sp|Q13573|SNW1_HUMAN_UNMAPPED	1608.71	3	1608.71	537.245	9.76	920.83	-3.8468	2	0	-0.0062	0.386	TRUE	TRUE
0.9996	20160901_03_Blue_phospho-Sample005.04872.04872.3	4872	0.515	0.05	0.211	-0.001	K.AAPEASSPPAS[167.00]PLQHLLPGK.A	sp|Q96TA1|NIBL1_HUMAN_UNMAPPED	2047.01	3	2047.01	683.345	6.79	922.03	-1.9024	2	0	-0.0039	0.412	TRUE	TRUE
0.9999	20160901_03_Blue_phospho-Sample005.04873.04873.3	4873	0.67	0.001	0.16	0	K.KPPAPPSPVQSQSPST[181.01]NWSPAVPVK.K	sp|Q8IYB3|SRRM1_HUMAN_UNMAPPED	2662.32	3	2662.32	888.446	10	922.23	-0.075	2	0	-0.0002	0.536	TRUE	FALSE
0.9998	20160901_03_Blue_phospho-Sample005.04876.04876.3	4876	0.56	0.007	0.217	-0.002	R.GPPSPPAPVMHS[167.00]PSR.K	sp|Q13573|SNW1_HUMAN_UNMAPPED	1592.72	3	1592.71	531.913	9.76	922.91	-3.6347	2	0	-0.0058	0.448	TRUE	FALSE
0.9996	20160901_03_Blue_phospho-Sample005.04877.04877.3	4877	0.489	0.002	0.211	-0.002	R.GPPSPPAPVM[147.04]HS[167.00]PSR.K	sp|Q13573|SNW1_HUMAN_UNMAPPED	1608.71	3	1608.71	537.245	9.76	923.11	-3.9088	2	0	-0.0063	0.391	TRUE	FALSE
0.9104	20160901_03_Blue_phospho-Sample005.04878.04878.3	4878	0.393	0	0.16	-0.001	R.SASQS[167.00]SLDKLDQELK.E	sp|O60271|JIP4_HUMAN_UNMAPPED	1727.8	3	1727.8	576.94	4.56	923.31	-1.04	2	1	-0.0018	0.315	TRUE	FALSE
0.9997	20160901_03_Blue_phospho-Sample005.04884.04884.3	4884	0.524	0.031	0.205	0	K.AAPEASSPPAS[167.00]PLQHLLPGK.A	sp|Q96TA1|NIBL1_HUMAN_UNMAPPED	2047.01	3	2047.01	683.345	6.79	924.51	-0.5854	2	0	-0.0012	0.419	TRUE	TRUE
0.9999	20160901_03_Blue_phospho-Sample005.04889.04889.3	4889	0.579	0.003	0.228	-0.002	R.GPPSPPAPVMHS[167.00]PSR.K	sp|Q13573|SNW1_HUMAN_UNMAPPED	1592.72	3	1592.71	531.913	9.76	925.6	-3.4467	2	0	-0.0055	0.463	TRUE	FALSE
0.9947	20160901_03_Blue_phospho-Sample005.04890.04890.3	4890	0.439	0.01	0.213	-0.001	R.GPPSPPAPVM[147.04]HSPS[167.00]R.K	sp|Q13573|SNW1_HUMAN_UNMAPPED	1608.71	3	1608.71	537.245	9.76	925.8	-2.5439	2	0	-0.0041	0.351	TRUE	TRUE
0.9995	20160901_03_Blue_phospho-Sample005.04895.04895.3	4895	0.489	0.03	0.222	0	K.AAPEASSPPAS[167.00]PLQHLLPGK.A	sp|Q96TA1|NIBL1_HUMAN_UNMAPPED	2047.01	3	2047.01	683.345	6.79	926.8	-0.5854	2	0	-0.0012	0.391	TRUE	TRUE
0.9999	20160901_03_Blue_phospho-Sample005.04897.04897.3	4897	0.606	0.003	0.216	-0.003	R.GPPSPPAPVMHS[167.00]PSR.K	sp|Q13573|SNW1_HUMAN_UNMAPPED	1592.72	3	1592.71	531.913	9.76	927.28	-6.2041	2	0	-0.0099	0.485	TRUE	FALSE
0.9971	20160901_03_Blue_phospho-Sample005.04898.04898.3	4898	0.459	0.008	0.193	-0.002	R.GPPSPPAPVM[147.04]HSPS[167.00]R.K	sp|Q13573|SNW1_HUMAN_UNMAPPED	1608.71	3	1608.7	537.245	9.76	927.48	-4.3432	2	0	-0.007	0.367	TRUE	TRUE
0.9996	20160901_03_Blue_phospho-Sample005.04906.04906.3	4906	0.51	0.02	0.213	-0.003	K.AAPEASSPPAS[167.00]PLQHLLPGK.A	sp|Q96TA1|NIBL1_HUMAN_UNMAPPED	2047.01	3	2047.01	683.345	6.79	929.09	-4.1951	2	0	-0.0086	0.408	TRUE	TRUE
0.9998	20160901_03_Blue_phospho-Sample005.04909.04909.3	4909	0.535	0.002	0.217	-0.003	R.GPPSPPAPVMHS[167.00]PSR.K	sp|Q13573|SNW1_HUMAN_UNMAPPED	1592.72	3	1592.71	531.913	9.76	929.78	-6.1414	2	0	-0.0098	0.428	TRUE	FALSE
0.9971	20160901_03_Blue_phospho-Sample005.04910.04910.3	4910	0.459	0.014	0.212	-0.002	R.GPPSPPAPVM[147.04]HSPS[167.00]R.K	sp|Q13573|SNW1_HUMAN_UNMAPPED	1608.71	3	1608.71	537.245	9.76	929.97	-3.1643	2	0	-0.0051	0.367	TRUE	TRUE
0.9996	20160901_03_Blue_phospho-Sample005.04916.04916.3	4916	0.515	0.022	0.216	-0.003	K.AAPEASSPPAS[167.00]PLQHLLPGK.A	sp|Q96TA1|NIBL1_HUMAN_UNMAPPED	2047.01	3	2047	683.345	6.79	931.17	-4.3902	2	0	-0.009	0.412	TRUE	TRUE
0.9999	20160901_03_Blue_phospho-Sample005.04921.04921.3	4921	0.582	0.005	0.231	-0.002	R.GPPSPPAPVMHS[167.00]PSR.K	sp|Q13573|SNW1_HUMAN_UNMAPPED	1592.72	3	1592.71	531.913	9.76	932.26	-4.0107	2	0	-0.0064	0.465	TRUE	FALSE
0.9995	20160901_03_Blue_phospho-Sample005.04922.04922.3	4922	0.479	0.003	0.214	-0.002	R.GPPSPPAPVM[147.04]HS[167.00]PSR.K	sp|Q13573|SNW1_HUMAN_UNMAPPED	1608.71	3	1608.71	537.245	9.76	932.46	-3.5366	2	0	-0.0057	0.383	TRUE	FALSE
0.9997	20160901_03_Blue_phospho-Sample005.04927.04927.3	4927	0.535	0.032	0.189	-0.001	K.AAPEASSPPAS[167.00]PLQHLLPGK.A	sp|Q96TA1|NIBL1_HUMAN_UNMAPPED	2047.01	3	2047.01	683.345	6.79	933.46	-2	2	0	-0.0041	0.428	TRUE	TRUE
0.9998	20160901_03_Blue_phospho-Sample005.04933.04933.3	4933	0.534	0.001	0.233	-0.003	R.GPPSPPAPVMHS[167.00]PSR.K	sp|Q13573|SNW1_HUMAN_UNMAPPED	1592.72	3	1592.71	531.913	9.76	934.73	-5.8281	2	0	-0.0093	0.427	TRUE	FALSE
0.9992	20160901_03_Blue_phospho-Sample005.04935.04935.3	4935	0.461	0.003	0.195	-0.003	R.GPPSPPAPVM[147.04]HS[167.00]PSR.K	sp|Q13573|SNW1_HUMAN_UNMAPPED	1608.71	3	1608.7	537.245	9.76	935.14	-4.8395	2	0	-0.0078	0.369	TRUE	FALSE
0.9997	20160901_03_Blue_phospho-Sample005.04938.04938.3	4938	0.535	0.03	0.198	-0.002	K.AAPEASSPPAS[167.00]PLQHLLPGK.A	sp|Q96TA1|NIBL1_HUMAN_UNMAPPED	2047.01	3	2047.01	683.345	6.79	935.73	-3.1219	2	0	-0.0064	0.428	TRUE	TRUE
0.9997	20160901_03_Blue_phospho-Sample005.04941.04941.3	4941	0.56	0	0.211	-0.002	R.GPPSPPAPVMHSPS[167.00]R.K	sp|Q13573|SNW1_HUMAN_UNMAPPED	1592.72	3	1592.71	531.913	9.76	936.42	-3.2587	2	0	-0.0052	0.448	TRUE	TRUE
0.9983	20160901_03_Blue_phospho-Sample005.04942.04942.3	4942	0.434	0.004	0.179	-0.001	R.GPPSPPAPVM[147.04]HS[167.00]PSR.K	sp|Q13573|SNW1_HUMAN_UNMAPPED	1608.71	3	1608.71	537.245	9.76	936.62	-1.9234	2	0	-0.0031	0.347	TRUE	FALSE
0.9997	20160901_03_Blue_phospho-Sample005.04950.04950.3	4950	0.556	0.041	0.194	0	K.AAPEASSPPAS[167.00]PLQHLLPGK.A	sp|Q96TA1|NIBL1_HUMAN_UNMAPPED	2047.01	3	2047.01	683.345	6.79	938.22	-0.5854	2	0	-0.0012	0.445	TRUE	TRUE
0.9996	20160901_03_Blue_phospho-Sample005.04954.04954.3	4954	0.548	0.002	0.224	-0.002	R.GPPSPPAPVMHSPS[167.00]R.K	sp|Q13573|SNW1_HUMAN_UNMAPPED	1592.72	3	1592.71	531.913	9.76	939.1	-4.324	2	0	-0.0069	0.439	TRUE	TRUE
0.9997	20160901_03_Blue_phospho-Sample005.04960.04960.3	4960	0.54	0.036	0.208	-0.001	K.AAPEASSPPAS[167.00]PLQHLLPGK.A	sp|Q96TA1|NIBL1_HUMAN_UNMAPPED	2047.01	3	2047.01	683.345	6.79	940.31	-2	2	0	-0.0041	0.432	TRUE	TRUE
0.9994	20160901_03_Blue_phospho-Sample005.04966.04966.3	4966	0.521	0.003	0.214	-0.002	R.GPPSPPAPVMHSPS[167.00]R.K	sp|Q13573|SNW1_HUMAN_UNMAPPED	1592.72	3	1592.71	531.913	9.76	941.58	-3.8854	2	0	-0.0062	0.416	TRUE	TRUE
0.9998	20160901_03_Blue_phospho-Sample005.04971.04971.3	4971	0.575	0.032	0.208	0	K.AAPEASSPPAS[167.00]PLQHLLPGK.A	sp|Q96TA1|NIBL1_HUMAN_UNMAPPED	2047.01	3	2047.01	683.345	6.79	942.58	-0.5854	2	0	-0.0012	0.46	TRUE	TRUE
0.9998	20160901_03_Blue_phospho-Sample005.04983.04983.3	4983	0.63	0.041	0.236	0	K.AAPEASSPPAS[167.00]PLQHLLPGK.A	sp|Q96TA1|NIBL1_HUMAN_UNMAPPED	2047.01	3	2047.01	683.345	6.79	945.07	-0.6341	2	0	-0.0013	0.504	TRUE	TRUE
0.9998	20160901_03_Blue_phospho-Sample005.04993.04993.3	4993	0.707	0.037	0.243	0	K.AAPEASSPPAS[167.00]PLQHLLPGK.A	sp|Q96TA1|NIBL1_HUMAN_UNMAPPED	2047.01	3	2047.01	683.345	6.79	947.15	-0.1951	2	0	-0.0004	0.566	TRUE	TRUE
0.9998	20160901_03_Blue_phospho-Sample005.05005.05005.3	5005	0.719	0.039	0.249	0	K.AAPEASSPPAS[167.00]PLQHLLPGK.A	sp|Q96TA1|NIBL1_HUMAN_UNMAPPED	2047.01	3	2047.01	683.345	6.79	949.63	0.3415	2	0	0.0007	0.575	TRUE	TRUE
0.9998	20160901_03_Blue_phospho-Sample005.05015.05015.3	5015	0.729	0.037	0.249	0.001	K.AAPEASSPPAS[167.00]PLQHLLPGK.A	sp|Q96TA1|NIBL1_HUMAN_UNMAPPED	2047.01	3	2047.02	683.345	6.79	951.7	1.0732	2	0	0.0022	0.583	TRUE	TRUE
0.9998	20160901_03_Blue_phospho-Sample005.05025.05025.3	5025	0.733	0.036	0.249	0.001	K.AAPEASSPPAS[167.00]PLQHLLPGK.A	sp|Q96TA1|NIBL1_HUMAN_UNMAPPED	2047.01	3	2047.02	683.345	6.79	953.75	0.7805	2	0	0.0016	0.586	TRUE	TRUE
0.9998	20160901_03_Blue_phospho-Sample005.05037.05037.3	5037	0.709	0.034	0.249	0.001	K.AAPEASSPPAS[167.00]PLQHLLPGK.A	sp|Q96TA1|NIBL1_HUMAN_UNMAPPED	2047.01	3	2047.02	683.345	6.79	956.19	1.5122	2	0	0.0031	0.567	TRUE	TRUE
0.9998	20160901_03_Blue_phospho-Sample005.05048.05048.3	5048	0.693	0.036	0.241	0.001	K.AAPEASSPPAS[167.00]PLQHLLPGK.A	sp|Q96TA1|NIBL1_HUMAN_UNMAPPED	2047.01	3	2047.02	683.345	6.79	958.45	1.2683	2	0	0.0026	0.554	TRUE	TRUE
0.9998	20160901_03_Blue_phospho-Sample005.05059.05059.3	5059	0.674	0.038	0.239	0.001	K.AAPEASSPPAS[167.00]PLQHLLPGK.A	sp|Q96TA1|NIBL1_HUMAN_UNMAPPED	2047.01	3	2047.02	683.345	6.79	960.7	0.7805	2	0	0.0016	0.54	TRUE	TRUE
0.9998	20160901_03_Blue_phospho-Sample005.05071.05071.3	5071	0.673	0.041	0.237	0	K.AAPEASSPPAS[167.00]PLQHLLPGK.A	sp|Q96TA1|NIBL1_HUMAN_UNMAPPED	2047.01	3	2047.02	683.345	6.79	963.16	0.6829	2	0	0.0014	0.539	TRUE	TRUE
0.9998	20160901_03_Blue_phospho-Sample005.05081.05081.3	5081	0.653	0.035	0.225	-0.003	K.AAPEASSPPAS[167.00]PLQHLLPGK.A	sp|Q96TA1|NIBL1_HUMAN_UNMAPPED	2047.01	3	2047.01	683.345	6.79	965.24	-4.3414	2	0	-0.0089	0.523	TRUE	TRUE
0.9998	20160901_03_Blue_phospho-Sample005.05093.05093.3	5093	0.662	0.041	0.228	0	K.AAPEASSPPAS[167.00]PLQHLLPGK.A	sp|Q96TA1|NIBL1_HUMAN_UNMAPPED	2047.01	3	2047.01	683.345	6.79	967.71	-0.2927	2	0	-0.0006	0.529	TRUE	TRUE
0.9998	20160901_03_Blue_phospho-Sample005.05104.05104.3	5104	0.632	0.043	0.23	0.001	K.AAPEASSPPAS[167.00]PLQHLLPGK.A	sp|Q96TA1|NIBL1_HUMAN_UNMAPPED	2047.01	3	2047.02	683.345	6.79	970	1.2195	2	0	0.0025	0.505	TRUE	TRUE
0.9998	20160901_03_Blue_phospho-Sample005.05115.05115.3	5115	0.602	0.041	0.219	-0.001	K.AAPEASSPPAS[167.00]PLQHLLPGK.A	sp|Q96TA1|NIBL1_HUMAN_UNMAPPED	2047.01	3	2047.01	683.345	6.79	972.28	-0.878	2	0	-0.0018	0.481	TRUE	TRUE
0.9998	20160901_03_Blue_phospho-Sample005.05126.05126.3	5126	0.611	0.032	0.224	-0.001	K.AAPEASSPPAS[167.00]PLQHLLPGK.A	sp|Q96TA1|NIBL1_HUMAN_UNMAPPED	2047.01	3	2047.01	683.345	6.79	974.6	-2	2	0	-0.0041	0.489	TRUE	TRUE
0.9998	20160901_03_Blue_phospho-Sample005.05137.05137.3	5137	0.62	0.041	0.226	-0.001	K.AAPEASSPPAS[167.00]PLQHLLPGK.A	sp|Q96TA1|NIBL1_HUMAN_UNMAPPED	2047.01	3	2047.01	683.345	6.79	976.88	-0.8293	2	0	-0.0017	0.496	TRUE	TRUE
0.9998	20160901_03_Blue_phospho-Sample005.05148.05148.3	5148	0.607	0.042	0.219	-0.001	K.AAPEASSPPAS[167.00]PLQHLLPGK.A	sp|Q96TA1|NIBL1_HUMAN_UNMAPPED	2047.01	3	2047.01	683.345	6.79	979.16	-0.8293	2	0	-0.0017	0.486	TRUE	TRUE
0.9998	20160901_03_Blue_phospho-Sample005.05159.05159.3	5159	0.574	0.039	0.225	-0.001	K.AAPEASSPPAS[167.00]PLQHLLPGK.A	sp|Q96TA1|NIBL1_HUMAN_UNMAPPED	2047.01	3	2047.01	683.345	6.79	981.43	-1.2683	2	0	-0.0026	0.459	TRUE	TRUE
0.9905	20160901_03_Blue_phospho-Sample005.05165.05165.3	5165	0.42	0.004	0.218	-0.002	R.GPPSPPAPVM[147.04]HSPS[167.00]R.K	sp|Q13573|SNW1_HUMAN_UNMAPPED	1608.71	3	1608.71	537.245	9.76	982.71	-2.9782	2	0	-0.0048	0.336	TRUE	TRUE
0.9998	20160901_03_Blue_phospho-Sample005.05170.05170.3	5170	0.573	0.034	0.217	0	K.AAPEASSPPAS[167.00]PLQHLLPGK.A	sp|Q96TA1|NIBL1_HUMAN_UNMAPPED	2047.01	3	2047.01	683.345	6.79	983.71	-0.5854	2	0	-0.0012	0.458	TRUE	TRUE
0.9952	20160901_03_Blue_phospho-Sample005.05175.05175.3	5175	0.4	0.007	0.188	-0.001	R.GPPSPPAPVM[147.04]HS[167.00]PSR.K	sp|Q13573|SNW1_HUMAN_UNMAPPED	1608.71	3	1608.71	537.245	9.76	984.79	-2.792	2	0	-0.0045	0.32	TRUE	FALSE
0.9997	20160901_03_Blue_phospho-Sample005.05180.05180.3	5180	0.555	0.032	0.217	-0.002	K.AAPEASSPPAS[167.00]PLQHLLPGK.A	sp|Q96TA1|NIBL1_HUMAN_UNMAPPED	2047.01	3	2047.01	683.345	6.79	985.79	-2.7804	2	0	-0.0057	0.444	TRUE	TRUE
0.9998	20160901_03_Blue_phospho-Sample005.05187.05187.3	5187	0.554	0.007	0.21	-0.003	R.GPPSPPAPVMHS[167.00]PSR.K	sp|Q13573|SNW1_HUMAN_UNMAPPED	1592.72	3	1592.71	531.913	9.76	987.26	-5.7027	2	0	-0.0091	0.443	TRUE	FALSE
0.9938	20160901_03_Blue_phospho-Sample005.05188.05188.3	5188	0.433	0.005	0.219	-0.001	R.GPPSPPAPVM[147.04]HSPS[167.00]R.K	sp|Q13573|SNW1_HUMAN_UNMAPPED	1608.71	3	1608.71	537.245	9.76	987.46	-1.427	2	0	-0.0023	0.347	TRUE	TRUE
0.9998	20160901_03_Blue_phospho-Sample005.05192.05192.3	5192	0.573	0.036	0.213	-0.001	K.AAPEASSPPAS[167.00]PLQHLLPGK.A	sp|Q96TA1|NIBL1_HUMAN_UNMAPPED	2047.01	3	2047.01	683.345	6.79	988.26	-2.1463	2	0	-0.0044	0.458	TRUE	TRUE
0.9996	20160901_03_Blue_phospho-Sample005.05197.05197.3	5197	0.494	0.009	0.19	-0.003	R.GPPSPPAPVMHS[167.00]PSR.K	sp|Q13573|SNW1_HUMAN_UNMAPPED	1592.72	3	1592.71	531.913	9.76	989.33	-6.1414	2	0	-0.0098	0.395	TRUE	FALSE
0.835	20160901_03_Blue_phospho-Sample005.05198.05198.3	5198	0.333	0.002	0.226	-0.003	R.GPPSPPAPVM[147.04]HSPS[167.00]R.K	sp|Q13573|SNW1_HUMAN_UNMAPPED	1608.71	3	1608.7	537.245	9.76	989.53	-4.9636	2	0	-0.008	0.266	TRUE	TRUE
0.9997	20160901_03_Blue_phospho-Sample005.05203.05203.3	5203	0.554	0.039	0.219	-0.002	K.AAPEASSPPAS[167.00]PLQHLLPGK.A	sp|Q96TA1|NIBL1_HUMAN_UNMAPPED	2047.01	3	2047.01	683.345	6.79	990.53	-2.6829	2	0	-0.0055	0.443	TRUE	TRUE
0.9978	20160901_03_Blue_phospho-Sample005.05208.05208.3	5208	0.47	0.005	0.221	-0.003	R.GPPSPPAPVMHSPS[167.00]R.K	sp|Q13573|SNW1_HUMAN_UNMAPPED	1592.72	3	1592.71	531.913	9.76	991.59	-5.6401	2	0	-0.009	0.376	TRUE	TRUE
0.9998	20160901_03_Blue_phospho-Sample005.05214.05214.3	5214	0.592	0.041	0.213	-0.002	K.AAPEASSPPAS[167.00]PLQHLLPGK.A	sp|Q96TA1|NIBL1_HUMAN_UNMAPPED	2047.01	3	2047.01	683.345	6.79	992.79	-2.7317	2	0	-0.0056	0.474	TRUE	TRUE
0.9989	20160901_03_Blue_phospho-Sample005.05219.05219.3	5219	0.448	0.003	0.19	-0.003	R.GPPSPPAPVMHS[167.00]PSR.K	sp|Q13573|SNW1_HUMAN_UNMAPPED	1592.72	3	1592.71	531.913	9.76	993.85	-5.9534	2	0	-0.0095	0.358	TRUE	FALSE
0.9998	20160901_03_Blue_phospho-Sample005.05225.05225.3	5225	0.579	0.039	0.21	-0.002	K.AAPEASSPPAS[167.00]PLQHLLPGK.A	sp|Q96TA1|NIBL1_HUMAN_UNMAPPED	2047.01	3	2047.01	683.345	6.79	995.05	-2.7804	2	0	-0.0057	0.463	TRUE	TRUE
0.9997	20160901_03_Blue_phospho-Sample005.05236.05236.3	5236	0.567	0.043	0.214	-0.001	K.AAPEASSPPAS[167.00]PLQHLLPGK.A	sp|Q96TA1|NIBL1_HUMAN_UNMAPPED	2047.01	3	2047.01	683.345	6.79	997.31	-1.6585	2	0	-0.0034	0.454	TRUE	TRUE
0.9998	20160901_03_Blue_phospho-Sample005.05247.05247.3	5247	0.581	0.037	0.207	-0.001	K.AAPEASSPPAS[167.00]PLQHLLPGK.A	sp|Q96TA1|NIBL1_HUMAN_UNMAPPED	2047.01	3	2047.01	683.345	6.79	999.57	-0.8293	2	0	-0.0017	0.465	TRUE	TRUE
0.9998	20160901_03_Blue_phospho-Sample005.05258.05258.3	5258	0.572	0.034	0.206	-0.003	K.AAPEASSPPAS[167.00]PLQHLLPGK.A	sp|Q96TA1|NIBL1_HUMAN_UNMAPPED	2047.01	3	2047.01	683.345	6.79	1001.82	-3.8048	2	0	-0.0078	0.458	TRUE	TRUE
0.9997	20160901_03_Blue_phospho-Sample005.05269.05269.3	5269	0.564	0.03	0.206	-0.003	K.AAPEASSPPAS[167.00]PLQHLLPGK.A	sp|Q96TA1|NIBL1_HUMAN_UNMAPPED	2047.01	3	2047.01	683.345	6.79	1004.06	-4.3414	2	0	-0.0089	0.451	TRUE	TRUE
0.9997	20160901_03_Blue_phospho-Sample005.05280.05280.3	5280	0.553	0.038	0.218	-0.002	K.AAPEASSPPAS[167.00]PLQHLLPGK.A	sp|Q96TA1|NIBL1_HUMAN_UNMAPPED	2047.01	3	2047.01	683.345	6.79	1006.32	-3.2195	2	0	-0.0066	0.442	TRUE	TRUE
0.9997	20160901_03_Blue_phospho-Sample005.05291.05291.3	5291	0.563	0.045	0.205	-0.003	K.AAPEASSPPAS[167.00]PLQHLLPGK.A	sp|Q96TA1|NIBL1_HUMAN_UNMAPPED	2047.01	3	2047.01	683.345	6.79	1008.53	-3.9024	2	0	-0.008	0.45	TRUE	TRUE
0.9996	20160901_03_Blue_phospho-Sample005.05302.05302.3	5302	0.51	0.031	0.218	-0.004	K.AAPEASSPPAS[167.00]PLQHLLPGK.A	sp|Q96TA1|NIBL1_HUMAN_UNMAPPED	2047.01	3	2047	683.345	6.79	1010.74	-5.7073	2	0	-0.0117	0.408	TRUE	TRUE
0.9997	20160901_03_Blue_phospho-Sample005.05313.05313.3	5313	0.561	0.051	0.21	-0.007	K.AAPEASSPPAS[167.00]PLQHLLPGK.A	sp|Q96TA1|NIBL1_HUMAN_UNMAPPED	2047.01	3	2046.99	683.345	6.79	1012.94	-9.5609	2	0	-0.0196	0.449	TRUE	TRUE
0.9997	20160901_03_Blue_phospho-Sample005.05318.05318.3	5318	0.503	0.004	0.212	-0.002	R.GPPSPPAPVMHS[167.00]PSR.K	sp|Q13573|SNW1_HUMAN_UNMAPPED	1592.72	3	1592.71	531.913	9.76	1013.96	-3.3214	2	0	-0.0053	0.403	TRUE	FALSE
0.9997	20160901_03_Blue_phospho-Sample005.05324.05324.3	5324	0.571	0.046	0.205	-0.002	K.AAPEASSPPAS[167.00]PLQHLLPGK.A	sp|Q96TA1|NIBL1_HUMAN_UNMAPPED	2047.01	3	2047.01	683.345	6.79	1015.16	-3.3658	2	0	-0.0069	0.457	TRUE	TRUE
0.9996	20160901_03_Blue_phospho-Sample005.05330.05330.3	5330	0.545	0	0.205	-0.003	R.GPPSPPAPVMHSPS[167.00]R.K	sp|Q13573|SNW1_HUMAN_UNMAPPED	1592.72	3	1592.71	531.913	9.76	1016.41	-4.8254	2	0	-0.0077	0.436	TRUE	TRUE
0.9998	20160901_03_Blue_phospho-Sample005.05335.05335.3	5335	0.576	0.039	0.197	-0.002	K.AAPEASSPPAS[167.00]PLQHLLPGK.A	sp|Q96TA1|NIBL1_HUMAN_UNMAPPED	2047.01	3	2047.01	683.345	6.79	1017.41	-3.0731	2	0	-0.0063	0.461	TRUE	TRUE
0.9998	20160901_03_Blue_phospho-Sample005.05341.05341.3	5341	0.534	0.007	0.234	-0.004	R.GPPSPPAPVMHS[167.00]PSR.K	sp|Q13573|SNW1_HUMAN_UNMAPPED	1592.72	3	1592.71	531.913	9.76	1018.66	-6.5801	2	0	-0.0105	0.427	TRUE	FALSE
0.9997	20160901_03_Blue_phospho-Sample005.05345.05345.3	5345	0.542	0.035	0.2	-0.003	K.AAPEASSPPAS[167.00]PLQHLLPGK.A	sp|Q96TA1|NIBL1_HUMAN_UNMAPPED	2047.01	3	2047.01	683.345	6.79	1019.46	-3.8536	2	0	-0.0079	0.434	TRUE	TRUE
0.9996	20160901_03_Blue_phospho-Sample005.05350.05350.3	5350	0.543	0.001	0.221	-0.003	R.GPPSPPAPVMHSPS[167.00]R.K	sp|Q13573|SNW1_HUMAN_UNMAPPED	1592.72	3	1592.71	531.913	9.76	1020.5	-5.076	2	0	-0.0081	0.435	TRUE	TRUE
0.9996	20160901_03_Blue_phospho-Sample005.05356.05356.3	5356	0.505	0.03	0.213	-0.002	K.AAPEASSPPAS[167.00]PLQHLLPGK.A	sp|Q96TA1|NIBL1_HUMAN_UNMAPPED	2047.01	3	2047.01	683.345	6.79	1021.7	-3.0731	2	0	-0.0063	0.404	TRUE	TRUE
0.9998	20160901_03_Blue_phospho-Sample005.05361.05361.3	5361	0.537	0.009	0.205	-0.003	R.GPPSPPAPVMHS[167.00]PSR.K	sp|Q13573|SNW1_HUMAN_UNMAPPED	1592.72	3	1592.71	531.913	9.76	1022.74	-4.8254	2	0	-0.0077	0.429	TRUE	FALSE
0.9997	20160901_03_Blue_phospho-Sample005.05367.05367.3	5367	0.534	0.03	0.196	-0.001	K.AAPEASSPPAS[167.00]PLQHLLPGK.A	sp|Q96TA1|NIBL1_HUMAN_UNMAPPED	2047.01	3	2047.01	683.345	6.79	1023.94	-1.9024	2	0	-0.0039	0.427	TRUE	TRUE
0.9997	20160901_03_Blue_phospho-Sample005.05378.05378.3	5378	0.551	0.025	0.214	-0.002	K.AAPEASSPPAS[167.00]PLQHLLPGK.A	sp|Q96TA1|NIBL1_HUMAN_UNMAPPED	2047.01	3	2047.01	683.345	6.79	1026.19	-2.4878	2	0	-0.0051	0.44	TRUE	TRUE
0.9998	20160901_03_Blue_phospho-Sample005.05383.05383.3	5383	0.524	0.003	0.203	-0.002	R.GPPSPPAPVMHS[167.00]PSR.K	sp|Q13573|SNW1_HUMAN_UNMAPPED	1592.72	3	1592.71	531.913	9.76	1027.23	-3.0707	2	0	-0.0049	0.419	TRUE	FALSE
0.9997	20160901_03_Blue_phospho-Sample005.05389.05389.3	5389	0.536	0.034	0.198	-0.001	K.AAPEASSPPAS[167.00]PLQHLLPGK.A	sp|Q96TA1|NIBL1_HUMAN_UNMAPPED	2047.01	3	2047.01	683.345	6.79	1028.43	-2.1951	2	0	-0.0045	0.429	TRUE	TRUE
0.9995	20160901_03_Blue_phospho-Sample005.05395.05395.3	5395	0.534	0	0.215	-0.002	R.GPPSPPAPVMHSPS[167.00]R.K	sp|Q13573|SNW1_HUMAN_UNMAPPED	1592.72	3	1592.71	531.913	9.76	1029.67	-2.8827	2	0	-0.0046	0.427	TRUE	TRUE
0.9997	20160901_03_Blue_phospho-Sample005.05400.05400.3	5400	0.52	0.044	0.203	-0.002	K.AAPEASSPPAS[167.00]PLQHLLPGK.A	sp|Q96TA1|NIBL1_HUMAN_UNMAPPED	2047.01	3	2047.01	683.345	6.79	1030.67	-2.4878	2	0	-0.0051	0.416	TRUE	TRUE
0.9996	20160901_03_Blue_phospho-Sample005.05408.05408.3	5408	0.54	0.002	0.229	-0.002	R.GPPSPPAPVMHSPS[167.00]R.K	sp|Q13573|SNW1_HUMAN_UNMAPPED	1592.72	3	1592.71	531.913	9.76	1032.3	-3.8854	2	0	-0.0062	0.432	TRUE	TRUE
0.9997	20160901_03_Blue_phospho-Sample005.05411.05411.3	5411	0.52	0.033	0.194	-0.002	K.AAPEASSPPAS[167.00]PLQHLLPGK.A	sp|Q96TA1|NIBL1_HUMAN_UNMAPPED	2047.01	3	2047.01	683.345	6.79	1032.9	-2.439	2	0	-0.005	0.416	TRUE	TRUE
0.9998	20160901_03_Blue_phospho-Sample005.05418.05418.3	5418	0.546	0.005	0.218	-0.001	R.GPPSPPAPVMHS[167.00]PSR.K	sp|Q13573|SNW1_HUMAN_UNMAPPED	1592.72	3	1592.72	531.913	9.76	1034.33	-1.1907	2	0	-0.0019	0.437	TRUE	FALSE
0.9997	20160901_03_Blue_phospho-Sample005.05422.05422.3	5422	0.525	0.039	0.201	-0.001	K.AAPEASSPPAS[167.00]PLQHLLPGK.A	sp|Q96TA1|NIBL1_HUMAN_UNMAPPED	2047.01	3	2047.01	683.345	6.79	1035.13	-1.6097	2	0	-0.0033	0.42	TRUE	TRUE
0.9978	20160901_03_Blue_phospho-Sample005.05430.05430.3	5430	0.469	0	0.198	-0.003	R.GPPSPPAPVMHSPS[167.00]R.K	sp|Q13573|SNW1_HUMAN_UNMAPPED	1592.72	3	1592.71	531.913	9.76	1036.76	-5.6401	2	0	-0.009	0.375	TRUE	TRUE
0.9993	20160901_03_Blue_phospho-Sample005.05434.05434.3	5434	0.471	0.043	0.211	-0.001	K.AAPEASSPPAS[167.00]PLQHLLPGK.A	sp|Q96TA1|NIBL1_HUMAN_UNMAPPED	2047.01	3	2047.01	683.345	6.79	1037.56	-1.9512	2	0	-0.004	0.377	TRUE	TRUE
0.9994	20160901_03_Blue_phospho-Sample005.05441.05441.3	5441	0.471	0.004	0.189	-0.002	R.GPPSPPAPVMHS[167.00]PSR.K	sp|Q13573|SNW1_HUMAN_UNMAPPED	1592.72	3	1592.71	531.913	9.76	1038.99	-3.6974	2	0	-0.0059	0.377	TRUE	FALSE
0.9986	20160901_03_Blue_phospho-Sample005.05445.05445.3	5445	0.443	0.017	0.231	-0.001	K.AAPEASSPPAS[167.00]PLQHLLPGK.A	sp|Q96TA1|NIBL1_HUMAN_UNMAPPED	2047.01	3	2047.01	683.345	6.79	1039.79	-1.4634	2	0	-0.003	0.355	TRUE	TRUE
0.9997	20160901_03_Blue_phospho-Sample005.05452.05452.3	5452	0.506	0.003	0.227	-0.002	R.GPPSPPAPVMHS[167.00]PSR.K	sp|Q13573|SNW1_HUMAN_UNMAPPED	1592.72	3	1592.71	531.913	9.76	1041.22	-4.1987	2	0	-0.0067	0.405	TRUE	FALSE
0.9987	20160901_03_Blue_phospho-Sample005.05456.05456.3	5456	0.445	0.028	0.208	-0.004	K.AAPEASSPPAS[167.00]PLQHLLPGK.A	sp|Q96TA1|NIBL1_HUMAN_UNMAPPED	2047.01	3	2047	683.345	6.79	1042.02	-5.756	2	0	-0.0118	0.356	TRUE	TRUE
0.9998	20160901_03_Blue_phospho-Sample005.05460.05460.3	5460	0.567	0.002	0.221	-0.003	R.GPPSPPAPVMHS[167.00]PSR.K	sp|Q13573|SNW1_HUMAN_UNMAPPED	1592.72	3	1592.71	531.913	9.76	1042.85	-5.452	2	0	-0.0087	0.453	TRUE	FALSE
0.9993	20160901_03_Blue_phospho-Sample005.05466.05466.3	5466	0.475	0.015	0.204	-0.002	K.AAPEASSPPAS[167.00]PLQHLLPGK.A	sp|Q96TA1|NIBL1_HUMAN_UNMAPPED	2047.01	3	2047.01	683.345	6.79	1044.05	-3.0731	2	0	-0.0063	0.38	TRUE	TRUE
0.9998	20160901_03_Blue_phospho-Sample005.05472.05472.3	5472	0.566	0.008	0.195	-0.003	R.GPPSPPAPVMHS[167.00]PSR.K	sp|Q13573|SNW1_HUMAN_UNMAPPED	1592.72	3	1592.71	531.913	9.76	1045.28	-6.2041	2	0	-0.0099	0.452	TRUE	FALSE
0.9995	20160901_03_Blue_phospho-Sample005.05478.05478.3	5478	0.492	0.042	0.193	-0.003	K.AAPEASSPPAS[167.00]PLQHLLPGK.A	sp|Q96TA1|NIBL1_HUMAN_UNMAPPED	2047.01	3	2047.01	683.345	6.79	1046.48	-3.9024	2	0	-0.008	0.394	TRUE	TRUE
0.9992	20160901_03_Blue_phospho-Sample005.05482.05482.3	5482	0.51	0	0.222	-0.002	R.GPPSPPAPVMHSPS[167.00]R.K	sp|Q13573|SNW1_HUMAN_UNMAPPED	1592.72	3	1592.71	531.913	9.76	1047.31	-4.1987	2	0	-0.0067	0.408	TRUE	TRUE
0.8119	20160901_03_Blue_phospho-Sample005.05485.05485.3	5485	0.368	0.005	0.193	-0.002	R.SASQSS[167.00]LDKLDQELK.E	sp|O60271|JIP4_HUMAN_UNMAPPED	1727.8	3	1727.79	576.94	4.56	1047.91	-3.9288	2	1	-0.0068	0.295	TRUE	TRUE
0.9996	20160901_03_Blue_phospho-Sample005.05488.05488.3	5488	0.497	0.048	0.186	-0.003	K.AAPEASSPPAS[167.00]PLQHLLPGK.A	sp|Q96TA1|NIBL1_HUMAN_UNMAPPED	2047.01	3	2047.01	683.345	6.79	1048.51	-3.756	2	0	-0.0077	0.398	TRUE	TRUE
0.999	20160901_03_Blue_phospho-Sample005.05494.05494.3	5494	0.499	0.005	0.18	-0.003	R.GPPSPPAPVMHSPS[167.00]R.K	sp|Q13573|SNW1_HUMAN_UNMAPPED	1592.72	3	1592.71	531.913	9.76	1049.74	-4.8254	2	0	-0.0077	0.399	TRUE	TRUE
0.9995	20160901_03_Blue_phospho-Sample005.05500.05500.3	5500	0.493	0.045	0.194	-0.002	K.AAPEASSPPAS[167.00]PLQHLLPGK.A	sp|Q96TA1|NIBL1_HUMAN_UNMAPPED	2047.01	3	2047.01	683.345	6.79	1050.94	-2.4878	2	0	-0.0051	0.395	TRUE	TRUE
0.9997	20160901_03_Blue_phospho-Sample005.05505.05505.3	5505	0.559	0	0.227	-0.003	R.GPPSPPAPVMHSPS[167.00]R.K	sp|Q13573|SNW1_HUMAN_UNMAPPED	1592.72	3	1592.71	531.913	9.76	1051.97	-5.7027	2	0	-0.0091	0.448	TRUE	TRUE
0.9997	20160901_03_Blue_phospho-Sample005.05511.05511.3	5511	0.536	0.042	0.211	-0.001	K.AAPEASSPPAS[167.00]PLQHLLPGK.A	sp|Q96TA1|NIBL1_HUMAN_UNMAPPED	2047.01	3	2047.01	683.345	6.79	1053.17	-2.1951	2	0	-0.0045	0.429	TRUE	TRUE
0.9996	20160901_03_Blue_phospho-Sample005.05516.05516.3	5516	0.541	0.005	0.216	-0.003	R.GPPSPPAPVMHSPS[167.00]R.K	sp|Q13573|SNW1_HUMAN_UNMAPPED	1592.72	3	1592.71	531.913	9.76	1054.19	-5.5774	2	0	-0.0089	0.433	TRUE	TRUE
0.9997	20160901_03_Blue_phospho-Sample005.05522.05522.3	5522	0.521	0.053	0.199	-0.002	K.AAPEASSPPAS[167.00]PLQHLLPGK.A	sp|Q96TA1|NIBL1_HUMAN_UNMAPPED	2047.01	3	2047.01	683.345	6.79	1055.39	-2.5365	2	0	-0.0052	0.417	TRUE	TRUE
0.9999	20160901_03_Blue_phospho-Sample005.05527.05527.3	5527	0.599	0.008	0.19	-0.004	R.GPPSPPAPVMHS[167.00]PSR.K	sp|Q13573|SNW1_HUMAN_UNMAPPED	1592.72	3	1592.7	531.913	9.76	1056.41	-7.5201	2	0	-0.012	0.479	TRUE	FALSE
0.9996	20160901_03_Blue_phospho-Sample005.05529.05529.3	5529	0.502	0.006	0.142	-0.002	R.SASPYPSHSLSS[167.00]PQR.K	sp|Q5T200|ZC3HD_HUMAN_UNMAPPED	1679.73	3	1679.72	560.917	8.49	1056.81	-3.8627	2	0	-0.0065	0.401	TRUE	TRUE
0.9993	20160901_03_Blue_phospho-Sample005.05533.05533.3	5533	0.472	0.03	0.201	0	K.AAPEASSPPAS[167.00]PLQHLLPGK.A	sp|Q96TA1|NIBL1_HUMAN_UNMAPPED	2047.01	3	2047.01	683.345	6.79	1057.61	-0.5854	2	0	-0.0012	0.378	TRUE	TRUE
0.9996	20160901_03_Blue_phospho-Sample005.05537.05537.3	5537	0.495	0.008	0.209	-0.002	R.GPPSPPAPVMHS[167.00]PSR.K	sp|Q13573|SNW1_HUMAN_UNMAPPED	1592.72	3	1592.71	531.913	9.76	1058.43	-4.2614	2	0	-0.0068	0.396	TRUE	FALSE
0.998	20160901_03_Blue_phospho-Sample005.05543.05543.2	5543	0.525	0.005	0.185	-0.001	R.APQTSS[167.00]SPPPVR.R	sp|Q8IYB3|SRRM1_HUMAN_UNMAPPED	1302.6	2	1302.59	652.306	9.79	1059.63	-1.9929	2	0	-0.0026	0.42	TRUE	FALSE
0.9998	20160901_03_Blue_phospho-Sample005.05544.05544.3	5544	0.58	0.056	0.187	-0.001	K.AAPEASSPPAS[167.00]PLQHLLPGK.A	sp|Q96TA1|NIBL1_HUMAN_UNMAPPED	2047.01	3	2047.01	683.345	6.79	1059.83	-1.2195	2	0	-0.0025	0.464	TRUE	TRUE
0.9998	20160901_03_Blue_phospho-Sample005.05551.05551.3	5551	0.569	0.005	0.182	-0.003	R.GPPSPPAPVMHS[167.00]PSR.K	sp|Q13573|SNW1_HUMAN_UNMAPPED	1592.72	3	1592.71	531.913	9.76	1061.25	-5.076	2	0	-0.0081	0.455	TRUE	FALSE
0.9997	20160901_03_Blue_phospho-Sample005.05555.05555.3	5555	0.555	0.036	0.189	0	K.AAPEASSPPAS[167.00]PLQHLLPGK.A	sp|Q96TA1|NIBL1_HUMAN_UNMAPPED	2047.01	3	2047.01	683.345	6.79	1062.05	0	2	0	0	0.444	TRUE	TRUE
0.9987	20160901_03_Blue_phospho-Sample005.05561.05561.3	5561	0.49	0	0.21	-0.003	R.GPPSPPAPVMHSPS[167.00]R.K	sp|Q13573|SNW1_HUMAN_UNMAPPED	1592.72	3	1592.71	531.913	9.76	1063.27	-6.0161	2	0	-0.0096	0.392	TRUE	TRUE
0.9997	20160901_03_Blue_phospho-Sample005.05566.05566.3	5566	0.532	0.029	0.194	-0.001	K.AAPEASSPPAS[167.00]PLQHLLPGK.A	sp|Q96TA1|NIBL1_HUMAN_UNMAPPED	2047.01	3	2047.01	683.345	6.79	1064.27	-2	2	0	-0.0041	0.426	TRUE	TRUE
0.9996	20160901_03_Blue_phospho-Sample005.05577.05577.3	5577	0.508	0.045	0.205	-0.002	K.AAPEASSPPAS[167.00]PLQHLLPGK.A	sp|Q96TA1|NIBL1_HUMAN_UNMAPPED	2047.01	3	2047.01	683.345	6.79	1066.49	-2.3414	2	0	-0.0048	0.406	TRUE	TRUE
0.9998	20160901_03_Blue_phospho-Sample005.05588.05588.3	5588	0.572	0.046	0.185	-0.002	K.AAPEASSPPAS[167.00]PLQHLLPGK.A	sp|Q96TA1|NIBL1_HUMAN_UNMAPPED	2047.01	3	2047.01	683.345	6.79	1068.72	-2.3902	2	0	-0.0049	0.458	TRUE	TRUE
0.9991	20160901_03_Blue_phospho-Sample005.05595.05595.3	5595	0.504	0.002	0.19	0	R.GPPSPPAPVMHSPS[167.00]R.K	sp|Q13573|SNW1_HUMAN_UNMAPPED	1592.72	3	1592.72	531.913	9.76	1070.14	0.3133	2	0	0.0005	0.403	TRUE	TRUE
0.9994	20160901_03_Blue_phospho-Sample005.05599.05599.3	5599	0.477	0.026	0.21	0	K.AAPEASSPPAS[167.00]PLQHLLPGK.A	sp|Q96TA1|NIBL1_HUMAN_UNMAPPED	2047.01	3	2047.01	683.345	6.79	1070.94	-0.439	2	0	-0.0009	0.382	TRUE	TRUE
0.9998	20160901_03_Blue_phospho-Sample005.05605.05605.3	5605	0.564	0.002	0.202	-0.003	R.GPPSPPAPVMHS[167.00]PSR.K	sp|Q13573|SNW1_HUMAN_UNMAPPED	1592.72	3	1592.71	531.913	9.76	1072.16	-5.7027	2	0	-0.0091	0.452	TRUE	FALSE
0.9996	20160901_03_Blue_phospho-Sample005.05610.05610.3	5610	0.507	0.048	0.218	-0.002	K.AAPEASSPPAS[167.00]PLQHLLPGK.A	sp|Q96TA1|NIBL1_HUMAN_UNMAPPED	2047.01	3	2047.01	683.345	6.79	1073.16	-2.878	2	0	-0.0059	0.406	TRUE	TRUE
0.9996	20160901_03_Blue_phospho-Sample005.05614.05614.3	5614	0.541	0.004	0.21	-0.003	R.GPPSPPAPVMHSPS[167.00]R.K	sp|Q13573|SNW1_HUMAN_UNMAPPED	1592.72	3	1592.71	531.913	9.76	1073.97	-6.1414	2	0	-0.0098	0.433	TRUE	TRUE
0.9728	20160901_03_Blue_phospho-Sample005.05616.05616.3	5616	0.387	0.01	0.206	-0.004	R.GPPSPPAPVM[147.04]HSPS[167.00]R.K	sp|Q13573|SNW1_HUMAN_UNMAPPED	1608.71	3	1608.7	537.245	9.76	1074.38	-6.7629	2	0	-0.0109	0.31	TRUE	TRUE
0.9997	20160901_03_Blue_phospho-Sample005.05621.05621.3	5621	0.519	0.047	0.196	-0.003	K.AAPEASSPPAS[167.00]PLQHLLPGK.A	sp|Q96TA1|NIBL1_HUMAN_UNMAPPED	2047.01	3	2047	683.345	6.79	1075.38	-4.439	2	0	-0.0091	0.416	TRUE	TRUE
0.9998	20160901_03_Blue_phospho-Sample005.05624.05624.3	5624	0.539	0.007	0.197	-0.003	R.GPPSPPAPVMHS[167.00]PSR.K	sp|Q13573|SNW1_HUMAN_UNMAPPED	1592.72	3	1592.71	531.913	9.76	1076	-5.264	2	0	-0.0084	0.431	TRUE	FALSE
0.9769	20160901_03_Blue_phospho-Sample005.05626.05626.3	5626	0.354	0.01	0.199	-0.001	R.GPPSPPAPVM[147.04]HS[167.00]PSR.K	sp|Q13573|SNW1_HUMAN_UNMAPPED	1608.71	3	1608.71	537.245	9.76	1076.4	-1.9854	2	0	-0.0032	0.283	TRUE	FALSE
0.9994	20160901_03_Blue_phospho-Sample005.05631.05631.3	5631	0.479	0.039	0.198	-0.002	K.AAPEASSPPAS[167.00]PLQHLLPGK.A	sp|Q96TA1|NIBL1_HUMAN_UNMAPPED	2047.01	3	2047.01	683.345	6.79	1077.39	-3.2195	2	0	-0.0066	0.383	TRUE	TRUE
0.9998	20160901_03_Blue_phospho-Sample005.05636.05636.3	5636	0.522	0.009	0.184	-0.002	R.GPPSPPAPVMHS[167.00]PSR.K	sp|Q13573|SNW1_HUMAN_UNMAPPED	1592.72	3	1592.71	531.913	9.76	1078.41	-3.384	2	0	-0.0054	0.418	TRUE	FALSE
0.9819	20160901_03_Blue_phospho-Sample005.05637.05637.3	5637	0.4	0.008	0.201	-0.002	R.GPPSPPAPVM[147.04]HSPS[167.00]R.K	sp|Q13573|SNW1_HUMAN_UNMAPPED	1608.71	3	1608.7	537.245	9.76	1078.62	-4.5913	2	0	-0.0074	0.32	TRUE	TRUE
0.9986	20160901_03_Blue_phospho-Sample005.05640.05640.4	5640	0.488	0	0.165	-0.001	K.RPASPSS[167.00]PEHLPATPAESPAQR.F	sp|Q9H7L9|SDS3_HUMAN_UNMAPPED	2362.11	4	2362.1	591.534	6.76	1079.22	-1.9018	2	0	-0.0045	0.39	TRUE	TRUE
0.9997	20160901_03_Blue_phospho-Sample005.05643.05643.3	5643	0.517	0.046	0.201	0	K.AAPEASSPPAS[167.00]PLQHLLPGK.A	sp|Q96TA1|NIBL1_HUMAN_UNMAPPED	2047.01	3	2047.01	683.345	6.79	1079.82	-0.3415	2	0	-0.0007	0.414	TRUE	TRUE
0.9996	20160901_03_Blue_phospho-Sample005.05647.05647.3	5647	0.541	0	0.22	-0.003	R.GPPSPPAPVMHSPS[167.00]R.K	sp|Q13573|SNW1_HUMAN_UNMAPPED	1592.72	3	1592.71	531.913	9.76	1080.63	-5.6401	2	0	-0.009	0.433	TRUE	TRUE
0.998	20160901_03_Blue_phospho-Sample005.05648.05648.3	5648	0.427	0.003	0.203	-0.003	R.GPPSPPAPVM[147.04]HS[167.00]PSR.K	sp|Q13573|SNW1_HUMAN_UNMAPPED	1608.71	3	1608.7	537.245	9.76	1080.84	-4.9636	2	0	-0.008	0.342	TRUE	FALSE
0.9997	20160901_03_Blue_phospho-Sample005.05653.05653.3	5653	0.529	0.031	0.197	-0.004	K.AAPEASSPPAS[167.00]PLQHLLPGK.A	sp|Q96TA1|NIBL1_HUMAN_UNMAPPED	2047.01	3	2047	683.345	6.79	1081.83	-5.317	2	0	-0.0109	0.423	TRUE	TRUE
0.9922	20160901_03_Blue_phospho-Sample005.05658.05658.3	5658	0.426	0.004	0.219	-0.005	R.GPPSPPAPVM[147.04]HSPS[167.00]R.K	sp|Q13573|SNW1_HUMAN_UNMAPPED	1608.71	3	1608.7	537.245	9.76	1082.85	-8.4382	2	0	-0.0136	0.341	TRUE	TRUE
0.9997	20160901_03_Blue_phospho-Sample005.05664.05664.3	5664	0.52	0.049	0.203	-0.003	K.AAPEASSPPAS[167.00]PLQHLLPGK.A	sp|Q96TA1|NIBL1_HUMAN_UNMAPPED	2047.01	3	2047	683.345	6.79	1084.05	-4.7316	2	0	-0.0097	0.416	TRUE	TRUE
0.9998	20160901_03_Blue_phospho-Sample005.05668.05668.3	5668	0.563	0.004	0.215	-0.002	R.GPPSPPAPVMHS[167.00]PSR.K	sp|Q13573|SNW1_HUMAN_UNMAPPED	1592.72	3	1592.71	531.913	9.76	1084.87	-3.8227	2	0	-0.0061	0.45	TRUE	FALSE
0.9875	20160901_03_Blue_phospho-Sample005.05669.05669.3	5669	0.411	0.004	0.215	-0.003	R.GPPSPPAPVM[147.04]HSPS[167.00]R.K	sp|Q13573|SNW1_HUMAN_UNMAPPED	1608.71	3	1608.7	537.245	9.76	1085.07	-5.6461	2	0	-0.0091	0.329	TRUE	TRUE
0.9997	20160901_03_Blue_phospho-Sample005.05675.05675.3	5675	0.549	0.042	0.218	-0.002	K.AAPEASSPPAS[167.00]PLQHLLPGK.A	sp|Q96TA1|NIBL1_HUMAN_UNMAPPED	2047.01	3	2047.01	683.345	6.79	1086.27	-2.7804	2	0	-0.0057	0.439	TRUE	TRUE
0.9993	20160901_03_Blue_phospho-Sample005.05678.05678.3	5678	0.516	0	0.178	-0.002	R.GPPSPPAPVMHSPS[167.00]R.K	sp|Q13573|SNW1_HUMAN_UNMAPPED	1592.72	3	1592.71	531.913	9.76	1086.89	-4.3867	2	0	-0.007	0.413	TRUE	TRUE
0.9993	20160901_03_Blue_phospho-Sample005.05681.05681.3	5681	0.47	0.006	0.158	-0.002	R.SASPYPSHSLSS[167.00]PQR.K	sp|Q5T200|ZC3HD_HUMAN_UNMAPPED	1679.73	3	1679.73	560.917	8.49	1087.49	-2.7336	2	0	-0.0046	0.376	TRUE	TRUE
0.998	20160901_03_Blue_phospho-Sample005.05685.05685.2	5685	0.515	0.005	0.232	-0.003	R.APQTSS[167.00]SPPPVR.R	sp|Q8IYB3|SRRM1_HUMAN_UNMAPPED	1302.6	2	1302.59	652.306	9.79	1088.29	-4.9824	2	0	-0.0065	0.412	TRUE	FALSE
0.9996	20160901_03_Blue_phospho-Sample005.05686.05686.3	5686	0.507	0.048	0.197	-0.003	K.AAPEASSPPAS[167.00]PLQHLLPGK.A	sp|Q96TA1|NIBL1_HUMAN_UNMAPPED	2047.01	3	2047.01	683.345	6.79	1088.49	-3.9512	2	0	-0.0081	0.406	TRUE	TRUE
0.9999	20160901_03_Blue_phospho-Sample005.05692.05692.3	5692	0.616	0.01	0.217	-0.002	R.GPPSPPAPVMHS[167.00]PSR.K	sp|Q13573|SNW1_HUMAN_UNMAPPED	1592.72	3	1592.71	531.913	9.76	1089.7	-4.2614	2	0	-0.0068	0.493	TRUE	FALSE
0.9864	20160901_03_Blue_phospho-Sample005.05693.05693.3	5693	0.409	0.009	0.209	-0.002	R.GPPSPPAPVM[147.04]HSPS[167.00]R.K	sp|Q13573|SNW1_HUMAN_UNMAPPED	1608.71	3	1608.7	537.245	9.76	1089.9	-4.4052	2	0	-0.0071	0.327	TRUE	TRUE
0.9996	20160901_03_Blue_phospho-Sample005.05697.05697.3	5697	0.501	0.032	0.201	-0.003	K.AAPEASSPPAS[167.00]PLQHLLPGK.A	sp|Q96TA1|NIBL1_HUMAN_UNMAPPED	2047.01	3	2047	683.345	6.79	1090.7	-5.0731	2	0	-0.0104	0.401	TRUE	TRUE
0.9999	20160901_03_Blue_phospho-Sample005.05701.05701.3	5701	0.61	0.006	0.225	-0.003	R.GPPSPPAPVMHS[167.00]PSR.K	sp|Q13573|SNW1_HUMAN_UNMAPPED	1592.72	3	1592.71	531.913	9.76	1091.52	-6.1414	2	0	-0.0098	0.488	TRUE	FALSE
0.9997	20160901_03_Blue_phospho-Sample005.05708.05708.3	5708	0.524	0.034	0.182	-0.003	K.AAPEASSPPAS[167.00]PLQHLLPGK.A	sp|Q96TA1|NIBL1_HUMAN_UNMAPPED	2047.01	3	2047.01	683.345	6.79	1092.92	-4.2926	2	0	-0.0088	0.419	TRUE	TRUE
0.9998	20160901_03_Blue_phospho-Sample005.05715.05715.3	5715	0.548	0.007	0.2	-0.001	R.GPPSPPAPVMHS[167.00]PSR.K	sp|Q13573|SNW1_HUMAN_UNMAPPED	1592.72	3	1592.71	531.913	9.76	1094.34	-2.068	2	0	-0.0033	0.438	TRUE	FALSE
0.9919	20160901_03_Blue_phospho-Sample005.05716.05716.3	5716	0.425	0.013	0.207	-0.002	R.GPPSPPAPVM[147.04]HSPS[167.00]R.K	sp|Q13573|SNW1_HUMAN_UNMAPPED	1608.71	3	1608.71	537.245	9.76	1094.54	-3.9709	2	0	-0.0064	0.34	TRUE	TRUE
0.9994	20160901_03_Blue_phospho-Sample005.05719.05719.3	5719	0.483	0.044	0.207	-0.001	K.AAPEASSPPAS[167.00]PLQHLLPGK.A	sp|Q96TA1|NIBL1_HUMAN_UNMAPPED	2047.01	3	2047.01	683.345	6.79	1095.14	-2.1463	2	0	-0.0044	0.386	TRUE	TRUE
0.9997	20160901_03_Blue_phospho-Sample005.05725.05725.3	5725	0.51	0.012	0.191	-0.003	R.GPPSPPAPVMHS[167.00]PSR.K	sp|Q13573|SNW1_HUMAN_UNMAPPED	1592.72	3	1592.71	531.913	9.76	1096.36	-5.1387	2	0	-0.0082	0.408	TRUE	FALSE
0.9996	20160901_03_Blue_phospho-Sample005.05730.05730.3	5730	0.503	0.053	0.195	-0.002	K.AAPEASSPPAS[167.00]PLQHLLPGK.A	sp|Q96TA1|NIBL1_HUMAN_UNMAPPED	2047.01	3	2047.01	683.345	6.79	1097.36	-2.2439	2	0	-0.0046	0.402	TRUE	TRUE
0.9998	20160901_03_Blue_phospho-Sample005.05735.05735.3	5735	0.555	0.002	0.217	-0.002	R.GPPSPPAPVMHS[167.00]PSR.K	sp|Q13573|SNW1_HUMAN_UNMAPPED	1592.72	3	1592.71	531.913	9.76	1098.37	-4.6374	2	0	-0.0074	0.444	TRUE	FALSE
0.9933	20160901_03_Blue_phospho-Sample005.05736.05736.3	5736	0.431	0.016	0.217	-0.003	R.GPPSPPAPVM[147.04]HSPS[167.00]R.K	sp|Q13573|SNW1_HUMAN_UNMAPPED	1608.71	3	1608.7	537.245	9.76	1098.57	-4.7775	2	0	-0.0077	0.345	TRUE	TRUE
0.999	20160901_03_Blue_phospho-Sample005.05738.05738.3	5738	0.456	0.002	0.148	-0.002	R.SASPYPSHSLSS[167.00]PQR.K	sp|Q5T200|ZC3HD_HUMAN_UNMAPPED	1679.73	3	1679.73	560.917	8.49	1098.97	-2.9119	2	0	-0.0049	0.365	TRUE	TRUE
0.9996	20160901_03_Blue_phospho-Sample005.05741.05741.3	5741	0.504	0.037	0.189	-0.002	K.AAPEASSPPAS[167.00]PLQHLLPGK.A	sp|Q96TA1|NIBL1_HUMAN_UNMAPPED	2047.01	3	2047.01	683.345	6.79	1099.57	-2.7804	2	0	-0.0057	0.404	TRUE	TRUE
0.9998	20160901_03_Blue_phospho-Sample005.05747.05747.3	5747	0.598	0.003	0.186	0	R.GPPSPPAPVMHSPS[167.00]R.K	sp|Q13573|SNW1_HUMAN_UNMAPPED	1592.72	3	1592.72	531.913	9.76	1100.79	-0.6893	2	0	-0.0011	0.479	TRUE	TRUE
0.9699	20160901_03_Blue_phospho-Sample005.05748.05748.3	5748	0.347	0.009	0.199	-0.002	R.GPPSPPAPVM[147.04]HS[167.00]PSR.K	sp|Q13573|SNW1_HUMAN_UNMAPPED	1608.71	3	1608.71	537.245	9.76	1100.99	-3.5986	2	0	-0.0058	0.277	TRUE	FALSE
0.9994	20160901_03_Blue_phospho-Sample005.05750.05750.3	5750	0.479	0.002	0.162	-0.002	R.SASPYPSHSLSS[167.00]PQR.K	sp|Q5T200|ZC3HD_HUMAN_UNMAPPED	1679.73	3	1679.73	560.917	8.49	1101.39	-2.9713	2	0	-0.005	0.383	TRUE	TRUE
0.9997	20160901_03_Blue_phospho-Sample005.05753.05753.3	5753	0.544	0.044	0.187	0	K.AAPEASSPPAS[167.00]PLQHLLPGK.A	sp|Q96TA1|NIBL1_HUMAN_UNMAPPED	2047.01	3	2047.01	683.345	6.79	1101.99	-0.3415	2	0	-0.0007	0.435	TRUE	TRUE
0.9997	20160901_03_Blue_phospho-Sample005.05761.05761.3	5761	0.557	0	0.225	-0.003	R.GPPSPPAPVMHSPS[167.00]R.K	sp|Q13573|SNW1_HUMAN_UNMAPPED	1592.72	3	1592.71	531.913	9.76	1103.6	-5.7654	2	0	-0.0092	0.446	TRUE	TRUE
0.9979	20160901_03_Blue_phospho-Sample005.05762.05762.3	5762	0.426	0.005	0.197	-0.002	R.GPPSPPAPVM[147.04]HS[167.00]PSR.K	sp|Q13573|SNW1_HUMAN_UNMAPPED	1608.71	3	1608.71	537.245	9.76	1103.8	-3.4125	2	0	-0.0055	0.341	TRUE	FALSE
0.9992	20160901_03_Blue_phospho-Sample005.05763.05763.3	5763	0.465	0.009	0.153	0	R.SASPYPSHSLSS[167.00]PQR.K	sp|Q5T200|ZC3HD_HUMAN_UNMAPPED	1679.73	3	1679.73	560.917	8.49	1104	-0.7131	2	0	-0.0012	0.372	TRUE	TRUE
0.9997	20160901_03_Blue_phospho-Sample005.05764.05764.3	5764	0.534	0.037	0.209	-0.003	K.AAPEASSPPAS[167.00]PLQHLLPGK.A	sp|Q96TA1|NIBL1_HUMAN_UNMAPPED	2047.01	3	2047.01	683.345	6.79	1104.2	-3.8048	2	0	-0.0078	0.427	TRUE	TRUE
0.9996	20160901_03_Blue_phospho-Sample005.05769.05769.3	5769	0.545	0.002	0.217	-0.001	R.GPPSPPAPVMHSPS[167.00]R.K	sp|Q13573|SNW1_HUMAN_UNMAPPED	1592.72	3	1592.71	531.913	9.76	1105.22	-2.6947	2	0	-0.0043	0.436	TRUE	TRUE
0.9995	20160901_03_Blue_phospho-Sample005.05772.05772.3	5772	0.487	0.002	0.152	-0.003	R.SASPYPSHSLSS[167.00]PQR.K	sp|Q5T200|ZC3HD_HUMAN_UNMAPPED	1679.73	3	1679.72	560.917	8.49	1105.82	-5.1701	2	0	-0.0087	0.389	TRUE	TRUE
0.9996	20160901_03_Blue_phospho-Sample005.05774.05774.3	5774	0.503	0.036	0.211	-0.004	K.AAPEASSPPAS[167.00]PLQHLLPGK.A	sp|Q96TA1|NIBL1_HUMAN_UNMAPPED	2047.01	3	2047	683.345	6.79	1106.22	-6.2926	2	0	-0.0129	0.402	TRUE	TRUE
0.9999	20160901_03_Blue_phospho-Sample005.05780.05780.3	5780	0.603	0.005	0.208	-0.005	R.GPPSPPAPVMHS[167.00]PSR.K	sp|Q13573|SNW1_HUMAN_UNMAPPED	1592.72	3	1592.7	531.913	9.76	1107.43	-8.9614	2	0	-0.0143	0.482	TRUE	FALSE
0.9716	20160901_03_Blue_phospho-Sample005.05782.05782.3	5782	0.386	0.003	0.202	-0.005	R.GPPSPPAPVM[147.04]HSPS[167.00]R.K	sp|Q13573|SNW1_HUMAN_UNMAPPED	1608.71	3	1608.7	537.245	9.76	1107.83	-9.493	2	0	-0.0153	0.309	TRUE	TRUE
0.9992	20160901_03_Blue_phospho-Sample005.05786.05786.3	5786	0.469	0.038	0.203	-0.004	K.AAPEASSPPAS[167.00]PLQHLLPGK.A	sp|Q96TA1|NIBL1_HUMAN_UNMAPPED	2047.01	3	2047	683.345	6.79	1108.63	-5.5121	2	0	-0.0113	0.375	TRUE	TRUE
0.9987	20160901_03_Blue_phospho-Sample005.05792.05792.3	5792	0.49	0.001	0.225	-0.003	R.GPPSPPAPVMHSPS[167.00]R.K	sp|Q13573|SNW1_HUMAN_UNMAPPED	1592.72	3	1592.71	531.913	9.76	1109.85	-6.3294	2	0	-0.0101	0.392	TRUE	TRUE
0.9996	20160901_03_Blue_phospho-Sample005.05797.05797.3	5797	0.512	0.038	0.205	-0.002	K.AAPEASSPPAS[167.00]PLQHLLPGK.A	sp|Q96TA1|NIBL1_HUMAN_UNMAPPED	2047.01	3	2047.01	683.345	6.79	1110.85	-3.4634	2	0	-0.0071	0.409	TRUE	TRUE
0.9997	20160901_03_Blue_phospho-Sample005.05801.05801.3	5801	0.508	0.003	0.224	-0.004	R.GPPSPPAPVMHS[167.00]PSR.K	sp|Q13573|SNW1_HUMAN_UNMAPPED	1592.72	3	1592.7	531.913	9.76	1111.67	-7.8961	2	0	-0.0126	0.406	TRUE	FALSE
0.9957	20160901_03_Blue_phospho-Sample005.05803.05803.3	5803	0.404	0	0.197	-0.002	R.GPPSPPAPVM[147.04]HS[167.00]PSR.K	sp|Q13573|SNW1_HUMAN_UNMAPPED	1608.71	3	1608.71	537.245	9.76	1112.07	-4.2811	2	0	-0.0069	0.323	TRUE	FALSE
0.9979	20160901_03_Blue_phospho-Sample005.05807.05807.2	5807	0.461	0.008	0.228	-0.004	R.APQTSS[167.00]SPPPVR.R	sp|Q8IYB3|SRRM1_HUMAN_UNMAPPED	1302.6	2	1302.59	652.306	9.79	1112.87	-6.0555	2	0	-0.0079	0.368	TRUE	FALSE
0.9997	20160901_03_Blue_phospho-Sample005.05808.05808.3	5808	0.521	0.044	0.206	-0.003	K.AAPEASSPPAS[167.00]PLQHLLPGK.A	sp|Q96TA1|NIBL1_HUMAN_UNMAPPED	2047.01	3	2047	683.345	6.79	1113.07	-4.4877	2	0	-0.0092	0.417	TRUE	TRUE
0.9998	20160901_03_Blue_phospho-Sample005.05813.05813.3	5813	0.518	0.003	0.213	-0.001	R.GPPSPPAPVMHS[167.00]PSR.K	sp|Q13573|SNW1_HUMAN_UNMAPPED	1592.72	3	1592.71	531.913	9.76	1114.08	-2.068	2	0	-0.0033	0.414	TRUE	FALSE
0.9769	20160901_03_Blue_phospho-Sample005.05814.05814.3	5814	0.392	0.009	0.192	-0.001	R.GPPSPPAPVM[147.04]HSPS[167.00]R.K	sp|Q13573|SNW1_HUMAN_UNMAPPED	1608.71	3	1608.71	537.245	9.76	1114.28	-2.4198	2	0	-0.0039	0.314	TRUE	TRUE
0.9996	20160901_03_Blue_phospho-Sample005.05819.05819.3	5819	0.515	0.051	0.197	-0.004	K.AAPEASSPPAS[167.00]PLQHLLPGK.A	sp|Q96TA1|NIBL1_HUMAN_UNMAPPED	2047.01	3	2047	683.345	6.79	1115.28	-5.2194	2	0	-0.0107	0.412	TRUE	TRUE
0.9998	20160901_03_Blue_phospho-Sample005.05825.05825.3	5825	0.618	0.002	0.215	-0.002	R.GPPSPPAPVMHSPS[167.00]R.K	sp|Q13573|SNW1_HUMAN_UNMAPPED	1592.72	3	1592.71	531.913	9.76	1116.5	-4.0107	2	0	-0.0064	0.494	TRUE	TRUE
0.9995	20160901_03_Blue_phospho-Sample005.05828.05828.3	5828	0.487	0.005	0.165	-0.004	R.SASPYPSHSLSS[167.00]PQR.K	sp|Q5T200|ZC3HD_HUMAN_UNMAPPED	1679.73	3	1679.72	560.917	8.49	1117.1	-7.4878	2	0	-0.0126	0.389	TRUE	TRUE
0.9995	20160901_03_Blue_phospho-Sample005.05830.05830.3	5830	0.487	0.033	0.195	-0.003	K.AAPEASSPPAS[167.00]PLQHLLPGK.A	sp|Q96TA1|NIBL1_HUMAN_UNMAPPED	2047.01	3	2047.01	683.345	6.79	1117.5	-4.2438	2	0	-0.0087	0.389	TRUE	TRUE
0.9998	20160901_03_Blue_phospho-Sample005.05835.05835.3	5835	0.542	0.009	0.229	-0.005	R.GPPSPPAPVMHS[167.00]PSR.K	sp|Q13573|SNW1_HUMAN_UNMAPPED	1592.72	3	1592.7	531.913	9.76	1118.52	-8.5854	2	0	-0.0137	0.434	TRUE	FALSE
0.997	20160901_03_Blue_phospho-Sample005.05838.05838.3	5838	0.458	0.001	0.157	0	R.SASPYPSHSLS[167.00]SPQR.K	sp|Q5T200|ZC3HD_HUMAN_UNMAPPED	1679.73	3	1679.73	560.917	8.49	1119.12	-0.7725	2	0	-0.0013	0.367	TRUE	FALSE
0.9995	20160901_03_Blue_phospho-Sample005.05841.05841.3	5841	0.488	0.036	0.187	-0.003	K.AAPEASSPPAS[167.00]PLQHLLPGK.A	sp|Q96TA1|NIBL1_HUMAN_UNMAPPED	2047.01	3	2047.01	683.345	6.79	1119.72	-3.9999	2	0	-0.0082	0.39	TRUE	TRUE
0.9996	20160901_03_Blue_phospho-Sample005.05847.05847.3	5847	0.539	0.007	0.197	-0.001	R.GPPSPPAPVMHSPS[167.00]R.K	sp|Q13573|SNW1_HUMAN_UNMAPPED	1592.72	3	1592.71	531.913	9.76	1120.94	-2.0053	2	0	-0.0032	0.431	TRUE	TRUE
0.9986	20160901_03_Blue_phospho-Sample005.05852.05852.3	5852	0.444	0.033	0.212	-0.003	K.AAPEASSPPAS[167.00]PLQHLLPGK.A	sp|Q96TA1|NIBL1_HUMAN_UNMAPPED	2047.01	3	2047.01	683.345	6.79	1121.94	-3.9999	2	0	-0.0082	0.355	TRUE	TRUE
0.9996	20160901_03_Blue_phospho-Sample005.05859.05859.3	5859	0.554	0.002	0.222	-0.004	R.GPPSPPAPVMHSPS[167.00]R.K	sp|Q13573|SNW1_HUMAN_UNMAPPED	1592.72	3	1592.71	531.913	9.76	1123.37	-6.7054	2	0	-0.0107	0.443	TRUE	TRUE
0.9902	20160901_03_Blue_phospho-Sample005.05860.05860.3	5860	0.379	0.001	0.208	-0.005	R.GPPSPPAPVM[147.04]HS[167.00]PSR.K	sp|Q13573|SNW1_HUMAN_UNMAPPED	1608.71	3	1608.7	537.245	9.76	1123.57	-9.2448	2	0	-0.0149	0.303	TRUE	FALSE
0.9997	20160901_03_Blue_phospho-Sample005.05863.05863.3	5863	0.517	0.039	0.21	-0.003	K.AAPEASSPPAS[167.00]PLQHLLPGK.A	sp|Q96TA1|NIBL1_HUMAN_UNMAPPED	2047.01	3	2047.01	683.345	6.79	1124.17	-4.3414	2	0	-0.0089	0.414	TRUE	TRUE
0.9997	20160901_03_Blue_phospho-Sample005.05870.05870.3	5870	0.515	0.008	0.205	-0.003	R.GPPSPPAPVMHS[167.00]PSR.K	sp|Q13573|SNW1_HUMAN_UNMAPPED	1592.72	3	1592.71	531.913	9.76	1125.58	-6.5174	2	0	-0.0104	0.412	TRUE	FALSE
0.9943	20160901_03_Blue_phospho-Sample005.05871.05871.3	5871	0.436	0.001	0.203	-0.004	R.GPPSPPAPVM[147.04]HSPS[167.00]R.K	sp|Q13573|SNW1_HUMAN_UNMAPPED	1608.71	3	1608.7	537.245	9.76	1125.78	-7.0111	2	0	-0.0113	0.349	TRUE	TRUE
0.9997	20160901_03_Blue_phospho-Sample005.05872.05872.3	5872	0.52	0.004	0.175	-0.002	R.SASPYPSHSLSS[167.00]PQR.K	sp|Q5T200|ZC3HD_HUMAN_UNMAPPED	1679.73	3	1679.72	560.917	8.49	1125.98	-3.5062	2	0	-0.0059	0.416	TRUE	TRUE
0.9995	20160901_03_Blue_phospho-Sample005.05874.05874.3	5874	0.485	0.069	0.213	-0.003	K.AAPEASSPPAS[167.00]PLQHLLPGK.A	sp|Q96TA1|NIBL1_HUMAN_UNMAPPED	2047.01	3	2047.01	683.345	6.79	1126.38	-4.0975	2	0	-0.0084	0.388	TRUE	TRUE
0.9999	20160901_03_Blue_phospho-Sample005.05882.05882.3	5882	0.602	0.001	0.256	-0.005	R.GPPSPPAPVMHS[167.00]PSR.K	sp|Q13573|SNW1_HUMAN_UNMAPPED	1592.72	3	1592.7	531.913	9.76	1127.99	-9.2121	2	0	-0.0147	0.481	TRUE	FALSE
0	20160901_03_Blue_phospho-Sample005.05884.05884.2	5884	0.248	0.008	0.374	-0.036	R.APQTS[167.00]SSPPPVR.R	sp|Q8IYB3|SRRM1_HUMAN_UNMAPPED	1302.6	2	1302.53	652.306	9.79	1128.39	-55.1152	2	0	-0.0719	0.05	TRUE	FALSE
0.9995	20160901_03_Blue_phospho-Sample005.05885.05885.3	5885	0.489	0.062	0.23	0.004	K.AAPEASSPPAS[167.00]PLQHLLPGK.A	sp|Q96TA1|NIBL1_HUMAN_UNMAPPED	2047.01	3	2047.03	683.345	6.79	1128.59	5.4145	2	0	0.0111	0.391	TRUE	TRUE
0.9998	20160901_03_Blue_phospho-Sample005.05892.05892.3	5892	0.551	0.005	0.221	-0.002	R.GPPSPPAPVMHS[167.00]PSR.K	sp|Q13573|SNW1_HUMAN_UNMAPPED	1592.72	3	1592.71	531.913	9.76	1130	-2.82	2	0	-0.0045	0.441	TRUE	FALSE
0.9998	20160901_03_Blue_phospho-Sample005.05896.05896.3	5896	0.577	0.018	0.213	0.002	K.AAPEASSPPAS[167.00]PLQHLLPGK.A	sp|Q96TA1|NIBL1_HUMAN_UNMAPPED	2047.01	3	2047.02	683.345	6.79	1130.8	2.4878	2	0	0.0051	0.462	TRUE	TRUE
0.9996	20160901_03_Blue_phospho-Sample005.05902.05902.3	5902	0.553	0	0.179	-0.004	R.GPPSPPAPVMHSPS[167.00]R.K	sp|Q13573|SNW1_HUMAN_UNMAPPED	1592.72	3	1592.71	531.913	9.76	1132.01	-7.0814	2	0	-0.0113	0.443	TRUE	TRUE
0.4064	20160901_03_Blue_phospho-Sample005.05903.05903.3	5903	0.28	0.003	0.224	-0.003	R.GPPSPPAPVM[147.04]HSPS[167.00]R.K	sp|Q13573|SNW1_HUMAN_UNMAPPED	1608.71	3	1608.7	537.245	9.76	1132.21	-5.0877	2	0	-0.0082	0.224	TRUE	TRUE
0.9997	20160901_03_Blue_phospho-Sample005.05907.05907.3	5907	0.556	0.034	0.232	-0.004	K.AAPEASSPPAS[167.00]PLQHLLPGK.A	sp|Q96TA1|NIBL1_HUMAN_UNMAPPED	2047.01	3	2047	683.345	6.79	1133.01	-5.4146	2	0	-0.0111	0.445	TRUE	TRUE
0.9999	20160901_03_Blue_phospho-Sample005.05914.05914.3	5914	0.599	0.006	0.229	-0.004	R.GPPSPPAPVMHS[167.00]PSR.K	sp|Q13573|SNW1_HUMAN_UNMAPPED	1592.72	3	1592.71	531.913	9.76	1134.42	-6.6427	2	0	-0.0106	0.479	TRUE	FALSE
0.9996	20160901_03_Blue_phospho-Sample005.05917.05917.3	5917	0.514	0.046	0.191	-0.004	K.AAPEASSPPAS[167.00]PLQHLLPGK.A	sp|Q96TA1|NIBL1_HUMAN_UNMAPPED	2047.01	3	2047	683.345	6.79	1135.22	-5.756	2	0	-0.0118	0.411	TRUE	TRUE
0.9996	20160901_03_Blue_phospho-Sample005.05925.05925.3	5925	0.51	0.05	0.208	-0.004	K.AAPEASSPPAS[167.00]PLQHLLPGK.A	sp|Q96TA1|NIBL1_HUMAN_UNMAPPED	2047.01	3	2047	683.345	6.79	1137.43	-5.5609	2	0	-0.0114	0.408	TRUE	TRUE
0.9998	20160901_03_Blue_phospho-Sample005.05929.05929.3	5929	0.622	0.004	0.236	-0.002	R.GPPSPPAPVMHSPS[167.00]R.K	sp|Q13573|SNW1_HUMAN_UNMAPPED	1592.72	3	1592.71	531.913	9.76	1138.23	-4.3867	2	0	-0.007	0.497	TRUE	TRUE
0.9987	20160901_03_Blue_phospho-Sample005.05932.05932.3	5932	0.445	0.002	0.192	-0.001	R.SASPYPSHSLSS[167.00]PQR.K	sp|Q5T200|ZC3HD_HUMAN_UNMAPPED	1679.73	3	1679.73	560.917	8.49	1138.83	-1.6045	2	0	-0.0027	0.356	TRUE	TRUE
0.9997	20160901_03_Blue_phospho-Sample005.05934.05934.3	5934	0.538	0.049	0.194	-0.003	K.AAPEASSPPAS[167.00]PLQHLLPGK.A	sp|Q96TA1|NIBL1_HUMAN_UNMAPPED	2047.01	3	2047.01	683.345	6.79	1139.63	-3.9512	2	0	-0.0081	0.431	TRUE	TRUE
0.9997	20160901_03_Blue_phospho-Sample005.05938.05938.3	5938	0.528	0.052	0.215	-0.001	K.AAPEASSPPAS[167.00]PLQHLLPGK.A	sp|Q96TA1|NIBL1_HUMAN_UNMAPPED	2047.01	3	2047.01	683.345	6.79	1141.83	-1.7561	2	0	-0.0036	0.422	TRUE	TRUE
0.9998	20160901_03_Blue_phospho-Sample005.05941.05941.3	5941	0.621	0.049	0.258	0	K.AAPEASSPPAS[167.00]PLQHLLPGK.A	sp|Q96TA1|NIBL1_HUMAN_UNMAPPED	2047.01	3	2047.01	683.345	6.79	1144.03	-0.3902	2	0	-0.0008	0.497	TRUE	TRUE
0.9985	20160901_07_Green_phospho-Sample011.04232.04232.3	4232	0.569	0.004	0.137	0.001	K.SPGSTPT[181.01]TPTSSQAPQK.L	sp|P35658|NU214_HUMAN_UNMAPPED	1750.78	3	1750.78	584.6	8.47	692.19	2.2808	2	0	0.004	0.455	TRUE	TRUE
0.9986	20160901_07_Green_phospho-Sample011.04244.04244.3	4244	0.62	0.009	0.138	0	K.SPGSTPT[181.01]TPTSSQAPQK.L	sp|P35658|NU214_HUMAN_UNMAPPED	1750.78	3	1750.78	584.6	8.47	694.62	0.057	2	0	0.0001	0.496	TRUE	TRUE
0.9986	20160901_07_Green_phospho-Sample011.04257.04257.3	4257	0.62	0.009	0.132	0.001	K.SPGSTPT[181.01]TPTSSQAPQK.L	sp|P35658|NU214_HUMAN_UNMAPPED	1750.78	3	1750.78	584.6	8.47	697.25	1.0263	2	0	0.0018	0.496	TRUE	TRUE
0.9986	20160901_07_Green_phospho-Sample011.04266.04266.3	4266	0.629	0.008	0.128	0.001	K.SPGSTPT[181.01]TPTSSQAPQK.L	sp|P35658|NU214_HUMAN_UNMAPPED	1750.78	3	1750.78	584.6	8.47	699.09	1.4255	2	0	0.0025	0.503	TRUE	TRUE
0.9986	20160901_07_Green_phospho-Sample011.04279.04279.3	4279	0.601	0.011	0.129	0.001	K.SPGSTPT[181.01]TPTSSQAPQK.L	sp|P35658|NU214_HUMAN_UNMAPPED	1750.78	3	1750.78	584.6	8.47	701.73	2.5088	2	0	0.0044	0.48	TRUE	TRUE
0.9986	20160901_07_Green_phospho-Sample011.04291.04291.3	4291	0.614	0.007	0.129	0	K.SPGSTPT[181.01]TPTSSQAPQK.L	sp|P35658|NU214_HUMAN_UNMAPPED	1750.78	3	1750.78	584.6	8.47	704.17	-0.2851	2	0	-0.0005	0.491	TRUE	TRUE
0.9987	20160901_07_Green_phospho-Sample011.04356.04356.3	4356	0.704	0.009	0.129	0.001	K.SPGSTPT[181.01]TPTSSQAPQK.L	sp|P35658|NU214_HUMAN_UNMAPPED	1750.78	3	1750.78	584.6	8.47	717.39	1.3685	2	0	0.0024	0.563	TRUE	TRUE
0.9987	20160901_07_Green_phospho-Sample011.04366.04366.3	4366	0.724	0.009	0.133	0.001	K.SPGSTPT[181.01]TPTSSQAPQK.L	sp|P35658|NU214_HUMAN_UNMAPPED	1750.78	3	1750.78	584.6	8.47	719.4	2.1667	2	0	0.0038	0.579	TRUE	TRUE
0.9987	20160901_07_Green_phospho-Sample011.04377.04377.3	4377	0.714	0.008	0.134	0.002	K.SPGSTPT[181.01]TPTSSQAPQK.L	sp|P35658|NU214_HUMAN_UNMAPPED	1750.78	3	1750.78	584.6	8.47	721.65	3.136	2	0	0.0055	0.572	TRUE	TRUE
0.9987	20160901_07_Green_phospho-Sample011.04387.04387.3	4387	0.732	0.008	0.132	0.001	K.SPGSTPT[181.01]TPTSSQAPQK.L	sp|P35658|NU214_HUMAN_UNMAPPED	1750.78	3	1750.78	584.6	8.47	723.71	2.3378	2	0	0.0041	0.586	TRUE	TRUE
0.9987	20160901_07_Green_phospho-Sample011.04398.04398.3	4398	0.702	0.008	0.127	0	K.SPGSTPT[181.01]TPTSSQAPQK.L	sp|P35658|NU214_HUMAN_UNMAPPED	1750.78	3	1750.78	584.6	8.47	725.97	0.6272	2	0	0.0011	0.561	TRUE	TRUE
0.9987	20160901_07_Green_phospho-Sample011.04410.04410.3	4410	0.681	0.008	0.123	0	K.SPGSTPT[181.01]TPTSSQAPQK.L	sp|P35658|NU214_HUMAN_UNMAPPED	1750.78	3	1750.78	584.6	8.47	728.44	-0.114	2	0	-0.0002	0.545	TRUE	TRUE
0.998	20160901_07_Green_phospho-Sample011.04412.04412.2	4412	0.665	0.01	0.171	-0.002	R.APQTSS[167.00]SPPPVR.R	sp|Q8IYB3|SRRM1_HUMAN_UNMAPPED	1302.6	2	1302.59	652.306	9.79	728.84	-2.5295	2	0	-0.0033	0.532	TRUE	TRUE
0.998	20160901_07_Green_phospho-Sample011.04423.04423.2	4423	0.693	0.01	0.179	-0.001	R.APQTSS[167.00]SPPPVR.R	sp|Q8IYB3|SRRM1_HUMAN_UNMAPPED	1302.6	2	1302.6	652.306	9.79	731.1	-1.2264	2	0	-0.0016	0.554	TRUE	TRUE
0.998	20160901_07_Green_phospho-Sample011.04434.04434.2	4434	0.705	0.009	0.178	-0.001	R.APQTSS[167.00]SPPPVR.R	sp|Q8IYB3|SRRM1_HUMAN_UNMAPPED	1302.6	2	1302.6	652.306	9.79	733.36	-1.1498	2	0	-0.0015	0.564	TRUE	TRUE
0.998	20160901_07_Green_phospho-Sample011.04445.04445.2	4445	0.691	0.01	0.177	-0.001	R.APQTSS[167.00]SPPPVR.R	sp|Q8IYB3|SRRM1_HUMAN_UNMAPPED	1302.6	2	1302.6	652.306	9.79	735.61	-0.9965	2	0	-0.0013	0.553	TRUE	TRUE
0.9988	20160901_07_Green_phospho-Sample011.04454.04454.3	4454	0.497	0.013	0.157	-0.001	R.SASPYPSHSLS[167.00]SPQR.K	sp|Q5T200|ZC3HD_HUMAN_UNMAPPED	1679.73	3	1679.73	560.917	8.49	737.46	-2.0205	2	0	-0.0034	0.397	TRUE	TRUE
0.998	20160901_07_Green_phospho-Sample011.04456.04456.2	4456	0.667	0.01	0.178	-0.001	R.APQTSS[167.00]SPPPVR.R	sp|Q8IYB3|SRRM1_HUMAN_UNMAPPED	1302.6	2	1302.59	652.306	9.79	737.86	-2.1462	2	0	-0.0028	0.534	TRUE	TRUE
0.998	20160901_07_Green_phospho-Sample011.04467.04467.2	4467	0.668	0.01	0.176	-0.002	R.APQTSS[167.00]SPPPVR.R	sp|Q8IYB3|SRRM1_HUMAN_UNMAPPED	1302.6	2	1302.59	652.306	9.79	740.11	-2.6828	2	0	-0.0035	0.534	TRUE	TRUE
0.998	20160901_07_Green_phospho-Sample011.04478.04478.2	4478	0.659	0.009	0.175	-0.001	R.APQTSS[167.00]SPPPVR.R	sp|Q8IYB3|SRRM1_HUMAN_UNMAPPED	1302.6	2	1302.6	652.306	9.79	742.36	-1.3797	2	0	-0.0018	0.527	TRUE	TRUE
0.998	20160901_07_Green_phospho-Sample011.04489.04489.2	4489	0.649	0.009	0.172	-0.001	R.APQTSS[167.00]SPPPVR.R	sp|Q8IYB3|SRRM1_HUMAN_UNMAPPED	1302.6	2	1302.59	652.306	9.79	744.61	-1.533	2	0	-0.002	0.519	TRUE	TRUE
0.9977	20160901_07_Green_phospho-Sample011.04498.04498.3	4498	0.468	0.001	0.151	0	R.SASPYPSHSLS[167.00]SPQR.K	sp|Q5T200|ZC3HD_HUMAN_UNMAPPED	1679.73	3	1679.73	560.917	8.49	746.47	-0.7131	2	0	-0.0012	0.375	TRUE	TRUE
0.998	20160901_07_Green_phospho-Sample011.04500.04500.2	4500	0.658	0.009	0.167	-0.001	R.APQTSS[167.00]SPPPVR.R	sp|Q8IYB3|SRRM1_HUMAN_UNMAPPED	1302.6	2	1302.59	652.306	9.79	746.87	-1.9163	2	0	-0.0025	0.526	TRUE	TRUE
0.9986	20160901_07_Green_phospho-Sample011.04510.04510.4	4510	0.447	0.001	0.194	0	K.RPAS[167.00]PSSPEHLPATPAESPAQR.F	sp|Q9H7L9|SDS3_HUMAN_UNMAPPED	2362.11	4	2362.11	591.534	6.76	748.93	-0.4649	2	0	-0.0011	0.358	TRUE	FALSE
0.998	20160901_07_Green_phospho-Sample011.04511.04511.2	4511	0.638	0.01	0.169	-0.001	R.APQTSS[167.00]SPPPVR.R	sp|Q8IYB3|SRRM1_HUMAN_UNMAPPED	1302.6	2	1302.6	652.306	9.79	749.13	-1.3031	2	0	-0.0017	0.51	TRUE	TRUE
0.9986	20160901_07_Green_phospho-Sample011.04521.04521.4	4521	0.457	0.001	0.195	0	K.RPAS[167.00]PSSPEHLPATPAESPAQR.F	sp|Q9H7L9|SDS3_HUMAN_UNMAPPED	2362.11	4	2362.11	591.534	6.76	751.19	-0.4226	2	0	-0.001	0.365	TRUE	FALSE
0.998	20160901_07_Green_phospho-Sample011.04522.04522.2	4522	0.65	0.009	0.168	-0.002	R.APQTSS[167.00]SPPPVR.R	sp|Q8IYB3|SRRM1_HUMAN_UNMAPPED	1302.6	2	1302.59	652.306	9.79	751.39	-3.2194	2	0	-0.0042	0.52	TRUE	TRUE
0.9986	20160901_07_Green_phospho-Sample011.04532.04532.4	4532	0.502	0	0.178	-0.001	K.RPASPSS[167.00]PEHLPATPAESPAQR.F	sp|Q9H7L9|SDS3_HUMAN_UNMAPPED	2362.11	4	2362.1	591.534	6.76	753.45	-1.4369	2	0	-0.0034	0.401	TRUE	FALSE
0.998	20160901_07_Green_phospho-Sample011.04533.04533.2	4533	0.637	0.01	0.166	-0.002	R.APQTSS[167.00]SPPPVR.R	sp|Q8IYB3|SRRM1_HUMAN_UNMAPPED	1302.6	2	1302.59	652.306	9.79	753.65	-3.4493	2	0	-0.0045	0.51	TRUE	TRUE
0.9986	20160901_07_Green_phospho-Sample011.04541.04541.4	4541	0.53	0	0.167	0	K.RPAS[167.00]PSSPEHLPATPAESPAQR.F	sp|Q9H7L9|SDS3_HUMAN_UNMAPPED	2362.11	4	2362.11	591.534	6.76	755.32	-0.5072	2	0	-0.0012	0.424	TRUE	FALSE
0.998	20160901_07_Green_phospho-Sample011.04543.04543.2	4543	0.623	0.009	0.165	-0.002	R.APQTSS[167.00]SPPPVR.R	sp|Q8IYB3|SRRM1_HUMAN_UNMAPPED	1302.6	2	1302.59	652.306	9.79	755.72	-2.4528	2	0	-0.0032	0.498	TRUE	TRUE
0.9977	20160901_07_Green_phospho-Sample011.04544.04544.2	4544	0.704	0.028	0.146	-0.001	R.SGAQASST[181.01]PLSPTR.L	sp|P02545|LMNA_HUMAN_UNMAPPED	1438.65	2	1438.64	720.33	9.47	755.92	-1.9436	2	0	-0.0028	0.563	TRUE	TRUE
0.9986	20160901_07_Green_phospho-Sample011.04553.04553.4	4553	0.539	0	0.152	0	K.RPASPSS[167.00]PEHLPATPAESPAQR.F	sp|Q9H7L9|SDS3_HUMAN_UNMAPPED	2362.11	4	2362.11	591.534	6.76	757.79	-0.7185	2	0	-0.0017	0.431	TRUE	FALSE
0.998	20160901_07_Green_phospho-Sample011.04554.04554.2	4554	0.611	0.009	0.158	-0.002	R.APQTSS[167.00]SPPPVR.R	sp|Q8IYB3|SRRM1_HUMAN_UNMAPPED	1302.6	2	1302.59	652.306	9.79	757.99	-2.5295	2	0	-0.0033	0.489	TRUE	TRUE
0.9977	20160901_07_Green_phospho-Sample011.04555.04555.2	4555	0.703	0.024	0.15	-0.001	R.SGAQASST[181.01]PLSPTR.L	sp|P02545|LMNA_HUMAN_UNMAPPED	1438.65	2	1438.64	720.33	9.47	758.19	-0.7635	2	0	-0.0011	0.563	TRUE	TRUE
0.9986	20160901_07_Green_phospho-Sample011.04562.04562.4	4562	0.577	0	0.154	0	K.RPASPSS[167.00]PEHLPATPAESPAQR.F	sp|Q9H7L9|SDS3_HUMAN_UNMAPPED	2362.11	4	2362.11	591.534	6.76	759.66	-0.7185	2	0	-0.0017	0.461	TRUE	FALSE
0.998	20160901_07_Green_phospho-Sample011.04564.04564.2	4564	0.61	0.009	0.164	-0.002	R.APQTSS[167.00]SPPPVR.R	sp|Q8IYB3|SRRM1_HUMAN_UNMAPPED	1302.6	2	1302.59	652.306	9.79	760.06	-3.2194	2	0	-0.0042	0.488	TRUE	TRUE
0.9977	20160901_07_Green_phospho-Sample011.04566.04566.2	4566	0.705	0.025	0.152	-0.001	R.SGAQASST[181.01]PLSPTR.L	sp|P02545|LMNA_HUMAN_UNMAPPED	1438.65	2	1438.64	720.33	9.47	760.46	-0.7635	2	0	-0.0011	0.564	TRUE	TRUE
0.9986	20160901_07_Green_phospho-Sample011.04574.04574.4	4574	0.601	0	0.156	0	K.RPASPSS[167.00]PEHLPATPAESPAQR.F	sp|Q9H7L9|SDS3_HUMAN_UNMAPPED	2362.11	4	2362.11	591.534	6.76	762.09	-0.0423	2	0	-0.0001	0.481	TRUE	FALSE
0.998	20160901_07_Green_phospho-Sample011.04576.04576.2	4576	0.623	0.009	0.169	-0.001	R.APQTSS[167.00]SPPPVR.R	sp|Q8IYB3|SRRM1_HUMAN_UNMAPPED	1302.6	2	1302.59	652.306	9.79	762.49	-2.2229	2	0	-0.0029	0.499	TRUE	TRUE
0.9977	20160901_07_Green_phospho-Sample011.04577.04577.2	4577	0.699	0.023	0.149	0	R.SGAQASST[181.01]PLSPTR.L	sp|P02545|LMNA_HUMAN_UNMAPPED	1438.65	2	1438.64	720.33	9.47	762.69	-0.5553	2	0	-0.0008	0.559	TRUE	TRUE
0.9986	20160901_07_Green_phospho-Sample011.04586.04586.4	4586	0.59	0	0.154	0	K.RPASPSS[167.00]PEHLPATPAESPAQR.F	sp|Q9H7L9|SDS3_HUMAN_UNMAPPED	2362.11	4	2362.11	591.534	6.76	764.52	-0.5494	2	0	-0.0013	0.472	TRUE	FALSE
0.998	20160901_07_Green_phospho-Sample011.04587.04587.2	4587	0.62	0.01	0.166	-0.002	R.APQTSS[167.00]SPPPVR.R	sp|Q8IYB3|SRRM1_HUMAN_UNMAPPED	1302.6	2	1302.59	652.306	9.79	764.72	-3.0661	2	0	-0.004	0.496	TRUE	TRUE
0.9977	20160901_07_Green_phospho-Sample011.04588.04588.2	4588	0.668	0.021	0.146	0	R.SGAQASST[181.01]PLSPTR.L	sp|P02545|LMNA_HUMAN_UNMAPPED	1438.65	2	1438.64	720.33	9.47	764.92	-0.2777	2	0	-0.0004	0.534	TRUE	TRUE
0.9999	20160901_07_Green_phospho-Sample011.04596.04596.3	4596	0.585	0.019	0.205	-0.001	R.GPPSPPAPVM[147.04]HS[167.00]PSR.K	sp|Q13573|SNW1_HUMAN_UNMAPPED	1608.71	3	1608.71	537.245	9.76	766.57	-2.0475	2	0	-0.0033	0.468	TRUE	TRUE
0.998	20160901_07_Green_phospho-Sample011.04598.04598.2	4598	0.6	0.009	0.158	-0.002	R.APQTSS[167.00]SPPPVR.R	sp|Q8IYB3|SRRM1_HUMAN_UNMAPPED	1302.6	2	1302.59	652.306	9.79	766.97	-2.9128	2	0	-0.0038	0.48	TRUE	TRUE
0.9977	20160901_07_Green_phospho-Sample011.04599.04599.2	4599	0.67	0.023	0.144	-0.001	R.SGAQASST[181.01]PLSPTR.L	sp|P02545|LMNA_HUMAN_UNMAPPED	1438.65	2	1438.64	720.33	9.47	767.17	-1.4577	2	0	-0.0021	0.536	TRUE	TRUE
0.9999	20160901_07_Green_phospho-Sample011.04607.04607.3	4607	0.585	0.018	0.2	0	R.GPPSPPAPVM[147.04]HS[167.00]PSR.K	sp|Q13573|SNW1_HUMAN_UNMAPPED	1608.71	3	1608.71	537.245	9.76	768.83	-0.6825	2	0	-0.0011	0.468	TRUE	TRUE
0.9977	20160901_07_Green_phospho-Sample011.04610.04610.2	4610	0.64	0.02	0.142	-0.001	R.SGAQASST[181.01]PLSPTR.L	sp|P02545|LMNA_HUMAN_UNMAPPED	1438.65	2	1438.64	720.33	9.47	769.43	-1.18	2	0	-0.0017	0.512	TRUE	TRUE
0.9999	20160901_07_Green_phospho-Sample011.04616.04616.3	4616	0.602	0.015	0.204	-0.001	R.GPPSPPAPVM[147.04]HS[167.00]PSR.K	sp|Q13573|SNW1_HUMAN_UNMAPPED	1608.71	3	1608.71	537.245	9.76	770.7	-1.9854	2	0	-0.0032	0.482	TRUE	TRUE
0.9977	20160901_07_Green_phospho-Sample011.04621.04621.2	4621	0.646	0.02	0.144	-0.002	R.SGAQASST[181.01]PLSPTR.L	sp|P02545|LMNA_HUMAN_UNMAPPED	1438.65	2	1438.64	720.33	9.47	771.7	-2.9153	2	0	-0.0042	0.517	TRUE	TRUE
0.9999	20160901_07_Green_phospho-Sample011.04627.04627.3	4627	0.604	0.017	0.201	-0.001	R.GPPSPPAPVM[147.04]HS[167.00]PSR.K	sp|Q13573|SNW1_HUMAN_UNMAPPED	1608.71	3	1608.71	537.245	9.76	772.97	-1.6132	2	0	-0.0026	0.483	TRUE	TRUE
0.9997	20160901_07_Green_phospho-Sample011.04628.04628.3	4628	0.644	0.013	0.155	0	R.SASPYPSHSLS[167.00]SPQR.K	sp|Q5T200|ZC3HD_HUMAN_UNMAPPED	1679.73	3	1679.73	560.917	8.49	773.17	-0.416	2	0	-0.0007	0.515	TRUE	TRUE
0.9977	20160901_07_Green_phospho-Sample011.04632.04632.2	4632	0.642	0.02	0.14	-0.001	R.SGAQASST[181.01]PLSPTR.L	sp|P02545|LMNA_HUMAN_UNMAPPED	1438.65	2	1438.64	720.33	9.47	773.97	-1.2494	2	0	-0.0018	0.514	TRUE	TRUE
0.9998	20160901_07_Green_phospho-Sample011.04635.04635.3	4635	0.57	0.017	0.211	-0.002	R.GPPSPPAPVM[147.04]HS[167.00]PSR.K	sp|Q13573|SNW1_HUMAN_UNMAPPED	1608.71	3	1608.7	537.245	9.76	774.64	-4.4052	2	0	-0.0071	0.456	TRUE	TRUE
0.9998	20160901_07_Green_phospho-Sample011.04636.04636.3	4636	0.668	0.009	0.16	-0.001	R.SASPYPSHSLS[167.00]SPQR.K	sp|Q5T200|ZC3HD_HUMAN_UNMAPPED	1679.73	3	1679.73	560.917	8.49	774.84	-1.6045	2	0	-0.0027	0.534	TRUE	TRUE
0.9998	20160901_07_Green_phospho-Sample011.04641.04641.3	4641	0.723	0.002	0.236	-0.001	R.SGS[167.00]SQELDVKPSASPQER.S	sp|Q9UQ35|SRRM2_HUMAN_UNMAPPED	1980.88	3	1980.88	661.3	4.68	775.84	-1.8146	2	0	-0.0036	0.578	TRUE	TRUE
0.9977	20160901_07_Green_phospho-Sample011.04643.04643.2	4643	0.624	0.008	0.142	-0.003	R.SGAQASST[181.01]PLSPTR.L	sp|P02545|LMNA_HUMAN_UNMAPPED	1438.65	2	1438.64	720.33	9.47	776.24	-3.6789	2	0	-0.0053	0.5	TRUE	TRUE
0.9999	20160901_07_Green_phospho-Sample011.04647.04647.3	4647	0.589	0.019	0.203	0	R.GPPSPPAPVM[147.04]HS[167.00]PSR.K	sp|Q13573|SNW1_HUMAN_UNMAPPED	1608.71	3	1608.71	537.245	9.76	777.11	-0.4964	2	0	-0.0008	0.472	TRUE	TRUE
0.9998	20160901_07_Green_phospho-Sample011.04649.04649.3	4649	0.666	0.009	0.162	0.001	R.SASPYPSHSLS[167.00]SPQR.K	sp|Q5T200|ZC3HD_HUMAN_UNMAPPED	1679.73	3	1679.73	560.917	8.49	777.51	1.6639	2	0	0.0028	0.533	TRUE	TRUE
0.9996	20160901_07_Green_phospho-Sample011.04653.04653.3	4653	0.737	0.006	0.244	0.001	R.SGS[167.00]SQELDVKPSASPQER.S	sp|Q9UQ35|SRRM2_HUMAN_UNMAPPED	1980.88	3	1980.88	661.3	4.68	778.31	1.4114	2	0	0.0028	0.445	TRUE	TRUE
0.9998	20160901_07_Green_phospho-Sample011.04659.04659.3	4659	0.557	0.019	0.215	-0.001	R.GPPSPPAPVM[147.04]HS[167.00]PSR.K	sp|Q13573|SNW1_HUMAN_UNMAPPED	1608.71	3	1608.71	537.245	9.76	779.56	-2.792	2	0	-0.0045	0.445	TRUE	TRUE
0.9998	20160901_07_Green_phospho-Sample011.04661.04661.3	4661	0.658	0.012	0.157	0	R.SASPYPSHSLS[167.00]SPQR.K	sp|Q5T200|ZC3HD_HUMAN_UNMAPPED	1679.73	3	1679.73	560.917	8.49	779.96	-0.6537	2	0	-0.0011	0.527	TRUE	TRUE
0.9998	20160901_07_Green_phospho-Sample011.04664.04664.3	4664	0.717	0.006	0.239	-0.001	R.SGS[167.00]SQELDVKPSASPQER.S	sp|Q9UQ35|SRRM2_HUMAN_UNMAPPED	1980.88	3	1980.88	661.3	4.68	780.56	-1.1593	2	0	-0.0023	0.574	TRUE	TRUE
0.9998	20160901_07_Green_phospho-Sample011.04672.04672.3	4672	0.554	0.019	0.204	0	R.GPPSPPAPVM[147.04]HS[167.00]PSR.K	sp|Q13573|SNW1_HUMAN_UNMAPPED	1608.71	3	1608.71	537.245	9.76	782.22	-0.4343	2	0	-0.0007	0.443	TRUE	TRUE
0.9997	20160901_07_Green_phospho-Sample011.04674.04674.3	4674	0.634	0.011	0.158	0	R.SASPYPSHSLS[167.00]SPQR.K	sp|Q5T200|ZC3HD_HUMAN_UNMAPPED	1679.73	3	1679.73	560.917	8.49	782.62	-0.832	2	0	-0.0014	0.507	TRUE	TRUE
0.9998	20160901_07_Green_phospho-Sample011.04676.04676.3	4676	0.689	0.005	0.225	0	R.SGS[167.00]SQELDVKPSASPQER.S	sp|Q9UQ35|SRRM2_HUMAN_UNMAPPED	1980.88	3	1980.88	661.3	4.68	783.02	-0.3528	2	0	-0.0007	0.551	TRUE	TRUE
0.9997	20160901_07_Green_phospho-Sample011.04684.04684.3	4684	0.618	0.003	0.151	0	R.SASPYPSHSLS[167.00]SPQR.K	sp|Q5T200|ZC3HD_HUMAN_UNMAPPED	1679.73	3	1679.73	560.917	8.49	784.69	-0.0594	2	0	-0.0001	0.494	TRUE	TRUE
0.9986	20160901_07_Green_phospho-Sample011.04685.04685.4	4685	0.703	0	0.158	0	K.RPASPSS[167.00]PEHLPATPAESPAQR.F	sp|Q9H7L9|SDS3_HUMAN_UNMAPPED	2362.11	4	2362.11	591.534	6.76	784.89	-0.4649	2	0	-0.0011	0.562	TRUE	FALSE
0.9998	20160901_07_Green_phospho-Sample011.04686.04686.3	4686	0.685	0.003	0.217	0	R.SGS[167.00]SQELDVKPSASPQER.S	sp|Q9UQ35|SRRM2_HUMAN_UNMAPPED	1980.88	3	1980.88	661.3	4.68	785.09	-0.3024	2	0	-0.0006	0.548	TRUE	TRUE
0.9997	20160901_07_Green_phospho-Sample011.04692.04692.3	4692	0.511	0.014	0.199	-0.002	R.GPPSPPAPVMHS[167.00]PSR.K	sp|Q13573|SNW1_HUMAN_UNMAPPED	1592.72	3	1592.71	531.913	9.76	786.36	-3.8854	2	0	-0.0062	0.408	TRUE	TRUE
0.9986	20160901_07_Green_phospho-Sample011.04695.04695.4	4695	0.712	0	0.164	0	K.RPASPSS[167.00]PEHLPATPAESPAQR.F	sp|Q9H7L9|SDS3_HUMAN_UNMAPPED	2362.11	4	2362.11	591.534	6.76	786.96	-0.1691	2	0	-0.0004	0.57	TRUE	FALSE
0.9997	20160901_07_Green_phospho-Sample011.04696.04696.3	4696	0.653	0.006	0.211	-0.001	R.SGS[167.00]SQELDVKPSASPQER.S	sp|Q9UQ35|SRRM2_HUMAN_UNMAPPED	1980.88	3	1980.88	661.3	4.68	787.16	-1.0585	2	0	-0.0021	0.522	TRUE	TRUE
0.9986	20160901_07_Green_phospho-Sample011.04706.04706.4	4706	0.679	0.001	0.163	0	K.RPAS[167.00]PSSPEHLPATPAESPAQR.F	sp|Q9H7L9|SDS3_HUMAN_UNMAPPED	2362.11	4	2362.11	591.534	6.76	789.23	-0.3804	2	0	-0.0009	0.543	TRUE	FALSE
0.9995	20160901_07_Green_phospho-Sample011.04707.04707.3	4707	0.667	0	0.141	-0.002	R.QGSIT[181.01]SPQANEQSVTPQR.R	sp|Q9UQ35|SRRM2_HUMAN_UNMAPPED	2006.91	3	2006.9	669.976	6	789.43	-3.2837	2	0	-0.0066	0.534	TRUE	FALSE
0.9999	20160901_07_Green_phospho-Sample011.04709.04709.3	4709	0.753	0	0.198	-0.001	K.RPASPSS[167.00]PEHLPATPAESPAQR.F	sp|Q9H7L9|SDS3_HUMAN_UNMAPPED	2362.11	3	2362.1	788.376	6.76	789.83	-1.5644	2	0	-0.0037	0.602	TRUE	FALSE
0.9986	20160901_07_Green_phospho-Sample011.04716.04716.4	4716	0.691	0	0.161	0	K.RPASPSS[167.00]PEHLPATPAESPAQR.F	sp|Q9H7L9|SDS3_HUMAN_UNMAPPED	2362.11	4	2362.11	591.534	6.76	791.28	0.4649	2	0	0.0011	0.553	TRUE	FALSE
0.9995	20160901_07_Green_phospho-Sample011.04718.04718.3	4718	0.685	0	0.144	-0.001	R.QGSIT[181.01]SPQANEQSVTPQR.R	sp|Q9UQ35|SRRM2_HUMAN_UNMAPPED	2006.91	3	2006.9	669.976	6	791.68	-1.2936	2	0	-0.0026	0.548	TRUE	FALSE
0.9999	20160901_07_Green_phospho-Sample011.04720.04720.3	4720	0.739	0	0.192	-0.001	K.RPASPSS[167.00]PEHLPATPAESPAQR.F	sp|Q9H7L9|SDS3_HUMAN_UNMAPPED	2362.11	3	2362.1	788.376	6.76	792.09	-0.7611	2	0	-0.0018	0.591	TRUE	FALSE
0.9986	20160901_07_Green_phospho-Sample011.04728.04728.4	4728	0.676	0.001	0.155	0	K.RPAS[167.00]PSSPEHLPATPAESPAQR.F	sp|Q9H7L9|SDS3_HUMAN_UNMAPPED	2362.11	4	2362.11	591.534	6.76	793.74	-0.1691	2	0	-0.0004	0.541	TRUE	FALSE
0.9995	20160901_07_Green_phospho-Sample011.04730.04730.3	4730	0.668	0	0.146	0	R.QGSIT[181.01]SPQANEQSVTPQR.R	sp|Q9UQ35|SRRM2_HUMAN_UNMAPPED	2006.91	3	2006.9	669.976	6	794.15	-0.5473	2	0	-0.0011	0.535	TRUE	FALSE
0.9986	20160901_07_Green_phospho-Sample011.04738.04738.4	4738	0.68	0.001	0.153	0	K.RPAS[167.00]PSSPEHLPATPAESPAQR.F	sp|Q9H7L9|SDS3_HUMAN_UNMAPPED	2362.11	4	2362.11	591.534	6.76	795.8	-0.7185	2	0	-0.0017	0.544	TRUE	FALSE
0.9995	20160901_07_Green_phospho-Sample011.04740.04740.3	4740	0.666	0	0.145	-0.001	R.QGSIT[181.01]SPQANEQSVTPQR.R	sp|Q9UQ35|SRRM2_HUMAN_UNMAPPED	2006.91	3	2006.9	669.976	6	796.21	-2.0399	2	0	-0.0041	0.533	TRUE	FALSE
0.9999	20160901_07_Green_phospho-Sample011.04747.04747.3	4747	0.618	0.02	0.211	-0.001	R.GPPSPPAPVMHS[167.00]PSR.K	sp|Q13573|SNW1_HUMAN_UNMAPPED	1592.72	3	1592.71	531.913	9.76	797.66	-1.3787	2	0	-0.0022	0.494	TRUE	TRUE
0.9986	20160901_07_Green_phospho-Sample011.04750.04750.4	4750	0.676	0	0.152	0	K.RPAS[167.00]PSSPEHLPATPAESPAQR.F	sp|Q9H7L9|SDS3_HUMAN_UNMAPPED	2362.11	4	2362.11	591.534	6.76	798.26	0.0423	2	0	0.0001	0.541	TRUE	FALSE
0.9994	20160901_07_Green_phospho-Sample011.04752.04752.3	4752	0.633	0	0.143	0	R.QGSIT[181.01]SPQANEQSVTPQR.R	sp|Q9UQ35|SRRM2_HUMAN_UNMAPPED	2006.91	3	2006.91	669.976	6	798.66	0.4478	2	0	0.0009	0.506	TRUE	FALSE
0.9999	20160901_07_Green_phospho-Sample011.04758.04758.3	4758	0.648	0.021	0.225	-0.002	R.GPPSPPAPVMHS[167.00]PSR.K	sp|Q13573|SNW1_HUMAN_UNMAPPED	1592.72	3	1592.71	531.913	9.76	799.93	-2.9454	2	0	-0.0047	0.519	TRUE	TRUE
0.9986	20160901_07_Green_phospho-Sample011.04762.04762.4	4762	0.627	0	0.151	-0.001	K.RPASPSS[167.00]PEHLPATPAESPAQR.F	sp|Q9H7L9|SDS3_HUMAN_UNMAPPED	2362.11	4	2362.1	591.534	6.76	800.73	-1.3524	2	0	-0.0032	0.502	TRUE	FALSE
0.9994	20160901_07_Green_phospho-Sample011.04763.04763.3	4763	0.645	0	0.138	-0.002	R.QGSIT[181.01]SPQANEQSVTPQR.R	sp|Q9UQ35|SRRM2_HUMAN_UNMAPPED	2006.91	3	2006.9	669.976	6	800.94	-2.7364	2	0	-0.0055	0.516	TRUE	FALSE
0.9999	20160901_07_Green_phospho-Sample011.04770.04770.3	4770	0.72	0.024	0.235	0	R.GPPSPPAPVMHS[167.00]PSR.K	sp|Q13573|SNW1_HUMAN_UNMAPPED	1592.72	3	1592.72	531.913	9.76	802.4	0.5013	2	0	0.0008	0.576	TRUE	TRUE
0.9999	20160901_07_Green_phospho-Sample011.04771.04771.3	4771	0.582	0.017	0.194	0	R.GPPSPPAPVM[147.04]HS[167.00]PSR.K	sp|Q13573|SNW1_HUMAN_UNMAPPED	1608.71	3	1608.71	537.245	9.76	802.6	-0.2482	2	0	-0.0004	0.465	TRUE	TRUE
0.9994	20160901_07_Green_phospho-Sample011.04774.04774.3	4774	0.623	0	0.137	-0.002	R.QGSIT[181.01]SPQANEQSVTPQR.R	sp|Q9UQ35|SRRM2_HUMAN_UNMAPPED	2006.91	3	2006.9	669.976	6	803.2	-2.7862	2	0	-0.0056	0.499	TRUE	FALSE
0.9999	20160901_07_Green_phospho-Sample011.04781.04781.3	4781	0.745	0.022	0.236	0	R.GPPSPPAPVMHS[167.00]PSR.K	sp|Q13573|SNW1_HUMAN_UNMAPPED	1592.72	3	1592.72	531.913	9.76	804.68	0.1253	2	0	0.0002	0.596	TRUE	TRUE
0.9999	20160901_07_Green_phospho-Sample011.04782.04782.3	4782	0.586	0.019	0.202	-0.001	R.GPPSPPAPVM[147.04]HS[167.00]PSR.K	sp|Q13573|SNW1_HUMAN_UNMAPPED	1608.71	3	1608.71	537.245	9.76	804.88	-1.7993	2	0	-0.0029	0.469	TRUE	TRUE
0.9999	20160901_07_Green_phospho-Sample011.04794.04794.3	4794	0.745	0.023	0.239	0	R.GPPSPPAPVMHS[167.00]PSR.K	sp|Q13573|SNW1_HUMAN_UNMAPPED	1592.72	3	1592.72	531.913	9.76	807.35	-0.6267	2	0	-0.001	0.596	TRUE	TRUE
0.9999	20160901_07_Green_phospho-Sample011.04795.04795.3	4795	0.584	0.019	0.2	-0.002	R.GPPSPPAPVM[147.04]HS[167.00]PSR.K	sp|Q13573|SNW1_HUMAN_UNMAPPED	1608.71	3	1608.71	537.245	9.76	807.55	-4.0329	2	0	-0.0065	0.467	TRUE	TRUE
0.9999	20160901_07_Green_phospho-Sample011.04803.04803.3	4803	0.728	0.022	0.234	0.001	R.GPPSPPAPVMHS[167.00]PSR.K	sp|Q13573|SNW1_HUMAN_UNMAPPED	1592.72	3	1592.72	531.913	9.76	809.22	1.0653	2	0	0.0017	0.582	TRUE	TRUE
0.9998	20160901_07_Green_phospho-Sample011.04805.04805.3	4805	0.571	0.02	0.199	0	R.GPPSPPAPVM[147.04]HS[167.00]PSR.K	sp|Q13573|SNW1_HUMAN_UNMAPPED	1608.71	3	1608.71	537.245	9.76	809.62	-0.8686	2	0	-0.0014	0.457	TRUE	TRUE
0.9999	20160901_07_Green_phospho-Sample011.04813.04813.3	4813	0.715	0.023	0.234	0	R.GPPSPPAPVMHS[167.00]PSR.K	sp|Q13573|SNW1_HUMAN_UNMAPPED	1592.72	3	1592.72	531.913	9.76	811.29	-0.2507	2	0	-0.0004	0.572	TRUE	TRUE
0.9998	20160901_07_Green_phospho-Sample011.04815.04815.3	4815	0.551	0.02	0.197	-0.001	R.GPPSPPAPVM[147.04]HS[167.00]PSR.K	sp|Q13573|SNW1_HUMAN_UNMAPPED	1608.71	3	1608.71	537.245	9.76	811.69	-2.4818	2	0	-0.004	0.441	TRUE	TRUE
0.9999	20160901_07_Green_phospho-Sample011.04825.04825.3	4825	0.687	0.021	0.228	0	R.GPPSPPAPVMHS[167.00]PSR.K	sp|Q13573|SNW1_HUMAN_UNMAPPED	1592.72	3	1592.72	531.913	9.76	813.76	-0.5013	2	0	-0.0008	0.549	TRUE	TRUE
0.9999	20160901_07_Green_phospho-Sample011.04836.04836.3	4836	0.7	0.022	0.226	0	R.GPPSPPAPVMHS[167.00]PSR.K	sp|Q13573|SNW1_HUMAN_UNMAPPED	1592.72	3	1592.72	531.913	9.76	816.03	-0.6267	2	0	-0.001	0.56	TRUE	TRUE
0.9997	20160901_07_Green_phospho-Sample011.04838.04838.3	4838	0.502	0.022	0.198	-0.002	R.GPPSPPAPVM[147.04]HS[167.00]PSR.K	sp|Q13573|SNW1_HUMAN_UNMAPPED	1608.71	3	1608.71	537.245	9.76	816.43	-2.9782	2	0	-0.0048	0.401	TRUE	TRUE
0.9999	20160901_07_Green_phospho-Sample011.04848.04848.3	4848	0.686	0.019	0.225	0	R.GPPSPPAPVMHS[167.00]PSR.K	sp|Q13573|SNW1_HUMAN_UNMAPPED	1592.72	3	1592.72	531.913	9.76	818.51	0.2507	2	0	0.0004	0.549	TRUE	TRUE
0.9999	20160901_07_Green_phospho-Sample011.04859.04859.3	4859	0.653	0.019	0.216	0	R.GPPSPPAPVMHS[167.00]PSR.K	sp|Q13573|SNW1_HUMAN_UNMAPPED	1592.72	3	1592.72	531.913	9.76	820.79	-0.2507	2	0	-0.0004	0.523	TRUE	TRUE
0.9969	20160901_07_Green_phospho-Sample011.04905.04905.3	4905	0.616	0	0.144	-0.001	R.Q[111.03]GS[167.00]ITSPQANEQSVTPQR.R	sp|Q9UQ35|SRRM2_HUMAN_UNMAPPED	1989.88	3	1989.88	664.3	6	830.27	-2.1075	2	0	-0.0042	0.37	TRUE	FALSE
0.9999	20160901_07_Green_phospho-Sample011.04913.04913.3	4913	0.611	0.016	0.199	-0.001	R.GPPSPPAPVMHS[167.00]PSR.K	sp|Q13573|SNW1_HUMAN_UNMAPPED	1592.72	3	1592.71	531.913	9.76	831.94	-2.632	2	0	-0.0042	0.489	TRUE	TRUE
0.9977	20160901_07_Green_phospho-Sample011.04940.04940.2	4940	0.648	0.016	0.167	-0.002	K.SPS[167.00]PPDGSPAATPEIR.V	sp|O00499|BIN1_HUMAN_UNMAPPED	1657.73	2	1657.73	829.875	4.37	837.5	-2.7113	2	0	-0.0045	0.519	TRUE	TRUE
0.9977	20160901_07_Green_phospho-Sample011.04950.04950.2	4950	0.674	0.015	0.16	-0.002	K.SPS[167.00]PPDGSPAATPEIR.V	sp|O00499|BIN1_HUMAN_UNMAPPED	1657.73	2	1657.73	829.875	4.37	839.57	-2.0485	2	0	-0.0034	0.539	TRUE	TRUE
0.9997	20160901_07_Green_phospho-Sample011.05138.05138.3	5138	0.685	0.013	0.116	-0.002	R.HGGSPQPLATTPLSQEPVNPPSEAS[167.00]PTR.D	sp|Q9UQ35|SRRM2_HUMAN_UNMAPPED	2931.38	3	2931.37	978.133	5.4	878.42	-1.5335	2	0	-0.0045	0.548	TRUE	TRUE
0.9936	20160901_07_Green_phospho-Sample011.05146.05146.3	5146	0.488	0.01	0.161	-0.001	R.SASQS[167.00]SLDKLDQELK.E	sp|O60271|JIP4_HUMAN_UNMAPPED	1727.8	3	1727.79	576.94	4.56	880.11	-2.0799	2	1	-0.0036	0.39	TRUE	TRUE
0.9997	20160901_07_Green_phospho-Sample011.05149.05149.3	5149	0.697	0.016	0.116	-0.002	R.HGGSPQPLATTPLSQEPVNPPSEAS[167.00]PTR.D	sp|Q9UQ35|SRRM2_HUMAN_UNMAPPED	2931.38	3	2931.37	978.133	5.4	880.71	-1.9425	2	0	-0.0057	0.558	TRUE	TRUE
0.9962	20160901_07_Green_phospho-Sample011.05156.05156.3	5156	0.513	0.012	0.163	-0.001	R.SASQS[167.00]SLDKLDQELK.E	sp|O60271|JIP4_HUMAN_UNMAPPED	1727.8	3	1727.8	576.94	4.56	882.2	-1.5022	2	1	-0.0026	0.41	TRUE	TRUE
0.9997	20160901_07_Green_phospho-Sample011.05160.05160.3	5160	0.674	0.016	0.118	-0.002	R.HGGSPQPLATTPLSQEPVNPPSEAS[167.00]PTR.D	sp|Q9UQ35|SRRM2_HUMAN_UNMAPPED	2931.38	3	2931.37	978.133	5.4	883	-1.8062	2	0	-0.0053	0.539	TRUE	TRUE
0.9967	20160901_07_Green_phospho-Sample011.05168.05168.3	5168	0.521	0.01	0.164	-0.001	R.SASQS[167.00]SLDKLDQELK.E	sp|O60271|JIP4_HUMAN_UNMAPPED	1727.8	3	1727.8	576.94	4.56	884.68	-1.3289	2	1	-0.0023	0.417	TRUE	TRUE
0.9997	20160901_07_Green_phospho-Sample011.05171.05171.3	5171	0.656	0.018	0.113	-0.003	R.HGGSPQPLATTPLSQEPVNPPSEAS[167.00]PTR.D	sp|Q9UQ35|SRRM2_HUMAN_UNMAPPED	2931.38	3	2931.37	978.133	5.4	885.28	-2.7944	2	0	-0.0082	0.525	TRUE	TRUE
0.9946	20160901_07_Green_phospho-Sample011.05180.05180.3	5180	0.495	0.01	0.166	-0.001	R.SASQS[167.00]SLDKLDQELK.E	sp|O60271|JIP4_HUMAN_UNMAPPED	1727.8	3	1727.79	576.94	4.56	887.15	-2.4266	2	1	-0.0042	0.396	TRUE	TRUE
0.9997	20160901_07_Green_phospho-Sample011.05182.05182.3	5182	0.645	0.01	0.114	-0.003	R.HGGSPQPLATTPLSQEPVNPPSEAS[167.00]PTR.D	sp|Q9UQ35|SRRM2_HUMAN_UNMAPPED	2931.38	3	2931.37	978.133	5.4	887.55	-3.2716	2	0	-0.0096	0.516	TRUE	TRUE
0.9997	20160901_07_Green_phospho-Sample011.05193.05193.3	5193	0.64	0.008	0.113	-0.003	R.HGGSPQPLATTPLSQEPVNPPSEAS[167.00]PTR.D	sp|Q9UQ35|SRRM2_HUMAN_UNMAPPED	2931.38	3	2931.37	978.133	5.4	889.75	-2.8285	2	0	-0.0083	0.512	TRUE	TRUE
0.998	20160901_07_Green_phospho-Sample011.05201.05201.3	5201	0.561	0.012	0.171	0	R.SASQS[167.00]SLDKLDQELK.E	sp|O60271|JIP4_HUMAN_UNMAPPED	1727.8	3	1727.8	576.94	4.56	891.35	-0.7511	2	1	-0.0013	0.449	TRUE	TRUE
0.9979	20160901_07_Green_phospho-Sample011.05204.05204.3	5204	0.428	0.004	0.241	-0.002	K.AAPEASSPPAS[167.00]PLQHLLPGK.A	sp|Q96TA1|NIBL1_HUMAN_UNMAPPED	2047.01	3	2047.01	683.345	6.79	891.95	-2.9756	2	0	-0.0061	0.342	TRUE	FALSE
0.9999	20160901_07_Green_phospho-Sample011.05226.05226.3	5226	0.754	0.007	0.183	-0.002	K.KPPAPPSPVQSQS[167.00]PSTNWSPAVPVK.K	sp|Q8IYB3|SRRM1_HUMAN_UNMAPPED	2662.32	3	2662.31	888.446	10	896.46	-2.6263	2	0	-0.007	0.603	TRUE	TRUE
0.9999	20160901_07_Green_phospho-Sample011.05237.05237.3	5237	0.766	0.009	0.186	-0.002	K.KPPAPPSPVQSQS[167.00]PSTNWSPAVPVK.K	sp|Q8IYB3|SRRM1_HUMAN_UNMAPPED	2662.32	3	2662.31	888.446	10	898.74	-2.3637	2	0	-0.0063	0.613	TRUE	TRUE
0.995	20160901_07_Green_phospho-Sample011.05240.05240.3	5240	0.499	0.009	0.163	-0.001	R.SASQS[167.00]SLDKLDQELK.E	sp|O60271|JIP4_HUMAN_UNMAPPED	1727.8	3	1727.79	576.94	4.56	899.41	-1.7911	2	1	-0.0031	0.399	TRUE	TRUE
0.0117	20160901_07_Green_phospho-Sample011.05244.05244.2	5244	0.155	0.001	0.267	-0.022	R.APQTSS[167.00]SPPPVR.R	sp|Q8IYB3|SRRM1_HUMAN_UNMAPPED	1302.6	2	1302.55	652.306	9.79	900.21	-32.9611	2	0	-0.043	0.097	TRUE	TRUE
0.9999	20160901_07_Green_phospho-Sample011.05248.05248.3	5248	0.762	0.011	0.174	-0.002	K.KPPAPPSPVQSQS[167.00]PSTNWSPAVPVK.K	sp|Q8IYB3|SRRM1_HUMAN_UNMAPPED	2662.32	3	2662.31	888.446	10	901.01	-1.8009	2	0	-0.0048	0.61	TRUE	TRUE
0.9889	20160901_07_Green_phospho-Sample011.05254.05254.3	5254	0.465	0.006	0.157	-0.001	R.SASQS[167.00]SLDKLDQELK.E	sp|O60271|JIP4_HUMAN_UNMAPPED	1727.8	3	1727.79	576.94	4.56	902.28	-1.9644	2	1	-0.0034	0.372	TRUE	TRUE
0.9999	20160901_07_Green_phospho-Sample011.05259.05259.3	5259	0.723	0.012	0.177	-0.002	K.KPPAPPSPVQSQS[167.00]PSTNWSPAVPVK.K	sp|Q8IYB3|SRRM1_HUMAN_UNMAPPED	2662.32	3	2662.31	888.446	10	903.28	-2.5888	2	0	-0.0069	0.578	TRUE	TRUE
0.9877	20160901_07_Green_phospho-Sample011.05265.05265.3	5265	0.462	0.006	0.151	-0.001	R.SASQS[167.00]SLDKLDQELK.E	sp|O60271|JIP4_HUMAN_UNMAPPED	1727.8	3	1727.79	576.94	4.56	904.56	-1.9066	2	1	-0.0033	0.369	TRUE	TRUE
0.9999	20160901_07_Green_phospho-Sample011.05270.05270.3	5270	0.705	0.015	0.167	-0.002	K.KPPAPPSPVQSQS[167.00]PSTNWSPAVPVK.K	sp|Q8IYB3|SRRM1_HUMAN_UNMAPPED	2662.32	3	2662.31	888.446	10	905.56	-2.7389	2	0	-0.0073	0.564	TRUE	TRUE
0.9943	20160901_07_Green_phospho-Sample011.05276.05276.3	5276	0.493	0.01	0.157	-0.001	R.SASQS[167.00]SLDKLDQELK.E	sp|O60271|JIP4_HUMAN_UNMAPPED	1727.8	3	1727.79	576.94	4.56	906.85	-2.2533	2	1	-0.0039	0.394	TRUE	TRUE
0.9999	20160901_07_Green_phospho-Sample011.05281.05281.3	5281	0.692	0.012	0.173	-0.001	K.KPPAPPSPVQSQS[167.00]PSTNWSPAVPVK.K	sp|Q8IYB3|SRRM1_HUMAN_UNMAPPED	2662.32	3	2662.31	888.446	10	907.85	-1.5383	2	0	-0.0041	0.554	TRUE	TRUE
0.9943	20160901_07_Green_phospho-Sample011.05285.05285.3	5285	0.492	0.007	0.158	-0.001	R.SASQS[167.00]SLDKLDQELK.E	sp|O60271|JIP4_HUMAN_UNMAPPED	1727.8	3	1727.79	576.94	4.56	908.72	-2.5999	2	1	-0.0045	0.394	TRUE	TRUE
0.9999	20160901_07_Green_phospho-Sample011.05292.05292.3	5292	0.691	0.017	0.159	-0.004	K.KPPAPPSPVQSQS[167.00]PSTNWSPAVPVK.K	sp|Q8IYB3|SRRM1_HUMAN_UNMAPPED	2662.32	3	2662.3	888.446	10	910.12	-4.4272	2	0	-0.0118	0.553	TRUE	TRUE
0.9864	20160901_07_Green_phospho-Sample011.05296.05296.3	5296	0.457	0.01	0.16	-0.001	R.SASQS[167.00]SLDKLDQELK.E	sp|O60271|JIP4_HUMAN_UNMAPPED	1727.8	3	1727.8	576.94	4.56	911	-1.56	2	1	-0.0027	0.366	TRUE	TRUE
0.9999	20160901_07_Green_phospho-Sample011.05303.05303.3	5303	0.67	0.023	0.163	-0.003	K.KPPAPPSPVQSQS[167.00]PSTNWSPAVPVK.K	sp|Q8IYB3|SRRM1_HUMAN_UNMAPPED	2662.32	3	2662.31	888.446	10	912.4	-3.7144	2	0	-0.0099	0.536	TRUE	TRUE
0.9905	20160901_07_Green_phospho-Sample011.05308.05308.3	5308	0.472	0.006	0.153	-0.002	R.SASQS[167.00]SLDKLDQELK.E	sp|O60271|JIP4_HUMAN_UNMAPPED	1727.8	3	1727.79	576.94	4.56	913.49	-4.2754	2	1	-0.0074	0.377	TRUE	TRUE
0.9999	20160901_07_Green_phospho-Sample011.05313.05313.3	5313	0.658	0.026	0.147	-0.003	K.KPPAPPSPVQSQS[167.00]PSTNWSPAVPVK.K	sp|Q8IYB3|SRRM1_HUMAN_UNMAPPED	2662.32	3	2662.31	888.446	10	914.49	-3.7144	2	0	-0.0099	0.527	TRUE	TRUE
0.9911	20160901_07_Green_phospho-Sample011.05319.05319.3	5319	0.474	0.008	0.156	-0.001	R.SASQS[167.00]SLDKLDQELK.E	sp|O60271|JIP4_HUMAN_UNMAPPED	1727.8	3	1727.79	576.94	4.56	915.77	-2.311	2	1	-0.004	0.379	TRUE	TRUE
0.9911	20160901_07_Green_phospho-Sample011.05329.05329.3	5329	0.473	0.012	0.149	-0.002	R.SASQS[167.00]SLDKLDQELK.E	sp|O60271|JIP4_HUMAN_UNMAPPED	1727.8	3	1727.79	576.94	4.56	917.86	-2.8888	2	1	-0.005	0.379	TRUE	TRUE
0.9999	20160901_07_Green_phospho-Sample011.05335.05335.3	5335	0.667	0.011	0.151	-0.003	K.KPPAPPSPVQSQS[167.00]PSTNWSPAVPVK.K	sp|Q8IYB3|SRRM1_HUMAN_UNMAPPED	2662.32	3	2662.31	888.446	10	919.06	-3.902	2	0	-0.0104	0.533	TRUE	TRUE
0.9777	20160901_07_Green_phospho-Sample011.05340.05340.3	5340	0.44	0.009	0.159	-0.001	R.SASQS[167.00]SLDKLDQELK.E	sp|O60271|JIP4_HUMAN_UNMAPPED	1727.8	3	1727.79	576.94	4.56	920.14	-2.4844	2	1	-0.0043	0.352	TRUE	TRUE
0.9365	20160901_07_Green_phospho-Sample011.05353.05353.3	5353	0.405	0.009	0.155	-0.001	R.SASQS[167.00]SLDKLDQELK.E	sp|O60271|JIP4_HUMAN_UNMAPPED	1727.8	3	1727.8	576.94	4.56	922.83	-1.5022	2	1	-0.0026	0.324	TRUE	TRUE
0.9733	20160901_07_Green_phospho-Sample011.05365.05365.3	5365	0.434	0.006	0.152	0	R.SASQS[167.00]SLDKLDQELK.E	sp|O60271|JIP4_HUMAN_UNMAPPED	1727.8	3	1727.8	576.94	4.56	925.32	0.2889	2	1	0.0005	0.347	TRUE	TRUE
0.0022	20160901_07_Green_phospho-Sample011.05369.05369.3	5369	0.275	0.005	0.207	0.038	R.SGSS[167.00]QELDVKPSASPQER.S	sp|Q9UQ35|SRRM2_HUMAN_UNMAPPED	1980.88	3	1980.99	661.3	4.68	926.12	57.9128	2	0	0.1149	0.173	TRUE	FALSE
0.9532	20160901_07_Green_phospho-Sample011.05375.05375.3	5375	0.415	0.01	0.166	-0.001	R.SASQS[167.00]SLDKLDQELK.E	sp|O60271|JIP4_HUMAN_UNMAPPED	1727.8	3	1727.79	576.94	4.56	927.41	-1.7911	2	1	-0.0031	0.332	TRUE	TRUE
0.9995	20160901_07_Green_phospho-Sample011.05411.05411.3	5411	0.542	0	0.216	-0.002	K.AAPEAS[167.00]SPPASPLQHLLPGK.A	sp|Q96TA1|NIBL1_HUMAN_UNMAPPED	2047.01	3	2047.01	683.345	6.79	934.84	-2.8292	2	0	-0.0058	0.434	TRUE	FALSE
0.9997	20160901_07_Green_phospho-Sample011.05422.05422.3	5422	0.554	0	0.227	-0.001	K.AAPEASS[167.00]PPASPLQHLLPGK.A	sp|Q96TA1|NIBL1_HUMAN_UNMAPPED	2047.01	3	2047.01	683.345	6.79	937.11	-2	2	0	-0.0041	0.443	TRUE	TRUE
0.9997	20160901_07_Green_phospho-Sample011.05434.05434.3	5434	0.538	0	0.221	-0.001	K.AAPEASS[167.00]PPASPLQHLLPGK.A	sp|Q96TA1|NIBL1_HUMAN_UNMAPPED	2047.01	3	2047.01	683.345	6.79	939.6	-1.7561	2	0	-0.0036	0.431	TRUE	TRUE
0.9991	20160901_07_Green_phospho-Sample011.05445.05445.3	5445	0.51	0	0.194	-0.001	K.AAPEAS[167.00]SPPASPLQHLLPGK.A	sp|Q96TA1|NIBL1_HUMAN_UNMAPPED	2047.01	3	2047.01	683.345	6.79	941.89	-0.8293	2	0	-0.0017	0.408	TRUE	FALSE
0.9995	20160901_07_Green_phospho-Sample011.05522.05522.3	5522	0.489	0	0.207	-0.002	K.AAPEASS[167.00]PPASPLQHLLPGK.A	sp|Q96TA1|NIBL1_HUMAN_UNMAPPED	2047.01	3	2047.01	683.345	6.79	957.96	-2.5365	2	0	-0.0052	0.391	TRUE	TRUE
0.9997	20160901_07_Green_phospho-Sample011.05534.05534.3	5534	0.541	0	0.187	-0.004	K.AAPEASS[167.00]PPASPLQHLLPGK.A	sp|Q96TA1|NIBL1_HUMAN_UNMAPPED	2047.01	3	2047	683.345	6.79	960.46	-5.317	2	0	-0.0109	0.432	TRUE	TRUE
0.9997	20160901_07_Green_phospho-Sample011.05544.05544.3	5544	0.571	0	0.197	-0.003	K.AAPEASS[167.00]PPASPLQHLLPGK.A	sp|Q96TA1|NIBL1_HUMAN_UNMAPPED	2047.01	3	2047.01	683.345	6.79	962.52	-4.0487	2	0	-0.0083	0.457	TRUE	TRUE
0.9997	20160901_07_Green_phospho-Sample011.05554.05554.3	5554	0.639	0	0.203	-0.001	K.AAPEAS[167.00]SPPASPLQHLLPGK.A	sp|Q96TA1|NIBL1_HUMAN_UNMAPPED	2047.01	3	2047.01	683.345	6.79	964.63	-2.0487	2	0	-0.0042	0.511	TRUE	FALSE
0.0001	20160901_07_Green_phospho-Sample011.05563.05563.3	5563	0.16	0.005	0.268	0.037	R.SGSS[167.00]QELDVKPSASPQER.S	sp|Q9UQ35|SRRM2_HUMAN_UNMAPPED	1980.88	3	1980.99	661.3	4.68	966.52	55.9976	2	0	0.1111	0.108	TRUE	FALSE
0.9998	20160901_07_Green_phospho-Sample011.05566.05566.3	5566	0.653	0	0.225	-0.002	K.AAPEASS[167.00]PPASPLQHLLPGK.A	sp|Q96TA1|NIBL1_HUMAN_UNMAPPED	2047.01	3	2047.01	683.345	6.79	967.12	-3.2682	2	0	-0.0067	0.522	TRUE	TRUE
0.0029	20160901_07_Green_phospho-Sample011.05575.05575.3	5575	0.294	0.002	0.281	0.038	R.SGSS[167.00]QELDVKPSASPQER.S	sp|Q9UQ35|SRRM2_HUMAN_UNMAPPED	1980.88	3	1980.99	661.3	4.68	969	57.7616	2	0	0.1146	0.179	TRUE	FALSE
[truncated: 1,127 more rows]
