# Supplementary material for: Optimization of TripleTOF spectral simulation and library searching for confident localization of phosphorylation sites
Source: PLoS One. 2019 Dec 2;14(12):e0225885. doi: 10.1371/journal.pone.0225885 (PMC6886777; doi:10.1371/journal.pone.0225885)
Supplement: S4 Table — (XLSX) [file pone.0225885.s004.xlsx]

## Sheet: Supporting Information Table 3
S4 Table. K562 phosphopeptides identified at 1% FDR and localized by simulated spectral library searching under the optimized condition (50%-50%-100%, NL-P, version 4).
probability (≥0.9354 for 1% FDR)	spectrum	start_scan	dot	delta_dot	dot_bias	mz_diff (from -0.05 to 0.05 for 1% FLR)	peptide	protein	calc_neutral_pep_mass	assumed_charge	precursor_neutral_mass	MZratio	pI	retention_time_sec	ppm	num_tol_term	num_missed_cleavages	massdiff	fval	HOM1deltadot (≥0.017 for 1% FLR)
0.9899	20160902_01_K562_TiO2_105min_01-Sample003.07088.07088.3	7088	0.422	0.027	0.253	0.001	K.NTPSQHSHSIQHS[167.00]PER.S	sp|Q9NYF8|BCLF1_HUMAN_UNMAPPED	1920.82	3	1920.83	641.282	7.03	1116.2	1.7673	2	0	0.0034	0.279	0.026
0.9901	20160902_01_K562_TiO2_105min_01-Sample003.07097.07097.3	7097	0.366	0.055	0.215	0.001	K.NTPSQHSHSIQHS[167.00]PER.S	sp|Q9NYF8|BCLF1_HUMAN_UNMAPPED	1920.82	3	1920.82	641.282	7.03	1119.14	1.0396	2	0	0.002	0.28	0.054
0.9893	20160902_01_K562_TiO2_105min_01-Sample003.07101.07101.3	7101	0.422	0.024	0.243	0.001	K.NTPSQHSHSIQHS[167.00]PER.S	sp|Q9NYF8|BCLF1_HUMAN_UNMAPPED	1920.82	3	1920.82	641.282	7.03	1121.52	0.9876	2	0	0.0019	0.276	0.022
0.994	20160902_01_K562_TiO2_105min_01-Sample003.07104.07104.3	7104	0.478	0.026	0.211	0.001	K.NTPSQHSHSIQHS[167.00]PER.S	sp|Q9NYF8|BCLF1_HUMAN_UNMAPPED	1920.82	3	1920.83	641.282	7.03	1122.85	2.0792	2	0	0.004	0.309	0.024
0.9856	20160902_01_K562_TiO2_105min_01-Sample003.07107.07107.3	7107	0.397	0.024	0.261	0.002	K.NTPSQHSHSIQHS[167.00]PER.S	sp|Q9NYF8|BCLF1_HUMAN_UNMAPPED	1920.82	3	1920.83	641.282	7.03	1124.18	2.3391	2	0	0.0045	0.263	0.023
0.989	20160902_01_K562_TiO2_105min_01-Sample003.07112.07112.3	7112	0.421	0.023	0.245	0.001	K.NTPSQHSHSIQHS[167.00]PER.S	sp|Q9NYF8|BCLF1_HUMAN_UNMAPPED	1920.82	3	1920.83	641.282	7.03	1125.79	1.8712	2	0	0.0036	0.275	0.021
0.9836	20160902_01_K562_TiO2_105min_01-Sample003.07115.07115.3	7115	0.389	0.024	0.256	0.002	K.NTPSQHSHSIQHS[167.00]PER.S	sp|Q9NYF8|BCLF1_HUMAN_UNMAPPED	1920.82	3	1920.83	641.282	7.03	1127.12	3.3267	2	0	0.0064	0.258	0.022
0.9823	20160902_01_K562_TiO2_105min_01-Sample003.07119.07119.3	7119	0.383	0.024	0.256	0.001	K.NTPSQHSHSIQHS[167.00]PER.S	sp|Q9NYF8|BCLF1_HUMAN_UNMAPPED	1920.82	3	1920.83	641.282	7.03	1128.59	1.1955	2	0	0.0023	0.255	0.023
0.9781	20160902_01_K562_TiO2_105min_01-Sample003.07123.07123.3	7123	0.368	0.025	0.249	0.002	K.NTPSQHSHSIQHS[167.00]PER.S	sp|Q9NYF8|BCLF1_HUMAN_UNMAPPED	1920.82	3	1920.83	641.282	7.03	1130.06	3.0668	2	0	0.0059	0.247	0.023
0.9992	20160902_01_K562_TiO2_105min_01-Sample003.07323.07323.3	7323	0.499	0.241	0.222	-0.003	K.RPMEEDGEEKS[167.00]PSK.K	sp|Q12906|ILF3_HUMAN_UNMAPPED	1697.7	3	1697.69	566.906	4.59	1176.17	-4.7627	2	1	-0.0081	0.493	0.023
0.9963	20160902_01_K562_TiO2_105min_01-Sample003.07363.07363.3	7363	0.379	0.19	0.245	-0.001	R.EAARS[167.00]PDKPGGSPSASR.R	sp|Q9Y3T9|NOC2L_HUMAN_UNMAPPED	1748.78	3	1748.78	583.935	8.85	1189.53	-1.5413	2	1	-0.0027	0.427	0.19
0.9526	20160902_01_K562_TiO2_105min_01-Sample003.07384.07384.3	7384	0.242	0.055	0.312	0.001	R.SYSPDGKES[167.00]PSDKK.S	sp|P43243|MATR3_HUMAN_UNMAPPED	1603.68	3	1603.68	535.566	5.84	1196.12	1.9917	2	1	0.0032	0.236	0.002
0.9992	20160902_01_K562_TiO2_105min_01-Sample003.07387.07387.3	7387	0.634	0.375	0.162	0	K.RPMEEDGEEKS[167.00]PSK.K	sp|Q12906|ILF3_HUMAN_UNMAPPED	1697.7	3	1697.7	566.906	4.59	1197.32	0.6468	2	1	0.0011	0.617	0.054
0.9965	20160902_01_K562_TiO2_105min_01-Sample003.07426.07426.3	7426	0.502	0.238	0.193	-0.001	R.EAARS[167.00]PDKPGGSPSASR.R	sp|Q9Y3T9|NOC2L_HUMAN_UNMAPPED	1748.78	3	1748.78	583.935	8.85	1210.07	-1.1988	2	1	-0.0021	0.491	0.213
0.9992	20160902_01_K562_TiO2_105min_01-Sample003.07444.07444.3	7444	0.498	0.276	0.235	-0.002	K.RPMEEDGEEKS[167.00]PSK.K	sp|Q12906|ILF3_HUMAN_UNMAPPED	1697.7	3	1697.69	566.906	4.59	1217.94	-2.7047	2	1	-0.0046	0.521	0.026
0.9411	20160902_01_K562_TiO2_105min_01-Sample003.07452.07452.3	7452	0.342	0.152	0.343	-0.001	K.Q[111.03]AT[181.01]SPASKKPAQEGGK.G	sp|P17480|UBF1_HUMAN_UNMAPPED	1646.77	3	1646.76	549.929	9.7	1221.81	-1.4547	2	1	-0.0024	0.291	0
0.9983	20160902_01_K562_TiO2_105min_01-Sample003.07477.07477.2	7477	0.388	0.198	0.277	0	M.n[43.02]SS[167.00]PASTPSR.R	sp|P33991|MCM4_HUMAN_UNMAPPED	1010.41	2	1010.41	506.211	9.47	1232.38	-0.9877	1	0	-0.001	0.437	0.036
0.9991	20160902_01_K562_TiO2_105min_01-Sample003.07487.07487.2	7487	0.372	0.171	0.183	-0.002	M.n[43.02]ASGEHS[167.00]PGSGAAR.R	sp|Q9H4A4|AMPB_HUMAN_UNMAPPED	1304.51	2	1304.51	653.265	6.79	1236.92	-2.5258	1	0	-0.0033	0.407	0.037
0.9933	20160902_01_K562_TiO2_105min_01-Sample003.07490.07490.3	7490	0.685	0.26	0.193	-0.001	R.SYS[167.00]PDGKESPSDKK.S	sp|P43243|MATR3_HUMAN_UNMAPPED	1603.68	3	1603.67	535.566	5.84	1238.52	-2.4273	2	1	-0.0039	0.563	0.041
0.9459	20160902_01_K562_TiO2_105min_01-Sample003.07498.07498.4	7498	0.381	0.13	0.18	-0.001	K.IDASKNEEDEGHSNS[167.00]SPR.H	sp|Q14103|HNRPD_HUMAN_UNMAPPED	2050.82	4	2050.82	513.713	4.5	1241.06	-2.1899	2	1	-0.0045	0.365	0.072
0.94	20160902_01_K562_TiO2_105min_01-Sample003.07506.07506.4	7506	0.394	0.112	0.19	0	K.IDASKNEEDEGHSNS[167.00]SPR.H	sp|Q14103|HNRPD_HUMAN_UNMAPPED	2050.82	4	2050.82	513.713	4.5	1243.38	-0.6326	2	1	-0.0013	0.35	0.053
0.9526	20160902_01_K562_TiO2_105min_01-Sample003.07517.07517.4	7517	0.44	0.141	0.168	0	K.IDASKNEEDEGHSNS[167.00]SPR.H	sp|Q14103|HNRPD_HUMAN_UNMAPPED	2050.82	4	2050.82	513.713	4.5	1247.9	-0.3407	2	1	-0.0007	0.392	0.067
0.9483	20160902_01_K562_TiO2_105min_01-Sample003.07519.07519.4	7519	0.421	0.126	0.172	-0.001	K.IDASKNEEDEGHSNS[167.00]SPR.H	sp|Q14103|HNRPD_HUMAN_UNMAPPED	2050.82	4	2050.82	513.713	4.5	1249.1	-2.6766	2	1	-0.0055	0.373	0.067
0.9542	20160902_01_K562_TiO2_105min_01-Sample003.07521.07521.4	7521	0.421	0.158	0.168	0	K.IDASKNEEDEGHSNS[167.00]SPR.H	sp|Q14103|HNRPD_HUMAN_UNMAPPED	2050.82	4	2050.82	513.713	4.5	1249.8	0.584	2	1	0.0012	0.402	0.068
0.9499	20160902_01_K562_TiO2_105min_01-Sample003.07525.07525.4	7525	0.409	0.136	0.17	0.002	K.IDASKNEEDEGHSNS[167.00]SPR.H	sp|Q14103|HNRPD_HUMAN_UNMAPPED	2050.82	4	2050.83	513.713	4.5	1251.1	3.2606	2	1	0.0067	0.379	0.055
0.953	20160902_01_K562_TiO2_105min_01-Sample003.07528.07528.4	7528	0.427	0.147	0.154	0.001	K.IDASKNEEDEGHSNS[167.00]SPR.H	sp|Q14103|HNRPD_HUMAN_UNMAPPED	2050.82	4	2050.83	513.713	4.5	1252.7	2.4819	2	1	0.0051	0.394	0.061
0.9469	20160902_01_K562_TiO2_105min_01-Sample003.07531.07531.4	7531	0.392	0.13	0.167	0	K.IDASKNEEDEGHSNS[167.00]SPR.H	sp|Q14103|HNRPD_HUMAN_UNMAPPED	2050.82	4	2050.82	513.713	4.5	1253.9	0.6326	2	1	0.0013	0.368	0.044
0.9531	20160902_01_K562_TiO2_105min_01-Sample003.07535.07535.4	7535	0.414	0.152	0.16	0.001	K.IDASKNEEDEGHSNS[167.00]SPR.H	sp|Q14103|HNRPD_HUMAN_UNMAPPED	2050.82	4	2050.83	513.713	4.5	1255.1	2.1413	2	1	0.0044	0.395	0.061
0.9572	20160902_01_K562_TiO2_105min_01-Sample003.07538.07538.4	7538	0.457	0.18	0.153	0	K.IDASKNEEDEGHSNS[167.00]SPR.H	sp|Q14103|HNRPD_HUMAN_UNMAPPED	2050.82	4	2050.82	513.713	4.5	1256.3	0.0973	2	1	0.0002	0.432	0.065
0.9434	20160902_01_K562_TiO2_105min_01-Sample003.07540.07540.4	7540	0.398	0.119	0.156	0.001	K.IDASKNEEDEGHSNS[167.00]SPR.H	sp|Q14103|HNRPD_HUMAN_UNMAPPED	2050.82	4	2050.83	513.713	4.5	1257	2.6766	2	1	0.0055	0.358	0.046
0.9501	20160902_01_K562_TiO2_105min_01-Sample003.07543.07543.4	7543	0.396	0.141	0.164	0	K.IDASKNEEDEGHSNS[167.00]SPR.H	sp|Q14103|HNRPD_HUMAN_UNMAPPED	2050.82	4	2050.82	513.713	4.5	1258	-0.6813	2	1	-0.0014	0.38	0.046
0.9932	20160902_01_K562_TiO2_105min_01-Sample003.07544.07544.3	7544	0.523	0.172	0.169	0	R.SYS[167.00]PDGKESPSDKK.S	sp|P43243|MATR3_HUMAN_UNMAPPED	1603.68	3	1603.68	535.566	5.84	1258.3	-0.8714	2	1	-0.0014	0.445	0.033
0.9994	20160902_01_K562_TiO2_105min_01-Sample003.07545.07545.2	7545	0.417	0.211	0.178	-0.002	M.n[43.02]ASGEHS[167.00]PGSGAAR.R	sp|Q9H4A4|AMPB_HUMAN_UNMAPPED	1304.51	2	1304.51	653.265	6.79	1258.7	-3.2912	1	0	-0.0043	0.452	0.05
0.9466	20160902_01_K562_TiO2_105min_01-Sample003.07549.07549.4	7549	0.402	0.126	0.161	0	K.IDASKNEEDEGHSNS[167.00]SPR.H	sp|Q14103|HNRPD_HUMAN_UNMAPPED	2050.82	4	2050.82	513.713	4.5	1259.6	0.6813	2	1	0.0014	0.367	0.05
0.9517	20160902_01_K562_TiO2_105min_01-Sample003.07553.07553.4	7553	0.408	0.145	0.158	0.001	K.IDASKNEEDEGHSNS[167.00]SPR.H	sp|Q14103|HNRPD_HUMAN_UNMAPPED	2050.82	4	2050.83	513.713	4.5	1261.1	2.3359	2	1	0.0048	0.387	0.054
0.9508	20160902_01_K562_TiO2_105min_01-Sample003.07555.07555.4	7555	0.421	0.137	0.163	0.001	K.IDASKNEEDEGHSNS[167.00]SPR.H	sp|Q14103|HNRPD_HUMAN_UNMAPPED	2050.82	4	2050.83	513.713	4.5	1262.3	1.314	2	1	0.0027	0.383	0.056
0.9508	20160902_01_K562_TiO2_105min_01-Sample003.07557.07557.4	7557	0.411	0.14	0.158	0.002	K.IDASKNEEDEGHSNS[167.00]SPR.H	sp|Q14103|HNRPD_HUMAN_UNMAPPED	2050.82	4	2050.83	513.713	4.5	1263	3.9905	2	1	0.0082	0.383	0.058
0.9522	20160902_01_K562_TiO2_105min_01-Sample003.07560.07560.4	7560	0.42	0.145	0.158	0.001	K.IDASKNEEDEGHSNS[167.00]SPR.H	sp|Q14103|HNRPD_HUMAN_UNMAPPED	2050.82	4	2050.83	513.713	4.5	1264.7	1.46	2	1	0.003	0.39	0.07
0.9535	20160902_01_K562_TiO2_105min_01-Sample003.07562.07562.4	7562	0.431	0.149	0.163	0.002	K.IDASKNEEDEGHSNS[167.00]SPR.H	sp|Q14103|HNRPD_HUMAN_UNMAPPED	2050.82	4	2050.83	513.713	4.5	1265.4	2.9686	2	1	0.0061	0.397	0.059
0.9512	20160902_01_K562_TiO2_105min_01-Sample003.07565.07565.4	7565	0.405	0.144	0.17	0.002	K.IDASKNEEDEGHSNS[167.00]SPR.H	sp|Q14103|HNRPD_HUMAN_UNMAPPED	2050.82	4	2050.83	513.713	4.5	1266.6	3.0172	2	1	0.0062	0.385	0.053
0.9933	20160902_01_K562_TiO2_105min_01-Sample003.07594.07594.3	7594	0.664	0.247	0.172	0	R.SYS[167.00]PDGKESPSDKK.S	sp|P43243|MATR3_HUMAN_UNMAPPED	1603.68	3	1603.68	535.566	5.84	1278.74	-0.5602	2	1	-0.0009	0.547	0.059
0.9932	20160902_01_K562_TiO2_105min_01-Sample003.07606.07606.3	7606	0.595	0.159	0.197	0.669	R.SYS[167.00]PDGKESPSDKK.S	sp|P43243|MATR3_HUMAN_UNMAPPED	1603.68	3	1605.68	535.566	5.84	1283.04	1246.84	2	1	2.0058	0.464	0.059
0.9933	20160902_01_K562_TiO2_105min_01-Sample003.07643.07643.3	7643	0.554	0.235	0.194	0	R.SYS[167.00]PDGKESPSDKK.S	sp|P43243|MATR3_HUMAN_UNMAPPED	1603.68	3	1603.68	535.566	5.84	1299.44	0.7469	2	1	0.0012	0.502	0.057
0.9771	20160902_01_K562_TiO2_105min_01-Sample003.07657.07657.3	7657	0.489	0.068	0.184	0.002	K.NSSQSGGKPGS[167.00]SPITK.H	sp|Q15648|MED1_HUMAN_UNMAPPED	1610.73	3	1610.73	537.917	10	1304.64	2.9125	2	0	0.0047	0.349	0
0.9975	20160902_01_K562_TiO2_105min_01-Sample003.07659.07659.2	7659	0.444	0.102	0.285	0.001	K.SVESTS[167.00]PEPSK.L	sp|P18583|SON_HUMAN_UNMAPPED	1226.51	2	1226.51	614.261	4.53	1305.84	2.1164	2	0	0.0026	0.358	0.018
0.9546	20160902_01_K562_TiO2_105min_01-Sample003.07666.07666.4	7666	0.407	0.164	0.175	0	K.IDASKNEEDEGHSNS[167.00]SPR.H	sp|Q14103|HNRPD_HUMAN_UNMAPPED	2050.82	4	2050.82	513.713	4.5	1307.94	0.73	2	1	0.0015	0.405	0.065
0.9997	20160902_01_K562_TiO2_105min_01-Sample003.07677.07677.3	7677	0.625	0.387	0.153	0	K.RPAAAAAAGSAS[167.00]PR.S	sp|Q96S55|WRIP1_HUMAN_UNMAPPED	1332.63	3	1332.63	445.217	12	1311.84	0.6738	2	0	0.0009	0.622	0.022
0.9994	20160902_01_K562_TiO2_105min_01-Sample003.07709.07709.2	7709	0.618	0.115	0.241	0	K.SVESTS[167.00]PEPSK.L	sp|P18583|SON_HUMAN_UNMAPPED	1226.51	2	1226.51	614.261	4.53	1325.88	0.407	2	0	0.0005	0.445	0.057
0.9997	20160902_01_K562_TiO2_105min_01-Sample003.07720.07720.3	7720	0.657	0.315	0.138	0	K.RPAAAAAAGSAS[167.00]PR.S	sp|Q96S55|WRIP1_HUMAN_UNMAPPED	1332.63	3	1332.63	445.217	12	1331.18	1.123	2	0	0.0015	0.586	0.013
0.9896	20160902_01_K562_TiO2_105min_01-Sample003.07739.07739.3	7739	0.298	0.098	0.296	-0.001	K.KKEEPSQNDIS[167.00]PK.T	sp|Q9NR30|DDX21_HUMAN_UNMAPPED	1578.73	3	1578.73	527.25	6.18	1338.73	-2.0863	2	1	-0.0033	0.31	0.098
0.9993	20160902_01_K562_TiO2_105min_01-Sample003.07742.07742.2	7742	0.591	0.201	0.23	-0.004	R.TTPATGEQS[167.00]PGAR.S	sp|O00308|WWP2_HUMAN_UNMAPPED	1351.58	2	1351.57	676.796	5.66	1340.07	-5.6886	2	0	-0.0077	0.49	0.11
0.9995	20160902_01_K562_TiO2_105min_01-Sample003.07753.07753.3	7753	0.419	0.225	0.217	-0.027	R.RSS[167.00]PPPPPSGSSSR.T	sp|Q5VUA4|ZN318_HUMAN_UNMAPPED	1474.66	3	1474.58	492.56	12	1345.15	-54.4126	2	0	-0.0804	0.466	0
0.9997	20160902_01_K562_TiO2_105min_01-Sample003.07784.07784.3	7784	0.61	0.39	0.157	-0.003	K.RPAAAAAAGSAS[167.00]PR.S	sp|Q96S55|WRIP1_HUMAN_UNMAPPED	1332.63	3	1332.62	445.217	12	1355.24	-5.765	2	0	-0.0077	0.622	0.008
0.9938	20160902_01_K562_TiO2_105min_01-Sample003.07793.07793.3	7793	0.544	0.313	0.167	0	K.KKEEPSQNDIS[167.00]PK.T	sp|Q9NR30|DDX21_HUMAN_UNMAPPED	1578.73	3	1578.73	527.25	6.18	1359.62	0.8219	2	1	0.0013	0.556	0.203
0.9972	20160902_01_K562_TiO2_105min_01-Sample003.07815.07815.3	7815	0.509	0.293	0.233	0	K.GNS[167.00]PPSSGEAC[160.03]REEK.G	sp|P41227|ARD1A_HUMAN_UNMAPPED	1683.66	3	1683.66	562.226	4.79	1366.89	0.83	2	1	0.0014	0.535	0.293
0.9938	20160902_01_K562_TiO2_105min_01-Sample003.07850.07850.3	7850	0.524	0.281	0.145	0	K.KKEEPSQNDIS[167.00]PK.T	sp|Q9NR30|DDX21_HUMAN_UNMAPPED	1578.73	3	1578.73	527.25	6.18	1379.97	0.8851	2	1	0.0014	0.529	0.186
0.9997	20160902_01_K562_TiO2_105min_01-Sample003.07854.07854.3	7854	0.387	0.297	0.272	-0.344	K.RPAAAAAAGSAS[167.00]PR.S	sp|Q96S55|WRIP1_HUMAN_UNMAPPED	1332.63	3	1331.6	445.217	12	1380.77	-772.954	2	0	-1.0316	0.54	0.006
0.9976	20160902_01_K562_TiO2_105min_01-Sample003.07863.07863.2	7863	0.626	0.283	0.227	-0.002	R.NGS[167.00]PPPGAPSSR.F	sp|Q9Y3Q8|T22D4_HUMAN_UNMAPPED	1202.51	2	1202.5	602.261	9.75	1383.57	-2.7397	2	0	-0.0033	0.557	0.283
0.9972	20160902_01_K562_TiO2_105min_01-Sample003.07872.07872.3	7872	0.609	0.394	0.157	0.002	K.GNS[167.00]PPSSGEAC[160.03]REEK.G	sp|P41227|ARD1A_HUMAN_UNMAPPED	1683.66	3	1683.66	562.226	4.79	1387.57	3.8537	2	1	0.0065	0.624	0.289
0.9989	20160902_01_K562_TiO2_105min_01-Sample003.07875.07875.2	7875	0.578	0.174	0.241	0	K.STSTPTS[167.00]PGPR.T	sp|Q8WWM7|ATX2L_HUMAN_UNMAPPED	1166.5	2	1166.5	584.256	9.47	1388.77	0.7702	2	0	0.0009	0.467	0.003
0.9977	20160902_01_K562_TiO2_105min_01-Sample003.07878.07878.2	7878	0.495	0.377	0.383	-0.499	K.TAPPAS[167.00]PEAR.K	sp|Q96JM3|ZN828_HUMAN_UNMAPPED	1075.47	2	1074.47	538.742	5.66	1390.11	-926.997	2	0	-0.9979	0.442	0.377
0.9709	20160902_01_K562_TiO2_105min_01-Sample003.07884.07884.2	7884	0.52	0.03	0.235	0.001	K.LSPS[167.00]PSSR.V	sp|P20700|LMNB1_HUMAN_UNMAPPED	909.396	2	909.398	455.705	9.75	1393.01	2.1944	2	0	0.002	0.335	0.03
0.9537	20160902_01_K562_TiO2_105min_01-Sample003.07890.07890.3	7890	0.49	0.085	0.279	-0.003	R.AIGSTSKPQES[167.00]PK.G	sp|P18887|XRCC1_HUMAN_UNMAPPED	1408.66	3	1408.65	470.561	8.64	1395.61	-5.667	2	0	-0.008	0.363	0.085
0.9994	20160902_01_K562_TiO2_105min_01-Sample003.07900.07900.2	7900	0.577	0.316	0.227	0.002	K.TAPPAS[167.00]PEAR.K	sp|Q96JM3|ZN828_HUMAN_UNMAPPED	1075.47	2	1075.47	538.742	5.66	1398.11	3.6195	2	0	0.0039	0.565	0.316
0.9938	20160902_01_K562_TiO2_105min_01-Sample003.07907.07907.3	7907	0.499	0.282	0.153	0	K.KKEEPSQNDIS[167.00]PK.T	sp|Q9NR30|DDX21_HUMAN_UNMAPPED	1578.73	3	1578.73	527.25	6.18	1400.91	-0.8851	2	1	-0.0014	0.526	0.138
0.9976	20160902_01_K562_TiO2_105min_01-Sample003.07920.07920.2	7920	0.725	0.286	0.223	-0.003	R.NGS[167.00]PPPGAPSSR.F	sp|Q9Y3Q8|T22D4_HUMAN_UNMAPPED	1202.51	2	1202.5	602.261	9.75	1404.51	-4.3171	2	0	-0.0052	0.593	0.286
0.9989	20160902_01_K562_TiO2_105min_01-Sample003.07935.07935.2	7935	0.579	0.159	0.174	-0.001	K.STSTPTS[167.00]PGPR.T	sp|Q8WWM7|ATX2L_HUMAN_UNMAPPED	1166.5	2	1166.5	584.256	9.47	1409.01	-0.9414	2	0	-0.0011	0.457	0.003
0.9979	20160902_01_K562_TiO2_105min_01-Sample003.07936.07936.2	7936	0.308	0.147	0.272	0.001	K.AAAT[181.01]PESQEPQAK.G	sp|P49006|MRP_HUMAN_UNMAPPED	1406.61	2	1406.61	704.311	4.53	1409.31	1.1359	2	0	0.0016	0.376	0.112
0.9356	20160902_01_K562_TiO2_105min_01-Sample003.07948.07948.3	7948	0.22	0.043	0.245	0.007	K.AAAT[181.01]PESQEPQAK.G	sp|P49006|MRP_HUMAN_UNMAPPED	1406.61	3	1406.63	469.877	4.53	1412.93	14.4007	2	0	0.0203	0.21	0.017
0.9709	20160902_01_K562_TiO2_105min_01-Sample003.07952.07952.2	7952	0.52	0.03	0.261	0	K.LSPS[167.00]PSSR.V	sp|P20700|LMNB1_HUMAN_UNMAPPED	909.396	2	909.396	455.705	9.75	1414.13	0.6583	2	0	0.0006	0.335	0.03
0.9962	20160902_01_K562_TiO2_105min_01-Sample003.07953.07953.2	7953	0.602	0.033	0.19	-0.002	K.MSQPGS[167.00]PSPK.T	sp|Q14839|CHD4_HUMAN_UNMAPPED	1094.45	2	1094.44	548.231	8.5	1414.43	-3.8305	2	0	-0.0042	0.383	0.033
0.94	20160902_01_K562_TiO2_105min_01-Sample003.07962.07962.3	7962	0.268	0.063	0.264	-0.001	R.AIGSTSKPQES[167.00]PK.G	sp|P18887|XRCC1_HUMAN_UNMAPPED	1408.66	3	1408.66	470.561	8.64	1418.93	-2.7627	2	0	-0.0039	0.254	0.063
0.9994	20160902_01_K562_TiO2_105min_01-Sample003.07963.07963.2	7963	0.583	0.344	0.243	0	K.TAPPAS[167.00]PEAR.K	sp|Q96JM3|ZN828_HUMAN_UNMAPPED	1075.47	2	1075.47	538.742	5.66	1419.23	-0.8353	2	0	-0.0009	0.586	0.294
0.9938	20160902_01_K562_TiO2_105min_01-Sample003.07969.07969.3	7969	0.474	0.276	0.161	0	K.KKEEPSQNDIS[167.00]PK.T	sp|Q9NR30|DDX21_HUMAN_UNMAPPED	1578.73	3	1578.73	527.25	6.18	1422.03	-0.0632	2	1	-0.0001	0.518	0.159
0.9976	20160902_01_K562_TiO2_105min_01-Sample003.07975.07975.2	7975	0.719	0.339	0.214	-0.003	R.NGS[167.00]PPPGAPSSR.F	sp|Q9Y3Q8|T22D4_HUMAN_UNMAPPED	1202.51	2	1202.5	602.261	9.75	1424.57	-5.0643	2	0	-0.0061	0.62	0.339
0.9993	20160902_01_K562_TiO2_105min_01-Sample003.07989.07989.2	7989	0.603	0.33	0.22	-0.004	K.AAAT[181.01]PESQEPQAK.G	sp|P49006|MRP_HUMAN_UNMAPPED	1406.61	2	1406.6	704.311	4.53	1429.37	-5.2534	2	0	-0.0074	0.581	0.177
0.9988	20160902_01_K562_TiO2_105min_01-Sample003.07995.07995.2	7995	0.518	0.169	0.221	-0.004	K.STSTPTS[167.00]PGPR.T	sp|Q8WWM7|ATX2L_HUMAN_UNMAPPED	1166.5	2	1166.49	584.256	9.47	1431.77	-7.6166	2	0	-0.0089	0.441	0.003
0.9923	20160902_01_K562_TiO2_105min_01-Sample003.07997.07997.3	7997	0.457	0.122	0.273	0	K.IEDVGS[167.00]DEEDDSGKDKK.K	sp|Q58FF8|H90B2_HUMAN_UNMAPPED	1944.78	3	1944.79	649.269	4.03	1432.47	0.7188	2	1	0.0014	0.38	0.015
0.9949	20160902_01_K562_TiO2_105min_01-Sample003.08005.08005.2	8005	0.568	0.018	0.162	-0.003	K.MSQPGS[167.00]PSPK.T	sp|Q14839|CHD4_HUMAN_UNMAPPED	1094.45	2	1094.44	548.231	8.5	1435.07	-4.7426	2	0	-0.0052	0.353	0.018
0.9994	20160902_01_K562_TiO2_105min_01-Sample003.08017.08017.2	8017	0.626	0.344	0.238	0	K.TAPPAS[167.00]PEAR.K	sp|Q96JM3|ZN828_HUMAN_UNMAPPED	1075.47	2	1075.47	538.742	5.66	1439.77	-0.2784	2	0	-0.0003	0.595	0.344
0.9938	20160902_01_K562_TiO2_105min_01-Sample003.08025.08025.3	8025	0.484	0.276	0.168	0	K.KKEEPSQNDIS[167.00]PK.T	sp|Q9NR30|DDX21_HUMAN_UNMAPPED	1578.73	3	1578.73	527.25	6.18	1442.16	-0.1264	2	1	-0.0002	0.518	0.222
0.9976	20160902_01_K562_TiO2_105min_01-Sample003.08038.08038.2	8038	0.693	0.306	0.26	0	R.NGS[167.00]PPPGAPSSR.F	sp|Q9Y3Q8|T22D4_HUMAN_UNMAPPED	1202.51	2	1202.51	602.261	9.75	1446.6	-0.7472	2	0	-0.0009	0.593	0.306
0.9993	20160902_01_K562_TiO2_105min_01-Sample003.08049.08049.2	8049	0.652	0.424	0.167	-0.002	K.AAATPES[167.00]QEPQAK.G	sp|P49006|MRP_HUMAN_UNMAPPED	1406.61	2	1406.6	704.311	4.53	1450.2	-2.3427	2	0	-0.0033	0.651	0.295
0.996	20160902_01_K562_TiO2_105min_01-Sample003.08061.08061.2	8061	0.628	0.002	0.221	-0.002	K.MSQPGS[167.00]PSPK.T	sp|Q14839|CHD4_HUMAN_UNMAPPED	1094.45	2	1094.44	548.231	8.5	1455.8	-2.8273	2	0	-0.0031	0.378	0.002
0.9993	20160902_01_K562_TiO2_105min_01-Sample003.08062.08062.2	8062	0.596	0.364	0.206	-0.003	R.TAS[167.00]PPPPPKR.R	sp|Q8IYB3|SRRM1_HUMAN_UNMAPPED	1126.55	2	1126.55	564.284	11	1456.2	-4.7848	2	0	-0.0054	0.602	0.055
0.9994	20160902_01_K562_TiO2_105min_01-Sample003.08068.08068.2	8068	0.568	0.404	0.298	-0.501	K.TAPPAS[167.00]PEAR.K	sp|Q96JM3|ZN828_HUMAN_UNMAPPED	1075.47	2	1074.47	538.742	5.66	1458.24	-930.623	2	0	-1.0018	0.625	0.404
0.9938	20160902_01_K562_TiO2_105min_01-Sample003.08081.08081.3	8081	0.475	0.26	0.229	0.001	K.KKEEPSQNDIS[167.00]PK.T	sp|Q9NR30|DDX21_HUMAN_UNMAPPED	1578.73	3	1578.73	527.25	6.18	1463.81	1.6437	2	1	0.0026	0.504	0.26
0.9923	20160902_01_K562_TiO2_105min_01-Sample003.08084.08084.3	8084	0.552	0.149	0.335	-0.004	K.IEDVGS[167.00]DEEDDSGKDKK.K	sp|Q58FF8|H90B2_HUMAN_UNMAPPED	1944.78	3	1944.77	649.269	4.03	1465.01	-5.7501	2	1	-0.0112	0.38	0.001
0.9976	20160902_01_K562_TiO2_105min_01-Sample003.08095.08095.2	8095	0.724	0.346	0.251	-0.001	R.NGS[167.00]PPPGAPSSR.F	sp|Q9Y3Q8|T22D4_HUMAN_UNMAPPED	1202.51	2	1202.51	602.261	9.75	1470.09	-1.7434	2	0	-0.0021	0.626	0.346
0.9993	20160902_01_K562_TiO2_105min_01-Sample003.08098.08098.2	8098	0.713	0.41	0.173	-0.001	K.AAATPES[167.00]QEPQAK.G	sp|P49006|MRP_HUMAN_UNMAPPED	1406.61	2	1406.61	704.311	4.53	1471.43	-0.7809	2	0	-0.0011	0.658	0.361
0.9731	20160902_01_K562_TiO2_105min_01-Sample003.08108.08108.3	8108	0.444	0.203	0.22	0	R.QPSS[167.00]PSHNTNLR.A	sp|Q9UIF9|BAZ2A_HUMAN_UNMAPPED	1416.61	3	1416.61	473.212	9.76	1475.83	-0.4931	2	0	-0.0007	0.45	0.017
0.9932	20160902_01_K562_TiO2_105min_01-Sample003.08109.08109.2	8109	0.502	0.037	0.198	-0.001	K.MSQPGS[167.00]PSPK.T	sp|Q14839|CHD4_HUMAN_UNMAPPED	1094.45	2	1094.45	548.231	8.5	1476.23	-1.1856	2	0	-0.0013	0.331	0.037
0.9994	20160902_01_K562_TiO2_105min_01-Sample003.08115.08115.2	8115	0.508	0.307	0.315	-0.496	K.TAPPAS[167.00]PEAR.K	sp|Q96JM3|ZN828_HUMAN_UNMAPPED	1075.47	2	1074.48	538.742	5.66	1478.92	-921.232	2	0	-0.9917	0.547	0.307
0.9935	20160902_01_K562_TiO2_105min_01-Sample003.08127.08127.3	8127	0.35	0.171	0.192	-0.003	K.KKEEPSQNDIS[167.00]PK.T	sp|Q9NR30|DDX21_HUMAN_UNMAPPED	1578.73	3	1578.72	527.25	6.18	1483.46	-4.9313	2	1	-0.0078	0.405	0.112
0.997	20160902_01_K562_TiO2_105min_01-Sample003.08139.08139.3	8139	0.408	0.17	0.233	-0.324	R.VVPEDGS[167.00]PEKR.C	sp|Q02040|SF17A_HUMAN_UNMAPPED	1291.58	3	1290.61	431.534	4.68	1487.96	-751.141	2	0	-0.9717	0.411	0.17
0.961	20160902_01_K562_TiO2_105min_01-Sample003.08144.08144.3	8144	0.479	0	0.179	-0.002	M.n[43.02]SESSSKSS[167.00]QPLASKQEK.D	sp|P17096|HMGA1_HUMAN_UNMAPPED	1928.87	3	1928.87	643.965	8.22	1489.46	-2.6399	1	2	-0.0051	0.287	0
0.9973	20160902_01_K562_TiO2_105min_01-Sample003.08150.08150.2	8150	0.54	0.163	0.283	0	R.NGS[167.00]PPPGAPSSR.F	sp|Q9Y3Q8|T22D4_HUMAN_UNMAPPED	1202.51	2	1202.51	602.261	9.75	1491.76	-0.8302	2	0	-0.001	0.445	0.163
0.9993	20160902_01_K562_TiO2_105min_01-Sample003.08157.08157.2	8157	0.451	0.198	0.231	0	R.GPPASS[167.00]PAPAPK.F	sp|Q15942|ZYX_HUMAN_UNMAPPED	1155.53	2	1155.53	578.774	8.75	1493.86	-0.5183	2	0	-0.0006	0.446	0.023
0.9713	20160902_01_K562_TiO2_105min_01-Sample003.08181.08181.2	8181	0.423	0.011	0.296	0.002	K.MSQPGSPS[167.00]PK.T	sp|Q14839|CHD4_HUMAN_UNMAPPED	1094.45	2	1094.45	548.231	8.5	1501.26	4.0129	2	0	0.0044	0.264	0.011
0.9912	20160902_01_K562_TiO2_105min_01-Sample003.08182.08182.2	8182	0.356	0.102	0.184	0.505	R.GPPASS[167.00]PAPAPK.F	sp|Q15942|ZYX_HUMAN_UNMAPPED	1155.53	2	1156.54	578.774	8.75	1501.56	871.688	2	0	1.0099	0.328	0.009
0.9992	20160902_01_K562_TiO2_105min_01-Sample003.08183.08183.2	8183	0.527	0.317	0.225	0.004	R.VVPEDGS[167.00]PEKR.C	sp|Q02040|SF17A_HUMAN_UNMAPPED	1291.58	2	1291.59	646.798	4.68	1501.86	5.6432	2	0	0.0073	0.557	0.317
0.9941	20160902_01_K562_TiO2_105min_01-Sample003.08196.08196.2	8196	0.61	0.039	0.253	-0.001	R.SLSGS[167.00]SPC[160.03]PK.Q	sp|Q9UQ35|SRRM2_HUMAN_UNMAPPED	1098.44	2	1098.44	550.228	7.94	1506.36	-1.3631	2	0	-0.0015	0.391	0.005
0.9908	20160902_01_K562_TiO2_105min_01-Sample003.08199.08199.3	8199	0.431	0.061	0.201	0	R.MTSERAPS[167.00]PSSR.M	sp|Q9UQ35|SRRM2_HUMAN_UNMAPPED	1384.58	3	1384.58	462.534	9.35	1507.06	0.3603	2	1	0.0005	0.315	0.018
0.9906	20160902_01_K562_TiO2_105min_01-Sample003.08202.08202.2	8202	0.544	0.057	0.208	-0.002	K.STS[167.00]TPTSPGPR.T	sp|Q8WWM7|ATX2L_HUMAN_UNMAPPED	1166.5	2	1166.49	584.256	9.47	1507.86	-3.1664	2	0	-0.0037	0.368	0.032
0.9973	20160902_01_K562_TiO2_105min_01-Sample003.08204.08204.3	8204	0.45	0.178	0.197	-0.322	R.VVPEDGS[167.00]PEKR.C	sp|Q02040|SF17A_HUMAN_UNMAPPED	1291.58	3	1290.61	431.534	4.68	1508.56	-747.428	2	0	-0.9669	0.428	0.178
0.9427	20160902_01_K562_TiO2_105min_01-Sample003.08208.08208.3	8208	0.456	0.004	0.183	0.334	M.n[43.02]SESSS[167.00]KSSQPLASKQEK.D	sp|P17096|HMGA1_HUMAN_UNMAPPED	1928.87	3	1929.88	643.965	8.22	1510.26	518.496	1	2	1.0022	0.277	0
0.9775	20160902_01_K562_TiO2_105min_01-Sample003.08210.08210.2	8210	0.443	0.005	0.21	0.004	R.EVQAEQPSSSS[167.00]PR.R	sp|Q9Y388|RBMX2_HUMAN_UNMAPPED	1480.62	2	1480.63	741.317	4.53	1511.46	4.9236	2	0	0.0073	0.27	0
0.9633	20160902_01_K562_TiO2_105min_01-Sample003.08228.08228.2	8228	0.235	0.079	0.32	0.492	M.n[43.02]SSS[167.00]PVNVKK.L	sp|Q00839|HNRPU_HUMAN_UNMAPPED	1066.51	2	1067.49	534.26	10	1519.36	919.398	1	0	0.9833	0.275	0.007
0.9996	20160902_01_K562_TiO2_105min_01-Sample003.08229.08229.2	8229	0.494	0.227	0.153	-0.002	R.QGS[167.00]PVAAGAPAK.Q	sp|Q9NZI8|IF2B1_HUMAN_UNMAPPED	1132.53	2	1132.52	567.271	8.75	1519.86	-3.9664	2	0	-0.0045	0.48	0.227
0.9919	20160902_01_K562_TiO2_105min_01-Sample003.08237.08237.3	8237	0.449	0.165	0.227	-0.003	K.KKEPAITSQNS[167.00]PEAR.E	sp|P23193|TCEA1_HUMAN_UNMAPPED	1734.83	3	1734.82	579.284	8.59	1521.96	-4.776	2	1	-0.0083	0.417	0.142
0.9995	20160902_01_K562_TiO2_105min_01-Sample003.08238.08238.2	8238	0.487	0.21	0.195	0.005	R.NS[167.00]PGSQVASNPR.Q	sp|Q9H0D6|XRN2_HUMAN_UNMAPPED	1292.55	2	1292.56	647.283	9.75	1522.26	8.1108	2	0	0.0105	0.465	0.168
0.9961	20160902_01_K562_TiO2_105min_01-Sample003.08248.08248.2	8248	0.56	0.101	0.268	0.494	R.NGS[167.00]PPPGAPSSR.F	sp|Q9Y3Q8|T22D4_HUMAN_UNMAPPED	1202.51	2	1203.5	602.261	9.75	1524.81	820.233	2	0	0.9888	0.408	0.101
0.9933	20160902_01_K562_TiO2_105min_01-Sample003.08255.08255.3	8255	0.517	0.058	0.166	0.001	R.MTSERAPS[167.00]PSSR.M	sp|Q9UQ35|SRRM2_HUMAN_UNMAPPED	1384.58	3	1384.58	462.534	9.35	1527.61	1.8737	2	1	0.0026	0.355	0.016
0.9959	20160902_01_K562_TiO2_105min_01-Sample003.08263.08263.3	8263	0.409	0.149	0.26	-0.325	R.VVPEDGS[167.00]PEKR.C	sp|Q02040|SF17A_HUMAN_UNMAPPED	1291.58	3	1290.61	431.534	4.68	1529.21	-752.766	2	0	-0.9738	0.391	0.149
0.9917	20160902_01_K562_TiO2_105min_01-Sample003.08265.08265.3	8265	0.275	0.081	0.242	-0.001	R.VASPSQGQVGSSS[167.00]PKR.S	sp|Q99569|PKP4_HUMAN_UNMAPPED	1650.77	3	1650.77	551.265	11	1529.61	-1.6326	2	0	-0.0027	0.282	0.01
0.9794	20160902_01_K562_TiO2_105min_01-Sample003.08289.08289.2	8289	0.433	0.02	0.24	-0.004	R.LNQPGT[181.01]PTR.T	sp|P36507|MP2K2_HUMAN_UNMAPPED	1062.49	2	1062.48	532.25	9.75	1536.21	-8.3608	2	0	-0.0089	0.278	0.02
0.9997	20160902_01_K562_TiO2_105min_01-Sample003.08295.08295.2	8295	0.612	0.406	0.199	0	R.TAS[167.00]PPPPPK.R	sp|Q8IYB3|SRRM1_HUMAN_UNMAPPED	970.452	2	970.453	486.233	8.41	1538.01	0.5142	2	0	0.0005	0.633	0.13
0.9997	20160902_01_K562_TiO2_105min_01-Sample003.08301.08301.2	8301	0.595	0.264	0.165	0.002	R.QGS[167.00]PVAAGAPAK.Q	sp|Q9NZI8|IF2B1_HUMAN_UNMAPPED	1132.53	2	1132.53	567.271	8.75	1540.41	3.1731	2	0	0.0036	0.535	0.264
0.992	20160902_01_K562_TiO2_105min_01-Sample003.08310.08310.3	8310	0.483	0.21	0.221	-0.001	K.KKEPAITSQNS[167.00]PEAR.E	sp|P23193|TCEA1_HUMAN_UNMAPPED	1734.83	3	1734.83	579.284	8.59	1542.81	-1.2659	2	1	-0.0022	0.463	0.173
0.9912	20160902_01_K562_TiO2_105min_01-Sample003.08314.08314.2	8314	0.423	0.093	0.234	0.507	R.LSPS[167.00]PTSQR.S	sp|P02545|LMNA_HUMAN_UNMAPPED	1051.47	2	1052.48	526.742	9.75	1543.71	960.931	2	0	1.0133	0.342	0.093
0.9971	20160902_01_K562_TiO2_105min_01-Sample003.08318.08318.2	8318	0.613	0.093	0.22	0	R.LSPS[167.00]PTSQR.S	sp|P02545|LMNA_HUMAN_UNMAPPED	1051.47	2	1051.47	526.742	9.75	1544.61	0.7594	2	0	0.0008	0.429	0.093
0.9995	20160902_01_K562_TiO2_105min_01-Sample003.08324.08324.2	8324	0.573	0.223	0.179	-0.003	R.GPPASS[167.00]PAPAPK.F	sp|Q15942|ZYX_HUMAN_UNMAPPED	1155.53	2	1155.53	578.774	8.75	1546.01	-4.4923	2	0	-0.0052	0.499	0.006
0.9925	20160902_01_K562_TiO2_105min_01-Sample003.08328.08328.2	8328	0.621	0.158	0.269	0	R.S[167.00]PGEPGGAAPER.E	sp|Q96EB6|SIRT1_HUMAN_UNMAPPED	1203.49	2	1203.49	602.753	4.53	1547.61	-0.1659	2	0	-0.0002	0.474	0.158
0.9862	20160902_01_K562_TiO2_105min_01-Sample003.08330.08330.3	8330	0.431	0.031	0.205	0.001	R.MTSERAPS[167.00]PSSR.M	sp|Q9UQ35|SRRM2_HUMAN_UNMAPPED	1384.58	3	1384.58	462.534	9.35	1548.01	1.5855	2	1	0.0022	0.287	0.003
0.9988	20160902_01_K562_TiO2_105min_01-Sample003.08340.08340.2	8340	0.577	0.123	0.198	-0.001	K.AAS[167.00]PSPQSVR.R	sp|Q8IYB3|SRRM1_HUMAN_UNMAPPED	1078.48	2	1078.48	540.248	9.79	1550.91	-1.9436	2	0	-0.0021	0.432	0.123
0.9962	20160902_01_K562_TiO2_105min_01-Sample003.08354.08354.2	8354	0.673	0.032	0.186	0.001	R.LNQPGT[181.01]PTR.T	sp|P36507|MP2K2_HUMAN_UNMAPPED	1062.49	2	1062.49	532.25	9.75	1556.62	0.9394	2	0	0.001	0.423	0.032
0.9995	20160902_01_K562_TiO2_105min_01-Sample003.08362.08362.2	8362	0.435	0.222	0.179	-0.007	R.TAS[167.00]PPPPPK.R	sp|Q8IYB3|SRRM1_HUMAN_UNMAPPED	970.452	2	970.439	486.233	8.41	1558.23	-13.8824	2	0	-0.0135	0.465	0.081
0.9996	20160902_01_K562_TiO2_105min_01-Sample003.08372.08372.2	8372	0.501	0.244	0.142	-0.001	R.QGS[167.00]PVAAGAPAK.Q	sp|Q9NZI8|IF2B1_HUMAN_UNMAPPED	1132.53	2	1132.52	567.271	8.75	1560.65	-2.6442	2	0	-0.003	0.495	0.244
0.9875	20160902_01_K562_TiO2_105min_01-Sample003.08377.08377.2	8377	0.384	0.253	0.366	0	R.APQPT[181.01]SPPASR.L	sp|Q86UW9|DTX2_HUMAN_UNMAPPED	1187.53	2	1187.53	594.774	9.79	1562.06	-0.1681	2	0	-0.0002	0.355	0.034
0.9988	20160902_01_K562_TiO2_105min_01-Sample003.08381.08381.2	8381	0.416	0.191	0.228	-0.001	M.n[43.02]SSS[167.00]PVNVKK.L	sp|Q00839|HNRPU_HUMAN_UNMAPPED	1066.51	2	1066.5	534.26	10	1562.57	-2.3397	1	0	-0.0025	0.433	0.007
0.9559	20160902_01_K562_TiO2_105min_01-Sample003.08382.08382.2	8382	0.433	0.206	0.207	-0.569	R.QGS[167.00]PVAAGAPAK.Q	sp|Q9NZI8|IF2B1_HUMAN_UNMAPPED	1132.53	2	1131.39	567.271	8.75	1562.67	-1003.88	2	0	-1.1378	0.45	0.206
0.9707	20160902_01_K562_TiO2_105min_01-Sample003.08383.08383.3	8383	0.313	0.098	0.335	-0.003	K.KKEPAITSQNS[167.00]PEAR.E	sp|P23193|TCEA1_HUMAN_UNMAPPED	1734.83	3	1734.82	579.284	8.59	1562.87	-4.5459	2	1	-0.0079	0.256	0.004
0.9972	20160902_01_K562_TiO2_105min_01-Sample003.08395.08395.2	8395	0.629	0.096	0.225	0.001	R.LSPS[167.00]PTSQR.S	sp|P02545|LMNA_HUMAN_UNMAPPED	1051.47	2	1051.47	526.742	9.75	1565.09	1.3289	2	0	0.0014	0.438	0.096
0.9621	20160902_01_K562_TiO2_105min_01-Sample003.08405.08405.3	8405	0.481	0	0.253	-0.001	M.n[43.02]SESSS[167.00]KSSQPLASKQEK.D	sp|P17096|HMGA1_HUMAN_UNMAPPED	1928.87	3	1928.87	643.965	8.22	1566.9	-2.2258	1	2	-0.0043	0.288	0
0.9989	20160902_01_K562_TiO2_105min_01-Sample003.08431.08431.2	8431	0.639	0.093	0.168	0	K.AAS[167.00]PSPQSVR.R	sp|Q8IYB3|SRRM1_HUMAN_UNMAPPED	1078.48	2	1078.48	540.248	9.79	1571.14	0.2777	2	0	0.0003	0.442	0.093
0.991	20160902_01_K562_TiO2_105min_01-Sample003.08435.08435.2	8435	0.555	0.049	0.229	0.002	R.S[167.00]PGEPGGAAPER.E	sp|Q96EB6|SIRT1_HUMAN_UNMAPPED	1203.49	2	1203.5	602.753	4.53	1571.74	2.7374	2	0	0.0033	0.368	0.049
0.9997	20160902_01_K562_TiO2_105min_01-Sample003.08472.08472.2	8472	0.559	0.301	0.2	-0.001	R.C[160.03]DGDASPPS[167.00]PAR.W	sp|Q14493|SLBP_HUMAN_UNMAPPED	1308.48	2	1308.48	655.248	4.21	1576.54	-2.2129	2	0	-0.0029	0.551	0.128
0.994	20160902_01_K562_TiO2_105min_01-Sample003.08476.08476.2	8476	0.581	0.002	0.163	-0.001	R.LNQPGT[181.01]PTR.T	sp|P36507|MP2K2_HUMAN_UNMAPPED	1062.49	2	1062.48	532.25	9.75	1577.04	-2.3485	2	0	-0.0025	0.35	0.002
0.975	20160902_01_K562_TiO2_105min_01-Sample003.08477.08477.2	8477	0.491	0.209	0.172	-0.548	M.n[43.02]SSS[167.00]PVNVKK.L	sp|Q00839|HNRPU_HUMAN_UNMAPPED	1066.51	2	1065.41	534.26	10	1577.14	-1026.96	1	0	-1.0962	0.464	0.003
0.9667	20160902_01_K562_TiO2_105min_01-Sample003.08482.08482.3	8482	0.446	0.022	0.21	0	R.RQSS[167.00]GSATNVASTPDNR.G	sp|Q7Z460|CLAP1_HUMAN_UNMAPPED	1826.79	3	1826.79	609.938	9.6	1577.64	0	2	0	0	0.287	0.001
0.9997	20160902_01_K562_TiO2_105min_01-Sample003.08488.08488.2	8488	0.58	0.413	0.178	-0.001	R.TAS[167.00]PPPPPK.R	sp|Q8IYB3|SRRM1_HUMAN_UNMAPPED	970.452	2	970.45	486.233	8.41	1578.34	-2.7765	2	0	-0.0027	0.633	0.123
0.968	20160902_01_K562_TiO2_105min_01-Sample003.08499.08499.3	8499	0.254	0.063	0.24	0.002	R.VGDTEKPEPERS[167.00]PPNR.K	sp|Q9NZ63|CI078_HUMAN_UNMAPPED	1886.85	3	1886.86	629.958	4.87	1579.94	3.4394	2	1	0.0065	0.251	0.002
0.9992	20160902_01_K562_TiO2_105min_01-Sample003.08506.08506.2	8506	0.446	0.173	0.156	-0.003	R.QGS[167.00]PVAAGAPAK.Q	sp|Q9NZI8|IF2B1_HUMAN_UNMAPPED	1132.53	2	1132.52	567.271	8.75	1581.14	-5.2004	2	0	-0.0059	0.422	0.173
0.999	20160902_01_K562_TiO2_105min_01-Sample003.08517.08517.2	8517	0.504	0.231	0.172	0	M.n[43.02]SSS[167.00]PVNVKK.L	sp|Q00839|HNRPU_HUMAN_UNMAPPED	1066.51	2	1066.51	534.26	10	1583.44	0.5615	1	0	0.0006	0.486	0.004
0.9962	20160902_01_K562_TiO2_105min_01-Sample003.08525.08525.2	8525	0.584	0.046	0.216	0.001	R.LSPS[167.00]PTSQR.S	sp|P02545|LMNA_HUMAN_UNMAPPED	1051.47	2	1051.47	526.742	9.75	1585.34	1.9934	2	0	0.0021	0.382	0.046
0.9992	20160902_01_K562_TiO2_105min_01-Sample003.08531.08531.3	8531	0.547	0.336	0.157	-0.037	R.RPEGPGAQAPS[167.00]SPR.V	sp|P40222|TXLNA_HUMAN_UNMAPPED	1485.67	3	1485.56	496.231	9.6	1586.84	-75.5081	2	0	-0.1124	0.574	0.006
0.9979	20160902_01_K562_TiO2_105min_01-Sample003.08550.08550.3	8550	0.387	0.198	0.257	-0.004	R.RPDHSGGSPS[167.00]PPTSEPAR.S	sp|Q8TAD8|SNIP1_HUMAN_UNMAPPED	1910.83	3	1910.81	637.95	6.75	1590.94	-6.9494	2	0	-0.0133	0.437	0.002
0.9992	20160902_01_K562_TiO2_105min_01-Sample003.08555.08555.2	8555	0.708	0.231	0.182	-0.001	K.AAS[167.00]PSPQSVR.R	sp|Q8IYB3|SRRM1_HUMAN_UNMAPPED	1078.48	2	1078.48	540.248	9.79	1591.56	-2.684	2	0	-0.0029	0.555	0.231
0.9911	20160902_01_K562_TiO2_105min_01-Sample003.08578.08578.2	8578	0.501	0.025	0.171	-0.008	R.LNQPGT[181.01]PTR.T	sp|P36507|MP2K2_HUMAN_UNMAPPED	1062.49	2	1062.47	532.25	9.75	1597.8	-15.6884	2	0	-0.0167	0.32	0.025
0.9697	20160902_01_K562_TiO2_105min_01-Sample003.08579.08579.2	8579	0.403	0.219	0.173	0.037	R.S[167.00]LEGGGC[160.03]PAR.A	sp|Q9Y613|FHOD1_HUMAN_UNMAPPED	1082.42	2	1082.5	542.218	5.72	1598.2	67.957	2	0	0.0737	0.459	0.219
0.9997	20160902_01_K562_TiO2_105min_01-Sample003.08584.08584.2	8584	0.614	0.399	0.168	0	R.TAS[167.00]PPPPPK.R	sp|Q8IYB3|SRRM1_HUMAN_UNMAPPED	970.452	2	970.452	486.233	8.41	1599.01	-0.9255	2	0	-0.0009	0.628	0.146
0.9994	20160902_01_K562_TiO2_105min_01-Sample003.08595.08595.2	8595	0.467	0.195	0.154	-0.001	R.QGS[167.00]PVAAGAPAK.Q	sp|Q9NZI8|IF2B1_HUMAN_UNMAPPED	1132.53	2	1132.53	567.271	8.75	1601.54	-1.3221	2	0	-0.0015	0.447	0.195
0.9931	20160902_01_K562_TiO2_105min_01-Sample003.08596.08596.2	8596	0.661	0.093	0.173	-0.001	M.n[43.02]SESSSKS[167.00]SQPLASK.Q	sp|P17096|HMGA1_HUMAN_UNMAPPED	1543.68	2	1543.68	772.846	8.31	1601.84	-1.0351	1	1	-0.0016	0.453	0.003
0.976	20160902_01_K562_TiO2_105min_01-Sample003.08604.08604.3	8604	0.511	0.032	0.138	0	R.APQTSSS[167.00]PPPVRR.G	sp|Q8IYB3|SRRM1_HUMAN_UNMAPPED	1458.7	3	1458.7	487.24	12	1603.84	0.2052	2	0	0.0003	0.332	0.007
0.999	20160902_01_K562_TiO2_105min_01-Sample003.08605.08605.2	8605	0.493	0.225	0.165	0.001	M.n[43.02]SSS[167.00]PVNVKK.L	sp|Q00839|HNRPU_HUMAN_UNMAPPED	1066.51	2	1066.51	534.26	10	1604.24	2.0589	1	0	0.0022	0.479	0.014
0.9936	20160902_01_K562_TiO2_105min_01-Sample003.08609.08609.3	8609	0.527	0.058	0.148	0.002	M.n[43.02]SESSSKS[167.00]SQPLASK.Q	sp|P17096|HMGA1_HUMAN_UNMAPPED	1543.68	3	1543.68	515.566	8.31	1604.84	4.7844	1	1	0.0074	0.36	0.003
0.9959	20160902_01_K562_TiO2_105min_01-Sample003.08615.08615.2	8615	0.536	0.067	0.207	0	R.LSPS[167.00]PTSQR.S	sp|P02545|LMNA_HUMAN_UNMAPPED	1051.47	2	1051.47	526.742	9.75	1606.24	-0.0949	2	0	-0.0001	0.372	0.067
0.9992	20160902_01_K562_TiO2_105min_01-Sample003.08618.08618.3	8618	0.62	0.352	0.145	0	R.RPEGPGAQAPSS[167.00]PR.V	sp|P40222|TXLNA_HUMAN_UNMAPPED	1485.67	3	1485.67	496.231	9.6	1607.05	-0.2015	2	0	-0.0003	0.599	0.002
0.9937	20160902_01_K562_TiO2_105min_01-Sample003.08620.08620.3	8620	0.551	0.042	0.144	0.001	M.n[43.02]SESSSKSS[167.00]QPLASK.Q	sp|P17096|HMGA1_HUMAN_UNMAPPED	1543.68	3	1543.68	515.566	8.31	1607.45	2.9094	1	1	0.0045	0.361	0.008
0.9992	20160902_01_K562_TiO2_105min_01-Sample003.08624.08624.3	8624	0.633	0.38	0.147	-0.001	R.RPEGPGAQAPS[167.00]SPR.V	sp|P40222|TXLNA_HUMAN_UNMAPPED	1485.67	3	1485.67	496.231	9.6	1608.36	-1.0076	2	0	-0.0015	0.62	0.001
0.9992	20160902_01_K562_TiO2_105min_01-Sample003.08628.08628.3	8628	0.64	0.369	0.143	-0.001	R.RPEGPGAQAPSS[167.00]PR.V	sp|P40222|TXLNA_HUMAN_UNMAPPED	1485.67	3	1485.67	496.231	9.6	1609.77	-2.0824	2	0	-0.0031	0.615	0.012
0.982	20160902_01_K562_TiO2_105min_01-Sample003.08631.08631.3	8631	0.458	0.156	0.175	0.001	R.QGSGRES[167.00]PSLASR.E	sp|Q8WWM7|ATX2L_HUMAN_UNMAPPED	1410.63	3	1410.63	471.216	9.6	1610.57	2.1222	2	1	0.003	0.411	0.018
0.9463	20160902_01_K562_TiO2_105min_01-Sample003.08632.08632.2	8632	0.363	0.278	0.429	0.001	R.GLPPS[167.00]M[147.04]ER.G	sp|P38159|HNRPG_HUMAN_UNMAPPED	981.399	2	981.401	491.707	6	1610.67	1.5253	2	0	0.0015	0.294	0.278
0.9992	20160902_01_K562_TiO2_105min_01-Sample003.08633.08633.3	8633	0.684	0.444	0.147	-0.001	R.RPEGPGAQAPS[167.00]SPR.V	sp|P40222|TXLNA_HUMAN_UNMAPPED	1485.67	3	1485.67	496.231	9.6	1610.77	-1.2091	2	0	-0.0018	0.67	0.003
0.9723	20160902_01_K562_TiO2_105min_01-Sample003.08634.08634.2	8634	0.317	0.113	0.268	0.002	K.SET[181.01]SPVAPR.A	sp|Q9Y4G8|RPGF2_HUMAN_UNMAPPED	1022.44	2	1022.45	512.229	5.72	1610.87	4.0997	2	0	0.0042	0.333	0.005
0.9949	20160902_01_K562_TiO2_105min_01-Sample003.08635.08635.3	8635	0.525	0.075	0.133	0.001	M.n[43.02]SESSSKSS[167.00]QPLASK.Q	sp|P17096|HMGA1_HUMAN_UNMAPPED	1543.68	3	1543.68	515.566	8.31	1611.07	1.2931	1	1	0.002	0.372	0.009
0.9821	20160902_01_K562_TiO2_105min_01-Sample003.08639.08639.3	8639	0.428	0.169	0.181	0.002	R.QGSGRES[167.00]PSLASR.E	sp|Q8WWM7|ATX2L_HUMAN_UNMAPPED	1410.63	3	1410.63	471.216	9.6	1611.78	3.8199	2	1	0.0054	0.415	0.015
0.9992	20160902_01_K562_TiO2_105min_01-Sample003.08640.08640.3	8640	0.681	0.421	0.144	0	R.RPEGPGAQAPSS[167.00]PR.V	sp|P40222|TXLNA_HUMAN_UNMAPPED	1485.67	3	1485.67	496.231	9.6	1611.88	-0.8732	2	0	-0.0013	0.656	0.015
0.9917	20160902_01_K562_TiO2_105min_01-Sample003.08641.08641.3	8641	0.501	0.059	0.167	0.002	M.n[43.02]SESSSKS[167.00]SQPLASK.Q	sp|P17096|HMGA1_HUMAN_UNMAPPED	1543.68	3	1543.68	515.566	8.31	1611.98	2.9094	1	1	0.0045	0.348	0.005
0.999	20160902_01_K562_TiO2_105min_01-Sample003.08643.08643.2	8643	0.624	0.122	0.231	0	K.AAS[167.00]PSPQSVR.R	sp|Q8IYB3|SRRM1_HUMAN_UNMAPPED	1078.48	2	1078.48	540.248	9.79	1612.18	-0.5553	2	0	-0.0006	0.453	0.122
0.981	20160902_01_K562_TiO2_105min_01-Sample003.08650.08650.3	8650	0.432	0.1	0.204	0.002	R.QGSGRES[167.00]PSLASR.E	sp|Q8WWM7|ATX2L_HUMAN_UNMAPPED	1410.63	3	1410.63	471.216	9.6	1613.19	3.8906	2	1	0.0055	0.351	0.024
0.9992	20160902_01_K562_TiO2_105min_01-Sample003.08651.08651.3	8651	0.682	0.444	0.161	0	R.RPEGPGAQAPSS[167.00]PR.V	sp|P40222|TXLNA_HUMAN_UNMAPPED	1485.67	3	1485.67	496.231	9.6	1613.29	-0.8732	2	0	-0.0013	0.669	0.007
0.9941	20160902_01_K562_TiO2_105min_01-Sample003.08652.08652.3	8652	0.523	0.066	0.161	0.001	M.n[43.02]SESSSKS[167.00]SQPLASK.Q	sp|P17096|HMGA1_HUMAN_UNMAPPED	1543.68	3	1543.68	515.566	8.31	1613.39	1.0345	1	1	0.0016	0.364	0.011
0.9819	20160902_01_K562_TiO2_105min_01-Sample003.08661.08661.3	8661	0.389	0.156	0.217	0.002	R.QGSGRES[167.00]PSLASR.E	sp|Q8WWM7|ATX2L_HUMAN_UNMAPPED	1410.63	3	1410.63	471.216	9.6	1614.4	4.4565	2	1	0.0063	0.394	0.012
0.9992	20160902_01_K562_TiO2_105min_01-Sample003.08662.08662.3	8662	0.667	0.429	0.15	0.002	R.RPEGPGAQAPSS[167.00]PR.V	sp|P40222|TXLNA_HUMAN_UNMAPPED	1485.67	3	1485.68	496.231	9.6	1614.5	3.6945	2	0	0.0055	0.658	0.01
0.9964	20160902_01_K562_TiO2_105min_01-Sample003.08663.08663.3	8663	0.56	0.077	0.138	0.002	M.n[43.02]SESSSKSS[167.00]QPLASK.Q	sp|P17096|HMGA1_HUMAN_UNMAPPED	1543.68	3	1543.68	515.566	8.31	1614.7	3.4266	1	1	0.0053	0.391	0.028
0.9923	20160902_01_K562_TiO2_105min_01-Sample003.08665.08665.3	8665	0.412	0.129	0.161	0.002	R.VGDTEKPEPERS[167.00]PPNR.K	sp|Q9NZ63|CI078_HUMAN_UNMAPPED	1886.85	3	1886.86	629.958	4.87	1615.1	3.3335	2	1	0.0063	0.372	0.011
0.9797	20160902_01_K562_TiO2_105min_01-Sample003.08667.08667.3	8667	0.364	0.099	0.189	0.002	R.QGSGRES[167.00]PSLASR.E	sp|Q8WWM7|ATX2L_HUMAN_UNMAPPED	1410.63	3	1410.63	471.216	9.6	1615.51	4.3858	2	1	0.0062	0.327	0.013
0.9992	20160902_01_K562_TiO2_105min_01-Sample003.08669.08669.3	8669	0.596	0.349	0.148	0.002	R.RPEGPGAQAPSS[167.00]PR.V	sp|P40222|TXLNA_HUMAN_UNMAPPED	1485.67	3	1485.68	496.231	9.6	1616.01	3.896	2	0	0.0058	0.592	0.003
0.9801	20160902_01_K562_TiO2_105min_01-Sample003.08674.08674.3	8674	0.372	0.102	0.21	0.001	R.QGSGRES[167.00]PSLASR.E	sp|Q8WWM7|ATX2L_HUMAN_UNMAPPED	1410.63	3	1410.63	471.216	9.6	1616.82	2.7588	2	1	0.0039	0.333	0.035
0.9992	20160902_01_K562_TiO2_105min_01-Sample003.08676.08676.3	8676	0.681	0.413	0.141	0	R.RPEGPGAQAPSS[167.00]PR.V	sp|P40222|TXLNA_HUMAN_UNMAPPED	1485.67	3	1485.67	496.231	9.6	1617.12	-0.6046	2	0	-0.0009	0.651	0.005
0.9837	20160902_01_K562_TiO2_105min_01-Sample003.08677.08677.3	8677	0.461	0.05	0.15	0.001	M.n[43.02]SESSSKSS[167.00]QPLASK.Q	sp|P17096|HMGA1_HUMAN_UNMAPPED	1543.68	3	1543.68	515.566	8.31	1617.32	2.1982	1	1	0.0034	0.32	0.002
0.9822	20160902_01_K562_TiO2_105min_01-Sample003.08681.08681.3	8681	0.519	0.171	0.202	0.002	R.QGSGRES[167.00]PSLASR.E	sp|Q8WWM7|ATX2L_HUMAN_UNMAPPED	1410.63	3	1410.63	471.216	9.6	1617.93	4.2443	2	1	0.006	0.443	0.021
0.9992	20160902_01_K562_TiO2_105min_01-Sample003.08682.08682.3	8682	0.665	0.373	0.157	0.001	R.RPEGPGAQAPSS[167.00]PR.V	sp|P40222|TXLNA_HUMAN_UNMAPPED	1485.67	3	1485.68	496.231	9.6	1618.03	3.0228	2	0	0.0045	0.623	0.005
0.9853	20160902_01_K562_TiO2_105min_01-Sample003.08684.08684.3	8684	0.448	0.061	0.206	0.003	M.n[43.02]SESSSKSS[167.00]QPLASK.Q	sp|P17096|HMGA1_HUMAN_UNMAPPED	1543.68	3	1543.69	515.566	8.31	1618.23	5.8835	1	1	0.0091	0.324	0.002
0.9665	20160902_01_K562_TiO2_105min_01-Sample003.08685.08685.2	8685	0.398	0.022	0.231	-0.016	R.LNQPGT[181.01]PTR.T	sp|P36507|MP2K2_HUMAN_UNMAPPED	1062.49	2	1062.45	532.25	9.75	1618.33	-29.4043	2	0	-0.0313	0.261	0.022
0.9855	20160902_01_K562_TiO2_105min_01-Sample003.08687.08687.2	8687	0.396	0.224	0.254	0	R.S[167.00]LEGGGC[160.03]PAR.A	sp|Q9Y613|FHOD1_HUMAN_UNMAPPED	1082.42	2	1082.42	542.218	5.72	1618.53	-0.8299	2	0	-0.0009	0.464	0.224
0.9792	20160902_01_K562_TiO2_105min_01-Sample003.08692.08692.3	8692	0.34	0.1	0.197	0.002	R.QGSGRES[167.00]PSLASR.E	sp|Q8WWM7|ATX2L_HUMAN_UNMAPPED	1410.63	3	1410.63	471.216	9.6	1619.14	3.8199	2	1	0.0054	0.321	0.012
0.9992	20160902_01_K562_TiO2_105min_01-Sample003.08694.08694.3	8694	0.65	0.369	0.141	0	R.RPEGPGAQAPSS[167.00]PR.V	sp|P40222|TXLNA_HUMAN_UNMAPPED	1485.67	3	1485.67	496.231	9.6	1619.54	0.8061	2	0	0.0012	0.617	0.008
0.993	20160902_01_K562_TiO2_105min_01-Sample003.08695.08695.3	8695	0.524	0.055	0.184	0.001	M.n[43.02]SESSSKSS[167.00]QPLASK.Q	sp|P17096|HMGA1_HUMAN_UNMAPPED	1543.68	3	1543.68	515.566	8.31	1619.74	2.1336	1	1	0.0033	0.356	0.007
0.9995	20160902_01_K562_TiO2_105min_01-Sample003.08696.08696.2	8696	0.523	0.273	0.191	0.001	R.ATPATAPGTS[167.00]PR.A	sp|Q96P47|AGAP3_HUMAN_UNMAPPED	1205.54	2	1205.55	603.779	9.79	1619.94	1.0766	2	0	0.0013	0.523	0.024
0.9997	20160902_01_K562_TiO2_105min_01-Sample003.08700.08700.2	8700	0.571	0.381	0.163	-0.283	R.TAS[167.00]PPPPPK.R	sp|Q8IYB3|SRRM1_HUMAN_UNMAPPED	970.452	2	969.887	486.233	8.41	1620.75	-582.158	2	0	-0.5658	0.609	0.129
0.9992	20160902_01_K562_TiO2_105min_01-Sample003.08701.08701.3	8701	0.64	0.379	0.143	0.001	R.RPEGPGAQAPSS[167.00]PR.V	sp|P40222|TXLNA_HUMAN_UNMAPPED	1485.67	3	1485.68	496.231	9.6	1620.95	1.8808	2	0	0.0028	0.621	0.003
0.9992	20160902_01_K562_TiO2_105min_01-Sample003.08705.08705.3	8705	0.637	0.396	0.161	-0.001	R.RPEGPGAQAPSS[167.00]PR.V	sp|P40222|TXLNA_HUMAN_UNMAPPED	1485.67	3	1485.67	496.231	9.6	1621.56	-1.948	2	0	-0.0029	0.631	0.004
0.9667	20160902_01_K562_TiO2_105min_01-Sample003.08706.08706.3	8706	0.415	0.046	0.188	0.002	M.n[43.02]SESSSKSS[167.00]QPLASK.Q	sp|P17096|HMGA1_HUMAN_UNMAPPED	1543.68	3	1543.68	515.566	8.31	1621.76	4.0732	1	1	0.0063	0.293	0.008
0.9935	20160902_01_K562_TiO2_105min_01-Sample003.08707.08707.2	8707	0.397	0.102	0.247	0.503	K.AAS[167.00]PSPQSVR.R	sp|Q8IYB3|SRRM1_HUMAN_UNMAPPED	1078.48	2	1079.49	540.248	9.79	1621.96	929.449	2	0	1.0052	0.341	0.102
0.9995	20160902_01_K562_TiO2_105min_01-Sample003.08708.08708.2	8708	0.472	0.219	0.155	0	R.QGS[167.00]PVAAGAPAK.Q	sp|Q9NZI8|IF2B1_HUMAN_UNMAPPED	1132.53	2	1132.53	567.271	8.75	1622.16	-0.7933	2	0	-0.0009	0.469	0.219
0.9992	20160902_01_K562_TiO2_105min_01-Sample003.08714.08714.3	8714	0.667	0.443	0.154	-0.001	R.RPEGPGAQAPSS[167.00]PR.V	sp|P40222|TXLNA_HUMAN_UNMAPPED	1485.67	3	1485.67	496.231	9.6	1622.97	-2.2167	2	0	-0.0033	0.666	0.007
0.9997	20160902_01_K562_TiO2_105min_01-Sample003.08720.08720.2	8720	0.568	0.376	0.16	0.217	R.TAS[167.00]PPPPPK.R	sp|Q8IYB3|SRRM1_HUMAN_UNMAPPED	970.452	2	970.887	486.233	8.41	1623.88	446.602	2	0	0.4345	0.606	0.105
0.9739	20160902_01_K562_TiO2_105min_01-Sample003.08721.08721.3	8721	0.465	0.026	0.143	0.001	R.APQTSSS[167.00]PPPVRR.G	sp|Q8IYB3|SRRM1_HUMAN_UNMAPPED	1458.7	3	1458.7	487.24	12	1623.98	1.8471	2	0	0.0027	0.301	0.005
0.9988	20160902_01_K562_TiO2_105min_01-Sample003.08723.08723.2	8723	0.423	0.179	0.157	0	M.n[43.02]SSS[167.00]PVNVKK.L	sp|Q00839|HNRPU_HUMAN_UNMAPPED	1066.51	2	1066.51	534.26	10	1624.38	0.0936	1	0	0.0001	0.423	0.012
0.9581	20160902_01_K562_TiO2_105min_01-Sample003.08725.08725.2	8725	0.48	0.154	0.257	-0.002	K.ATVTPS[167.00]PVKGK.G	sp|Q9H1E3|NUCKS_HUMAN_UNMAPPED	1163.6	2	1163.59	582.805	10	1624.78	-3.1743	2	1	-0.0037	0.416	0.11
0.9955	20160902_01_K562_TiO2_105min_01-Sample003.08735.08735.2	8735	0.564	0.034	0.205	0	R.LSPS[167.00]PTSQR.S	sp|P02545|LMNA_HUMAN_UNMAPPED	1051.47	2	1051.47	526.742	9.75	1626.8	0.8543	2	0	0.0009	0.363	0.034
0.9493	20160902_01_K562_TiO2_105min_01-Sample003.08751.08751.3	8751	0.241	0.044	0.273	0.002	R.HRPSPPAT[181.01]PPPK.T	sp|Q8IYB3|SRRM1_HUMAN_UNMAPPED	1360.67	3	1360.67	454.562	11	1630.23	5.2798	2	0	0.0072	0.217	0.007
0.9916	20160902_01_K562_TiO2_105min_01-Sample003.08754.08754.2	8754	0.387	0.236	0.337	0.001	R.VADNS[167.00]FDAKR.G	sp|Q14978|NOLC1_HUMAN_UNMAPPED	1201.51	2	1201.51	601.764	5.93	1630.83	1.5787	2	0	0.0019	0.407	0.236
0.9649	20160902_01_K562_TiO2_105min_01-Sample003.08760.08760.2	8760	0.329	0.203	0.361	0.001	R.GLPPS[167.00]M[147.04]ER.G	sp|P38159|HNRPG_HUMAN_UNMAPPED	981.399	2	981.401	491.707	6	1631.54	1.8304	2	0	0.0018	0.311	0.203
0.9964	20160902_01_K562_TiO2_105min_01-Sample003.08763.08763.3	8763	0.347	0.129	0.193	0.002	K.TSQVGAASAPAKES[167.00]PR.K	sp|Q13428|TCOF_HUMAN_UNMAPPED	1635.76	3	1635.77	546.261	8.41	1631.84	3.7833	2	1	0.0062	0.357	0.086
0.9887	20160902_01_K562_TiO2_105min_01-Sample003.08773.08773.3	8773	0.296	0.131	0.237	0.142	K.KAEGEPQEES[167.00]PLKSK.S	sp|Q9NYF8|BCLF1_HUMAN_UNMAPPED	1735.8	3	1736.23	579.608	4.95	1634.46	244.243	2	1	0.4248	0.355	0.044
0.9997	20160902_01_K562_TiO2_105min_01-Sample003.08803.08803.2	8803	0.469	0.286	0.175	-0.283	R.TAS[167.00]PPPPPK.R	sp|Q8IYB3|SRRM1_HUMAN_UNMAPPED	970.452	2	969.885	486.233	8.41	1642.53	-583.393	2	0	-0.567	0.525	0.11
0.9996	20160902_01_K562_TiO2_105min_01-Sample003.08804.08804.2	8804	0.531	0.213	0.187	-0.001	R.QGS[167.00]PVAAGAPAK.Q	sp|Q9NZI8|IF2B1_HUMAN_UNMAPPED	1132.53	2	1132.53	567.271	8.75	1642.73	-1.9391	2	0	-0.0022	0.479	0.213
0.9992	20160902_01_K562_TiO2_105min_01-Sample003.08811.08811.3	8811	0.652	0.418	0.159	0.001	R.RPEGPGAQAPSS[167.00]PR.V	sp|P40222|TXLNA_HUMAN_UNMAPPED	1485.67	3	1485.68	496.231	9.6	1643.64	3.0228	2	0	0.0045	0.648	0.002
0.9984	20160902_01_K562_TiO2_105min_01-Sample003.08812.08812.3	8812	0.502	0.258	0.19	0.532	R.RPEGPGAQAPSS[167.00]PR.V	sp|P40222|TXLNA_HUMAN_UNMAPPED	1485.67	3	1487.27	496.231	9.6	1643.74	1071.2	2	0	1.5964	0.506	0
0.9953	20160902_01_K562_TiO2_105min_01-Sample003.08815.08815.2	8815	0.406	0.092	0.21	0.007	K.AAS[167.00]PSPQSVR.R	sp|Q8IYB3|SRRM1_HUMAN_UNMAPPED	1078.48	2	1078.49	540.248	9.79	1644.14	12.7718	2	0	0.0138	0.334	0.092
0.9698	20160902_01_K562_TiO2_105min_01-Sample003.08819.08819.3	8819	0.425	0.021	0.178	0	R.APQTSSS[167.00]PPPVRR.G	sp|Q8IYB3|SRRM1_HUMAN_UNMAPPED	1458.7	3	1458.7	487.24	12	1644.65	-0.0684	2	0	-0.0001	0.275	0.001
0.999	20160902_01_K562_TiO2_105min_01-Sample003.08821.08821.2	8821	0.461	0.21	0.177	-0.001	M.n[43.02]SSS[167.00]PVNVKK.L	sp|Q00839|HNRPU_HUMAN_UNMAPPED	1066.51	2	1066.5	534.26	10	1644.85	-1.2166	1	0	-0.0013	0.459	0.01
0.9879	20160902_01_K562_TiO2_105min_01-Sample003.08822.08822.3	8822	0.341	0.12	0.213	0	R.KVELSES[167.00]EEDKGGK.M	sp|Q8IYB3|SRRM1_HUMAN_UNMAPPED	1613.72	3	1613.72	538.913	4.59	1644.95	-0.4948	2	1	-0.0008	0.345	0.001
0.9813	20160902_01_K562_TiO2_105min_01-Sample003.08823.08823.2	8823	0.315	0.095	0.271	0.509	K.AAS[167.00]PSPQSVR.R	sp|Q8IYB3|SRRM1_HUMAN_UNMAPPED	1078.48	2	1079.5	540.248	9.79	1645.05	942.197	2	0	1.019	0.31	0.095
0.944	20160902_01_K562_TiO2_105min_01-Sample003.08825.08825.2	8825	0.37	0.1	0.178	0	K.ATVTPS[167.00]PVKGK.G	sp|Q9H1E3|NUCKS_HUMAN_UNMAPPED	1163.6	2	1163.59	582.805	10	1645.25	-0.5148	2	1	-0.0006	0.33	0.053
0.9931	20160902_01_K562_TiO2_105min_01-Sample003.08832.08832.2	8832	0.552	0.21	0.205	0	R.AALAPAKES[167.00]PR.K	sp|Q13428|TCOF_HUMAN_UNMAPPED	1189.59	2	1189.59	595.8	8.79	1646.56	0	2	1	0	0.483	0.21
0.9964	20160902_01_K562_TiO2_105min_01-Sample003.08835.08835.2	8835	0.58	0.056	0.203	-0.001	R.LSPS[167.00]PTSQR.S	sp|P02545|LMNA_HUMAN_UNMAPPED	1051.47	2	1051.47	526.742	9.75	1647.17	-1.7086	2	0	-0.0018	0.386	0.056
0.9992	20160902_01_K562_TiO2_105min_01-Sample003.08837.08837.2	8837	0.505	0.164	0.205	0.001	K.IDGATQSS[167.00]PAEPK.S	sp|Q32MZ4|LRRF1_HUMAN_UNMAPPED	1379.6	2	1379.6	690.806	4.37	1647.77	1.8819	2	0	0.0026	0.433	0.003
0.9842	20160902_01_K562_TiO2_105min_01-Sample003.08844.08844.2	8844	0.276	0.122	0.282	0	R.ATPATAPGT[181.01]SPR.A	sp|Q96P47|AGAP3_HUMAN_UNMAPPED	1205.54	2	1205.54	603.779	9.79	1648.78	-0.2484	2	0	-0.0003	0.343	0.005
0.999	20160902_01_K562_TiO2_105min_01-Sample003.08850.08850.3	8850	0.425	0.253	0.201	0.001	K.LGASNS[167.00]PGQPNSVKR.K	sp|P49756|RBM25_HUMAN_UNMAPPED	1590.75	3	1590.76	531.258	11	1649.99	2.5725	2	0	0.0041	0.493	0.025
0.999	20160902_01_K562_TiO2_105min_01-Sample003.08855.08855.3	8855	0.497	0.273	0.205	0	K.LGASNS[167.00]PGQPNSVKR.K	sp|P49756|RBM25_HUMAN_UNMAPPED	1590.75	3	1590.75	531.258	11	1651.1	0.9412	2	0	0.0015	0.518	0.026
0.9947	20160902_01_K562_TiO2_105min_01-Sample003.08856.08856.2	8856	0.437	0.27	0.246	0.001	R.VADNS[167.00]FDAKR.G	sp|Q14978|NOLC1_HUMAN_UNMAPPED	1201.51	2	1201.51	601.764	5.93	1651.4	0.8309	2	0	0.001	0.509	0.27
0.9985	20160902_01_K562_TiO2_105min_01-Sample003.08859.08859.2	8859	0.477	0.352	0.338	0.002	R.GLPPS[167.00]M[147.04]ER.G	sp|P38159|HNRPG_HUMAN_UNMAPPED	981.399	2	981.404	491.707	6	1651.81	4.6776	2	0	0.0046	0.508	0.352
0.997	20160902_01_K562_TiO2_105min_01-Sample003.08862.08862.3	8862	0.406	0.226	0.177	0.001	K.LGAS[167.00]NSPGQPNSVKR.K	sp|P49756|RBM25_HUMAN_UNMAPPED	1590.75	3	1590.75	531.258	11	1652.41	1.0039	2	0	0.0016	0.466	0.007
0.9973	20160902_01_K562_TiO2_105min_01-Sample003.08863.08863.3	8863	0.447	0.164	0.142	0.001	K.TSQVGAASAPAKES[167.00]PR.K	sp|Q13428|TCOF_HUMAN_UNMAPPED	1635.76	3	1635.76	546.261	8.41	1652.61	1.2814	2	1	0.0021	0.415	0.135
0.999	20160902_01_K562_TiO2_105min_01-Sample003.08868.08868.3	8868	0.444	0.246	0.18	0.001	K.LGASNS[167.00]PGQPNSVKR.K	sp|P49756|RBM25_HUMAN_UNMAPPED	1590.75	3	1590.75	531.258	11	1653.82	1.5686	2	0	0.0025	0.488	0.018
0.999	20160902_01_K562_TiO2_105min_01-Sample003.08870.08870.3	8870	0.444	0.274	0.196	0	K.LGASNS[167.00]PGQPNSVKR.K	sp|P49756|RBM25_HUMAN_UNMAPPED	1590.75	3	1590.75	531.258	11	1654.23	0.9412	2	0	0.0015	0.513	0.036
0.9987	20160902_01_K562_TiO2_105min_01-Sample003.08873.08873.3	8873	0.449	0.24	0.138	-0.001	K.KAEGEPQEES[167.00]PLKSK.S	sp|Q9NYF8|BCLF1_HUMAN_UNMAPPED	1735.8	3	1735.8	579.608	4.95	1655.03	-1.2077	2	1	-0.0021	0.483	0.076
0.999	20160902_01_K562_TiO2_105min_01-Sample003.08877.08877.3	8877	0.506	0.291	0.198	0.001	K.LGASNS[167.00]PGQPNSVKR.K	sp|P49756|RBM25_HUMAN_UNMAPPED	1590.75	3	1590.76	531.258	11	1655.94	2.6352	2	0	0.0042	0.533	0.054
0.999	20160902_01_K562_TiO2_105min_01-Sample003.08881.08881.3	8881	0.442	0.246	0.198	0.001	K.LGASNS[167.00]PGQPNSVKR.K	sp|P49756|RBM25_HUMAN_UNMAPPED	1590.75	3	1590.76	531.258	11	1657.45	2.6352	2	0	0.0042	0.488	0.043
0.9972	20160902_01_K562_TiO2_105min_01-Sample003.08892.08892.3	8892	0.441	0.263	0.196	0	K.LGAS[167.00]NSPGQPNSVKR.K	sp|P49756|RBM25_HUMAN_UNMAPPED	1590.75	3	1590.75	531.258	11	1659.57	0.6902	2	0	0.0011	0.503	0.025
0.9809	20160902_01_K562_TiO2_105min_01-Sample003.08897.08897.3	8897	0.364	0.112	0.254	0.003	K.LDPPPS[167.00]PHSNR.K	sp|Q96P47|AGAP3_HUMAN_UNMAPPED	1295.57	3	1295.57	432.863	6.74	1660.68	5.7755	2	0	0.0075	0.342	0.03
0.999	20160902_01_K562_TiO2_105min_01-Sample003.08899.08899.3	8899	0.509	0.328	0.232	0.003	K.LGASNS[167.00]PGQPNSVKR.K	sp|P49756|RBM25_HUMAN_UNMAPPED	1590.75	3	1590.76	531.258	11	1661.08	5.2077	2	0	0.0083	0.564	0.14
0.999	20160902_01_K562_TiO2_105min_01-Sample003.08905.08905.3	8905	0.469	0.248	0.193	0	K.LGASNS[167.00]PGQPNSVKR.K	sp|P49756|RBM25_HUMAN_UNMAPPED	1590.75	3	1590.75	531.258	11	1662.09	-0.0627	2	0	-0.0001	0.493	0.005
0.9997	20160902_01_K562_TiO2_105min_01-Sample003.08908.08908.2	8908	0.494	0.29	0.201	-0.002	R.TAS[167.00]PPPPPK.R	sp|Q8IYB3|SRRM1_HUMAN_UNMAPPED	970.452	2	970.449	486.233	8.41	1662.7	-3.5991	2	0	-0.0035	0.532	0.102
0.9995	20160902_01_K562_TiO2_105min_01-Sample003.08911.08911.2	8911	0.443	0.209	0.209	0	R.QGS[167.00]PVAAGAPAK.Q	sp|Q9NZI8|IF2B1_HUMAN_UNMAPPED	1132.53	2	1132.53	567.271	8.75	1663.3	-0.7051	2	0	-0.0008	0.455	0.209
0.9992	20160902_01_K562_TiO2_105min_01-Sample003.08918.08918.3	8918	0.536	0.314	0.167	0.531	R.RPEGPGAQAPSS[167.00]PR.V	sp|P40222|TXLNA_HUMAN_UNMAPPED	1485.67	3	1487.27	496.231	9.6	1664.51	1069.19	2	0	1.5934	0.556	0.001
0.992	20160902_01_K562_TiO2_105min_01-Sample003.08919.08919.2	8919	0.303	0.097	0.235	0.009	K.AAS[167.00]PSPQSVR.R	sp|Q8IYB3|SRRM1_HUMAN_UNMAPPED	1078.48	2	1078.5	540.248	9.79	1664.71	16.9364	2	0	0.0183	0.31	0.097
0.9992	20160902_01_K562_TiO2_105min_01-Sample003.08923.08923.3	8923	0.604	0.4	0.202	0.002	R.RPEGPGAQAPSS[167.00]PR.V	sp|P40222|TXLNA_HUMAN_UNMAPPED	1485.67	3	1485.68	496.231	9.6	1665.22	3.1571	2	0	0.0047	0.628	0.004
0.9987	20160902_01_K562_TiO2_105min_01-Sample003.08925.08925.2	8925	0.421	0.176	0.175	-0.001	M.n[43.02]SSS[167.00]PVNVKK.L	sp|Q00839|HNRPU_HUMAN_UNMAPPED	1066.51	2	1066.5	534.26	10	1665.42	-1.4038	1	0	-0.0015	0.419	0.008
0.9481	20160902_01_K562_TiO2_105min_01-Sample003.08928.08928.2	8928	0.372	0.111	0.214	0.001	K.ATVTPS[167.00]PVKGK.G	sp|Q9H1E3|NUCKS_HUMAN_UNMAPPED	1163.6	2	1163.6	582.805	10	1665.92	0.9437	2	1	0.0011	0.342	0.069
0.9933	20160902_01_K562_TiO2_105min_01-Sample003.08934.08934.2	8934	0.633	0.213	0.155	-0.001	R.AALAPAKES[167.00]PR.K	sp|Q13428|TCOF_HUMAN_UNMAPPED	1189.59	2	1189.58	595.8	8.79	1667.13	-1.4267	2	1	-0.0017	0.514	0.213
0.9963	20160902_01_K562_TiO2_105min_01-Sample003.08937.08937.2	8937	0.54	0.081	0.21	0	R.LSPS[167.00]PTSQR.S	sp|P02545|LMNA_HUMAN_UNMAPPED	1051.47	2	1051.47	526.742	9.75	1667.94	-0.2848	2	0	-0.0003	0.384	0.081
0.9988	20160902_01_K562_TiO2_105min_01-Sample003.08938.08938.2	8938	0.598	0.082	0.162	0	R.Q[111.03]SHSES[167.00]PSLQSK.S	sp|Q9UQ35|SRRM2_HUMAN_UNMAPPED	1376.56	2	1376.56	689.288	6.75	1668.34	-0.0725	2	0	-0.0001	0.413	0.02
0.9959	20160902_01_K562_TiO2_105min_01-Sample003.08943.08943.2	8943	0.51	0.322	0.374	0.009	R.S[167.00]LSGSSPC[160.03]PK.Q	sp|Q9UQ35|SRRM2_HUMAN_UNMAPPED	1098.44	2	1098.46	550.228	7.94	1668.95	15.5388	2	0	0.0171	0.41	0.31
0.9995	20160902_01_K562_TiO2_105min_01-Sample003.08946.08946.2	8946	0.613	0.195	0.165	-0.004	K.IDGATQSS[167.00]PAEPK.S	sp|Q32MZ4|LRRF1_HUMAN_UNMAPPED	1379.6	2	1379.59	690.806	4.37	1669.55	-6.0799	2	0	-0.0084	0.495	0.017
0.9714	20160902_01_K562_TiO2_105min_01-Sample003.08955.08955.2	8955	0.386	0.032	0.288	-0.01	R.LNQPGT[181.01]PTR.T	sp|P36507|MP2K2_HUMAN_UNMAPPED	1062.49	2	1062.47	532.25	9.75	1670.56	-18.4127	2	0	-0.0196	0.265	0.032
0.9989	20160902_01_K562_TiO2_105min_01-Sample003.08974.08974.2	8974	0.469	0.365	0.303	0.002	R.GLPPS[167.00]M[147.04]ER.G	sp|P38159|HNRPG_HUMAN_UNMAPPED	981.399	2	981.404	491.707	6	1672.78	4.5759	2	0	0.0045	0.593	0.365
0.9969	20160902_01_K562_TiO2_105min_01-Sample003.08977.08977.3	8977	0.382	0.143	0.209	0.002	K.TSQVGAASAPAKES[167.00]PR.K	sp|Q13428|TCOF_HUMAN_UNMAPPED	1635.76	3	1635.77	546.261	8.41	1673.08	2.929	2	1	0.0048	0.379	0.1
0.9987	20160902_01_K562_TiO2_105min_01-Sample003.08991.08991.3	8991	0.553	0.307	0.143	0	K.KAEGEPQEES[167.00]PLKSK.S	sp|Q9NYF8|BCLF1_HUMAN_UNMAPPED	1735.8	3	1735.8	579.608	4.95	1675.6	0.5176	2	1	0.0009	0.554	0.067
0.9817	20160902_01_K562_TiO2_105min_01-Sample003.09010.09010.3	9010	0.386	0.152	0.216	0.002	K.LDPPPS[167.00]PHSNR.K	sp|Q96P47|AGAP3_HUMAN_UNMAPPED	1295.57	3	1295.57	432.863	6.74	1681.25	4.4664	2	0	0.0058	0.389	0.063
0.999	20160902_01_K562_TiO2_105min_01-Sample003.09019.09019.3	9019	0.419	0.226	0.266	0.002	K.LGASNS[167.00]PGQPNSVKR.K	sp|P49756|RBM25_HUMAN_UNMAPPED	1590.75	3	1590.76	531.258	11	1682.86	4.0156	2	0	0.0064	0.467	0.013
0.9735	20160902_01_K562_TiO2_105min_01-Sample003.09025.09025.2	9025	0.337	0.052	0.259	-0.001	R.QGS[167.00]PVAAGAPAK.Q	sp|Q9NZI8|IF2B1_HUMAN_UNMAPPED	1132.53	2	1132.53	567.271	8.75	1683.57	-2.2917	2	0	-0.0026	0.264	0.052
0.9987	20160902_01_K562_TiO2_105min_01-Sample003.09034.09034.2	9034	0.399	0.247	0.23	-0.028	R.TAS[167.00]PPPPPK.R	sp|Q8IYB3|SRRM1_HUMAN_UNMAPPED	970.452	2	970.396	486.233	8.41	1684.68	-58.3087	2	0	-0.0567	0.487	0.074
0.9992	20160902_01_K562_TiO2_105min_01-Sample003.09042.09042.3	9042	0.428	0.225	0.222	0.003	R.RPEGPGAQAPSS[167.00]PR.V	sp|P40222|TXLNA_HUMAN_UNMAPPED	1485.67	3	1485.68	496.231	9.6	1685.89	6.8516	2	0	0.0102	0.467	0.003
0.9985	20160902_01_K562_TiO2_105min_01-Sample003.09044.09044.2	9044	0.411	0.153	0.182	-0.001	M.n[43.02]SSS[167.00]PVNVKK.L	sp|Q00839|HNRPU_HUMAN_UNMAPPED	1066.51	2	1066.5	534.26	10	1686.09	-1.4038	1	0	-0.0015	0.396	0.002
0.9962	20160902_01_K562_TiO2_105min_01-Sample003.09045.09045.2	9045	0.349	0.118	0.269	0.008	K.AAS[167.00]PSPQSVR.R	sp|Q8IYB3|SRRM1_HUMAN_UNMAPPED	1078.48	2	1078.5	540.248	9.79	1686.19	14.9004	2	0	0.0161	0.345	0.118
0.9505	20160902_01_K562_TiO2_105min_01-Sample003.09047.09047.2	9047	0.311	0.128	0.246	0.001	K.ATVTPS[167.00]PVKGK.G	sp|Q9H1E3|NUCKS_HUMAN_UNMAPPED	1163.6	2	1163.6	582.805	10	1686.49	2.488	2	1	0.0029	0.351	0.103
0.9931	20160902_01_K562_TiO2_105min_01-Sample003.09057.09057.2	9057	0.552	0.209	0.174	0.001	R.AALAPAKES[167.00]PR.K	sp|Q13428|TCOF_HUMAN_UNMAPPED	1189.59	2	1189.59	595.8	8.79	1687.7	0.8392	2	1	0.001	0.482	0.209
0.993	20160902_01_K562_TiO2_105min_01-Sample003.09061.09061.2	9061	0.544	0.249	0.258	0.001	K.SLPAT[181.01]PQGK.N	sp|Q13111|CAF1A_HUMAN_UNMAPPED	977.458	2	977.459	489.736	8.47	1688.21	1.1231	2	0	0.0011	0.51	0.249
0.998	20160902_01_K562_TiO2_105min_01-Sample003.09065.09065.2	9065	0.543	0.069	0.153	0	R.Q[111.03]SHSES[167.00]PSLQSK.S	sp|Q9UQ35|SRRM2_HUMAN_UNMAPPED	1376.56	2	1376.56	689.288	6.75	1688.91	0.2176	2	0	0.0003	0.377	0.018
0.9981	20160902_01_K562_TiO2_105min_01-Sample003.09071.09071.2	9071	0.53	0.193	0.206	-0.001	R.S[167.00]LSGSSPC[160.03]PK.Q	sp|Q9UQ35|SRRM2_HUMAN_UNMAPPED	1098.44	2	1098.44	550.228	7.94	1689.72	-1.7266	2	0	-0.0019	0.464	0.151
0.9989	20160902_01_K562_TiO2_105min_01-Sample003.09093.09093.2	9093	0.45	0.326	0.312	0.001	R.GLPPS[167.00]M[147.04]ER.G	sp|P38159|HNRPG_HUMAN_UNMAPPED	981.399	2	981.4	491.707	6	1693.15	1.4236	2	0	0.0014	0.56	0.326
0.9899	20160902_01_K562_TiO2_105min_01-Sample003.09096.09096.3	9096	0.266	0.087	0.17	-0.006	K.TSQVGAASAPAKES[167.00]PR.K	sp|Q13428|TCOF_HUMAN_UNMAPPED	1635.76	3	1635.74	546.261	8.41	1693.75	-11.411	2	1	-0.0187	0.29	0.071
0.9987	20160902_01_K562_TiO2_105min_01-Sample003.09114.09114.3	9114	0.58	0.356	0.157	0	K.KAEGEPQEES[167.00]PLKSK.S	sp|Q9NYF8|BCLF1_HUMAN_UNMAPPED	1735.8	3	1735.8	579.608	4.95	1695.77	0.1725	2	1	0.0003	0.593	0.068
0.9892	20160902_01_K562_TiO2_105min_01-Sample003.09132.09132.2	9132	0.315	0.149	0.274	0.004	R.AT[181.01]SPEAGGGGGALK.A	sp|Q13233|M3K1_HUMAN_UNMAPPED	1251.55	2	1251.56	626.782	6.05	1698.59	5.584	2	0	0.007	0.379	0.004
0.9861	20160902_01_K562_TiO2_105min_01-Sample003.09138.09138.2	9138	0.349	0.264	0.348	0.506	R.GLPPS[167.00]M[147.04]ER.G	sp|P38159|HNRPG_HUMAN_UNMAPPED	981.399	2	982.41	491.707	6	1700.21	1027.3	2	0	1.0113	0.378	0.264
0.9947	20160902_01_K562_TiO2_105min_01-Sample003.09142.09142.2	9142	0.463	0.16	0.19	-0.002	R.SQQQPTPVT[181.01]PK.K	sp|O95251|MYST2_HUMAN_UNMAPPED	1289.6	2	1289.6	645.808	8.47	1701.01	-3.0195	2	0	-0.0039	0.416	0.056
0.999	20160902_01_K562_TiO2_105min_01-Sample003.09159.09159.3	9159	0.399	0.232	0.314	0.002	K.LGASNS[167.00]PGQPNSVKR.K	sp|P49756|RBM25_HUMAN_UNMAPPED	1590.75	3	1590.76	531.258	11	1705.45	3.1372	2	0	0.005	0.472	0.142
0.9986	20160902_01_K562_TiO2_105min_01-Sample003.09167.09167.2	9167	0.394	0.164	0.177	0	M.n[43.02]SSS[167.00]PVNVKK.L	sp|Q00839|HNRPU_HUMAN_UNMAPPED	1066.51	2	1066.51	534.26	10	1706.86	-0.5615	1	0	-0.0006	0.403	0.006
0.9992	20160902_01_K562_TiO2_105min_01-Sample003.09171.09171.3	9171	0.47	0.262	0.178	0.003	R.RPEGPGAQAPSS[167.00]PR.V	sp|P40222|TXLNA_HUMAN_UNMAPPED	1485.67	3	1485.68	496.231	9.6	1707.67	6.0455	2	0	0.009	0.505	0
0.9904	20160902_01_K562_TiO2_105min_01-Sample003.09174.09174.2	9174	0.419	0.155	0.255	0	R.AALAPAKES[167.00]PR.K	sp|Q13428|TCOF_HUMAN_UNMAPPED	1189.59	2	1189.59	595.8	8.79	1708.27	0.5035	2	1	0.0006	0.4	0.155
0.9979	20160902_01_K562_TiO2_105min_01-Sample003.09183.09183.2	9183	0.576	0.039	0.196	-0.001	R.Q[111.03]SHSES[167.00]PSLQSK.S	sp|Q9UQ35|SRRM2_HUMAN_UNMAPPED	1376.56	2	1376.56	689.288	6.75	1709.48	-1.1606	2	0	-0.0016	0.373	0.019
0.9931	20160902_01_K562_TiO2_105min_01-Sample003.09189.09189.2	9189	0.646	0.228	0.272	0.004	K.SLPAT[181.01]PQGK.N	sp|Q13111|CAF1A_HUMAN_UNMAPPED	977.458	2	977.466	489.736	8.47	1710.19	8.0655	2	0	0.0079	0.529	0.228
0.9886	20160902_01_K562_TiO2_105min_01-Sample003.09191.09191.2	9191	0.49	0.08	0.237	0.001	R.SLS[167.00]GSSPC[160.03]PK.Q	sp|Q9UQ35|SRRM2_HUMAN_UNMAPPED	1098.44	2	1098.44	550.228	7.94	1710.49	1.9992	2	0	0.0022	0.359	0.039
0.9901	20160902_01_K562_TiO2_105min_01-Sample003.09199.09199.3	9199	0.375	0.042	0.171	0.001	R.APQTSSS[167.00]PPPVR.R	sp|Q8IYB3|SRRM1_HUMAN_UNMAPPED	1302.6	3	1302.6	435.206	9.79	1712.41	2.4509	2	0	0.0032	0.27	0.006
0.9895	20160902_01_K562_TiO2_105min_01-Sample003.09200.09200.2	9200	0.485	0.018	0.207	-0.003	R.LSPS[167.00]PTSQR.S	sp|P02545|LMNA_HUMAN_UNMAPPED	1051.47	2	1051.46	526.742	9.75	1712.71	-6.0751	2	0	-0.0064	0.306	0.018
0.9831	20160902_01_K562_TiO2_105min_01-Sample003.09203.09203.3	9203	0.413	0.288	0.321	0	R.AVVVS[167.00]PKEENK.A	sp|O75909|CCNK_HUMAN_UNMAPPED	1278.62	3	1278.62	427.215	6.19	1713.42	-1.0923	2	1	-0.0014	0.521	0.288
0.9989	20160902_01_K562_TiO2_105min_01-Sample003.09206.09206.2	9206	0.428	0.322	0.314	-0.002	R.GLPPS[167.00]M[147.04]ER.G	sp|P38159|HNRPG_HUMAN_UNMAPPED	981.399	2	981.396	491.707	6	1713.72	-3.4574	2	0	-0.0034	0.558	0.322
0.9372	20160902_01_K562_TiO2_105min_01-Sample003.09209.09209.2	9209	0.376	0.059	0.248	-0.001	R.Q[111.03]S[167.00]SPAMPHK.V	sp|Q9UKE5|TNIK_HUMAN_UNMAPPED	1044.41	2	1044.41	523.212	8.76	1714.12	-2.0068	2	0	-0.0021	0.288	0
0.9944	20160902_01_K562_TiO2_105min_01-Sample003.09212.09212.3	9212	0.398	0.052	0.188	0.002	R.APQTSSS[167.00]PPPVR.R	sp|Q8IYB3|SRRM1_HUMAN_UNMAPPED	1302.6	3	1302.6	435.206	9.79	1714.83	4.9785	2	0	0.0065	0.291	0.005
0.9976	20160902_01_K562_TiO2_105min_01-Sample003.09217.09217.3	9217	0.38	0.096	0.287	0.004	R.APQTSSS[167.00]PPPVR.R	sp|Q8IYB3|SRRM1_HUMAN_UNMAPPED	1302.6	3	1302.61	435.206	9.79	1715.94	8.2719	2	0	0.0108	0.329	0.001
0.954	20160902_01_K562_TiO2_105min_01-Sample003.09220.09220.2	9220	0.502	0.002	0.301	-0.002	K.SVSTTGS[167.00]LQR.S	sp|Q7Z460|CLAP1_HUMAN_UNMAPPED	1114.5	2	1114.5	558.258	9.47	1716.54	-3.0452	2	0	-0.0034	0.302	0.002
0.9998	20160902_01_K562_TiO2_105min_01-Sample003.09221.09221.3	9221	0.455	0.294	0.272	0.247	R.RVNDAEPGS[167.00]PEAPQGK.R	sp|Q8N8A6|DDX51_HUMAN_UNMAPPED	1730.76	3	1731.5	577.928	4.68	1716.74	426.688	2	0	0.7401	0.531	0.294
0.9987	20160902_01_K562_TiO2_105min_01-Sample003.09227.09227.3	9227	0.455	0.262	0.193	0.002	K.KAEGEPQEES[167.00]PLKSK.S	sp|Q9NYF8|BCLF1_HUMAN_UNMAPPED	1735.8	3	1735.81	579.608	4.95	1717.75	3.2206	2	1	0.0056	0.504	0.057
0.949	20160902_01_K562_TiO2_105min_01-Sample003.09228.09228.2	9228	0.518	0.414	0.416	-0.001	K.ATS[167.00]PKELGC[160.03]DR.Q	sp|Q9UHI6|DDX20_HUMAN_UNMAPPED	1312.55	2	1312.55	657.281	6.11	1717.95	-1.4453	2	1	-0.0019	0.431	0
0.9969	20160902_01_K562_TiO2_105min_01-Sample003.09230.09230.3	9230	0.424	0.066	0.201	0.001	R.APQTSSS[167.00]PPPVR.R	sp|Q8IYB3|SRRM1_HUMAN_UNMAPPED	1302.6	3	1302.6	435.206	9.79	1718.46	2.4509	2	0	0.0032	0.316	0.007
0.9972	20160902_01_K562_TiO2_105min_01-Sample003.09234.09234.3	9234	0.441	0.062	0.199	0.002	R.APQTSSS[167.00]PPPVR.R	sp|Q8IYB3|SRRM1_HUMAN_UNMAPPED	1302.6	3	1302.6	435.206	9.79	1720.37	5.5912	2	0	0.0073	0.321	0.002
0.9889	20160902_01_K562_TiO2_105min_01-Sample003.09236.09236.3	9236	0.366	0.099	0.277	0.002	R.APQTS[167.00]SSPPPVR.R	sp|Q8IYB3|SRRM1_HUMAN_UNMAPPED	1302.6	3	1302.6	435.206	9.79	1720.68	4.8253	2	0	0.0063	0.328	0.001
0.9948	20160902_01_K562_TiO2_105min_01-Sample003.09240.09240.2	9240	0.488	0.157	0.166	0	R.SQQQPTPVT[181.01]PK.K	sp|O95251|MYST2_HUMAN_UNMAPPED	1289.6	2	1289.6	645.808	8.47	1721.38	0.3097	2	0	0.0004	0.421	0.041
0.997	20160902_01_K562_TiO2_105min_01-Sample003.09244.09244.3	9244	0.432	0.063	0.198	0.001	R.APQTSSS[167.00]PPPVR.R	sp|Q8IYB3|SRRM1_HUMAN_UNMAPPED	1302.6	3	1302.6	435.206	9.79	1722.39	3.2169	2	0	0.0042	0.318	0.004
0.9672	20160902_01_K562_TiO2_105min_01-Sample003.09247.09247.3	9247	0.382	0.056	0.19	0.003	R.APQTSS[167.00]SPPPVR.R	sp|Q8IYB3|SRRM1_HUMAN_UNMAPPED	1302.6	3	1302.61	435.206	9.79	1723.2	7.0464	2	0	0.0092	0.288	0.001
0.998	20160902_01_K562_TiO2_105min_01-Sample003.09249.09249.2	9249	0.572	0.203	0.266	-0.001	K.SLS[167.00]PPQSQSK.L	sp|Q9UQB8|BAIP2_HUMAN_UNMAPPED	1137.51	2	1137.5	569.761	8.47	1723.7	-2.0184	2	0	-0.0023	0.485	0.203
0.9945	20160902_01_K562_TiO2_105min_01-Sample003.09252.09252.3	9252	0.385	0.058	0.189	0.002	R.APQTSSS[167.00]PPPVR.R	sp|Q8IYB3|SRRM1_HUMAN_UNMAPPED	1302.6	3	1302.6	435.206	9.79	1724.41	4.8253	2	0	0.0063	0.292	0.004
0.9995	20160902_01_K562_TiO2_105min_01-Sample003.09255.09255.2	9255	0.503	0.29	0.244	-0.005	K.SAPAS[167.00]PVQSPAK.E	sp|P35612|ADDB_HUMAN_UNMAPPED	1218.56	2	1218.55	610.29	8.47	1725.21	-8.029	2	0	-0.0098	0.533	0.129
0.9971	20160902_01_K562_TiO2_105min_01-Sample003.09257.09257.3	9257	0.441	0.061	0.185	0.004	R.APQTSSS[167.00]PPPVR.R	sp|Q8IYB3|SRRM1_HUMAN_UNMAPPED	1302.6	3	1302.61	435.206	9.79	1725.72	8.7314	2	0	0.0114	0.32	0.012
0.9872	20160902_01_K562_TiO2_105min_01-Sample003.09259.09259.2	9259	0.501	0.261	0.256	0.002	R.EGT[181.01]PPPPPPSR.D	sp|Q9Y618|NCOR2_HUMAN_UNMAPPED	1210.54	2	1210.54	606.276	6.1	1726.42	3.9586	2	0	0.0048	0.509	0.241
0.9835	20160902_01_K562_TiO2_105min_01-Sample003.09261.09261.3	9261	0.448	0.05	0.208	0.001	R.APQTS[167.00]SSPPPVR.R	sp|Q8IYB3|SRRM1_HUMAN_UNMAPPED	1302.6	3	1302.6	435.206	9.79	1726.73	3.4466	2	0	0.0045	0.313	0.001
0.9957	20160902_01_K562_TiO2_105min_01-Sample003.09262.09262.2	9262	0.512	0.1	0.2	0	R.VPS[167.00]PTPAPK.E	sp|Q9UQ35|SRRM2_HUMAN_UNMAPPED	972.468	2	972.469	487.241	8.72	1726.83	1.0262	2	0	0.001	0.385	0.1
0.9966	20160902_01_K562_TiO2_105min_01-Sample003.09266.09266.2	9266	0.413	0.161	0.207	-0.001	M.n[43.02]SS[167.00]SPVNVKK.L	sp|Q00839|HNRPU_HUMAN_UNMAPPED	1066.51	2	1066.5	534.26	10	1727.63	-1.591	1	0	-0.0017	0.404	0.002
0.9965	20160902_01_K562_TiO2_105min_01-Sample003.09268.09268.3	9268	0.401	0.071	0.217	0.001	R.APQTSSS[167.00]PPPVR.R	sp|Q8IYB3|SRRM1_HUMAN_UNMAPPED	1302.6	3	1302.6	435.206	9.79	1727.94	2.2212	2	0	0.0029	0.311	0
0.9834	20160902_01_K562_TiO2_105min_01-Sample003.09269.09269.2	9269	0.224	0.084	0.289	0.501	M.n[43.02]SSS[167.00]PVNVKK.L	sp|Q00839|HNRPU_HUMAN_UNMAPPED	1066.51	2	1067.51	534.26	10	1728.03	936.586	1	0	1.0017	0.285	0.007
0.9845	20160902_01_K562_TiO2_105min_01-Sample003.09271.09271.2	9271	0.58	0.012	0.235	0.003	K.LTGSTS[167.00]SLNK.L	sp|Q9NV70|EXOC1_HUMAN_UNMAPPED	1086.5	2	1086.5	544.255	8.75	1728.44	4.6853	2	0	0.0051	0.356	0.009
0.9949	20160902_01_K562_TiO2_105min_01-Sample003.09277.09277.2	9277	0.259	0.111	0.254	-0.001	R.QGS[167.00]PVAAGAPAK.Q	sp|Q9NZI8|IF2B1_HUMAN_UNMAPPED	1132.53	2	1132.53	567.271	8.75	1729.74	-1.0577	2	0	-0.0012	0.326	0.111
0.999	20160902_01_K562_TiO2_105min_01-Sample003.09278.09278.2	9278	0.623	0.093	0.152	0	R.APQTSSS[167.00]PPPVR.R	sp|Q8IYB3|SRRM1_HUMAN_UNMAPPED	1302.6	2	1302.6	652.306	9.79	1730.05	-0.4599	2	0	-0.0006	0.434	0.002
0.9874	20160902_01_K562_TiO2_105min_01-Sample003.09280.09280.3	9280	0.436	0.067	0.205	0.002	R.APQTSS[167.00]SPPPVR.R	sp|Q8IYB3|SRRM1_HUMAN_UNMAPPED	1302.6	3	1302.6	435.206	9.79	1730.36	5.7444	2	0	0.0075	0.323	0
0.9952	20160902_01_K562_TiO2_105min_01-Sample003.09284.09284.2	9284	0.556	0.094	0.289	0	R.SLS[167.00]GSSPC[160.03]PK.Q	sp|Q9UQ35|SRRM2_HUMAN_UNMAPPED	1098.44	2	1098.44	550.228	7.94	1730.76	0.4544	2	0	0.0005	0.402	0.094
0.9687	20160902_01_K562_TiO2_105min_01-Sample003.09285.09285.3	9285	0.307	0.049	0.237	0	R.NADSEIKHSTPS[167.00]PTR.Y	sp|P49792|RBP2_HUMAN_UNMAPPED	1718.76	3	1718.76	573.928	6.75	1730.85	-0.1742	2	1	-0.0003	0.248	0.043
0.9862	20160902_01_K562_TiO2_105min_01-Sample003.09286.09286.3	9286	0.275	0.095	0.227	0.66	K.KAEGEPQEES[167.00]PLKSK.S	sp|Q9NYF8|BCLF1_HUMAN_UNMAPPED	1735.8	3	1737.78	579.608	4.95	1731.06	1137.63	2	1	1.9804	0.304	0.063
0.9982	20160902_01_K562_TiO2_105min_01-Sample003.09289.09289.3	9289	0.497	0.062	0.208	0.001	R.APQTSSS[167.00]PPPVR.R	sp|Q8IYB3|SRRM1_HUMAN_UNMAPPED	1302.6	3	1302.6	435.206	9.79	1731.57	3.37	2	0	0.0044	0.348	0
0.982	20160902_01_K562_TiO2_105min_01-Sample003.09291.09291.3	9291	0.31	0.167	0.302	0.001	R.QGSGRES[167.00]PSLASR.E	sp|Q8WWM7|ATX2L_HUMAN_UNMAPPED	1410.63	3	1410.63	471.216	9.6	1731.76	1.9807	2	1	0.0028	0.402	0.022
0.9985	20160902_01_K562_TiO2_105min_01-Sample003.09299.09299.3	9299	0.467	0.091	0.199	0.001	R.APQTSSS[167.00]PPPVR.R	sp|Q8IYB3|SRRM1_HUMAN_UNMAPPED	1302.6	3	1302.6	435.206	9.79	1732.98	1.9148	2	0	0.0025	0.358	0.004
0.9831	20160902_01_K562_TiO2_105min_01-Sample003.09305.09305.3	9305	0.592	0.425	0.228	0.001	R.AVVVS[167.00]PKEENK.A	sp|O75909|CCNK_HUMAN_UNMAPPED	1278.62	3	1278.63	427.215	6.19	1733.99	2.5748	2	1	0.0033	0.642	0.425
0.9835	20160902_01_K562_TiO2_105min_01-Sample003.09306.09306.3	9306	0.44	0.054	0.2	0.002	R.APQTS[167.00]SSPPPVR.R	sp|Q8IYB3|SRRM1_HUMAN_UNMAPPED	1302.6	3	1302.6	435.206	9.79	1734.09	4.5955	2	0	0.006	0.313	0.001
0.9951	20160902_01_K562_TiO2_105min_01-Sample003.09308.09308.2	9308	0.44	0.249	0.342	0.001	R.GLPPS[167.00]M[147.04]ER.G	sp|P38159|HNRPG_HUMAN_UNMAPPED	981.399	2	981.402	491.707	6	1734.29	2.7455	2	0	0.0027	0.403	0.249
0.9983	20160902_01_K562_TiO2_105min_01-Sample003.09315.09315.3	9315	0.52	0.052	0.188	0.002	R.APQTSSS[167.00]PPPVR.R	sp|Q8IYB3|SRRM1_HUMAN_UNMAPPED	1302.6	3	1302.6	435.206	9.79	1735.4	4.7487	2	0	0.0062	0.352	0.007
0.9778	20160902_01_K562_TiO2_105min_01-Sample003.09326.09326.3	9326	0.418	0.053	0.198	0.001	R.APQTS[167.00]SSPPPVR.R	sp|Q8IYB3|SRRM1_HUMAN_UNMAPPED	1302.6	3	1302.6	435.206	9.79	1736.7	1.6084	2	0	0.0021	0.302	0.001
0.9985	20160902_01_K562_TiO2_105min_01-Sample003.09329.09329.3	9329	0.488	0.358	0.209	-0.002	R.S[167.00]DSRAQAVSEDAGGNEGR.A	sp|P55884|EIF3B_HUMAN_UNMAPPED	1884.76	3	1884.75	629.261	4.32	1737.3	-3.3902	2	1	-0.0064	0.586	0.001
0.9984	20160902_01_K562_TiO2_105min_01-Sample003.09332.09332.3	9332	0.514	0.061	0.19	0.001	R.APQTSSS[167.00]PPPVR.R	sp|Q8IYB3|SRRM1_HUMAN_UNMAPPED	1302.6	3	1302.6	435.206	9.79	1738.11	2.6041	2	0	0.0034	0.356	0.008
0.9986	20160902_01_K562_TiO2_105min_01-Sample003.09335.09335.3	9335	0.515	0.068	0.178	0.001	R.APQTSSS[167.00]PPPVR.R	sp|Q8IYB3|SRRM1_HUMAN_UNMAPPED	1302.6	3	1302.6	435.206	9.79	1739.03	2.6807	2	0	0.0035	0.362	0.013
0.9892	20160902_01_K562_TiO2_105min_01-Sample003.09337.09337.2	9337	0.385	0.149	0.198	-0.003	R.AALAPAKES[167.00]PR.K	sp|Q13428|TCOF_HUMAN_UNMAPPED	1189.59	2	1189.58	595.8	8.79	1739.73	-4.7835	2	1	-0.0057	0.386	0.149
0.9979	20160902_01_K562_TiO2_105min_01-Sample003.09340.09340.3	9340	0.481	0.057	0.159	0.001	R.APQTSSS[167.00]PPPVR.R	sp|Q8IYB3|SRRM1_HUMAN_UNMAPPED	1302.6	3	1302.6	435.206	9.79	1740.14	2.4509	2	0	0.0032	0.336	0.013
0.9947	20160902_01_K562_TiO2_105min_01-Sample003.09342.09342.3	9342	0.39	0.092	0.218	0.001	R.LVEPHSPS[167.00]PSSK.F	sp|O15014|ZN609_HUMAN_UNMAPPED	1343.61	3	1343.62	448.878	6.75	1740.33	2.302	2	0	0.0031	0.329	0.001
0.9501	20160902_01_K562_TiO2_105min_01-Sample003.09346.09346.2	9346	0.366	0.057	0.241	0.491	R.LNQPGT[181.01]PTR.T	sp|P36507|MP2K2_HUMAN_UNMAPPED	1062.49	2	1063.47	532.25	9.75	1740.74	921.836	2	0	0.9822	0.282	0.057
0.9979	20160902_01_K562_TiO2_105min_01-Sample003.09350.09350.3	9350	0.51	0.042	0.176	0.001	R.APQTSSS[167.00]PPPVR.R	sp|Q8IYB3|SRRM1_HUMAN_UNMAPPED	1302.6	3	1302.6	435.206	9.79	1741.24	1.685	2	0	0.0022	0.338	0.006
0.9948	20160902_01_K562_TiO2_105min_01-Sample003.09354.09354.2	9354	0.489	0.158	0.199	0	R.SQQQPTPVT[181.01]PK.K	sp|O95251|MYST2_HUMAN_UNMAPPED	1289.6	2	1289.6	645.808	8.47	1741.95	-0.3097	2	0	-0.0004	0.423	0.017
0.9989	20160902_01_K562_TiO2_105min_01-Sample003.09359.09359.3	9359	0.538	0.085	0.179	0	R.APQTSSS[167.00]PPPVR.R	sp|Q8IYB3|SRRM1_HUMAN_UNMAPPED	1302.6	3	1302.6	435.206	9.79	1742.65	1.1489	2	0	0.0015	0.386	0.008
0.9913	20160902_01_K562_TiO2_105min_01-Sample003.09363.09363.2	9363	0.438	0.048	0.258	-0.001	R.Q[111.03]SHSES[167.00]PSLQSK.S	sp|Q9UQ35|SRRM2_HUMAN_UNMAPPED	1376.56	2	1376.56	689.288	6.75	1743.36	-2.1036	2	0	-0.0029	0.306	0.003
0.9981	20160902_01_K562_TiO2_105min_01-Sample003.09365.09365.3	9365	0.485	0.063	0.18	0	R.APQTSSS[167.00]PPPVR.R	sp|Q8IYB3|SRRM1_HUMAN_UNMAPPED	1302.6	3	1302.6	435.206	9.79	1743.76	0.3064	2	0	0.0004	0.343	0.009
0.9981	20160902_01_K562_TiO2_105min_01-Sample003.09368.09368.2	9368	0.627	0.265	0.218	0.001	K.SLS[167.00]PPQSQSK.L	sp|Q9UQB8|BAIP2_HUMAN_UNMAPPED	1137.51	2	1137.51	569.761	8.47	1744.56	1.5796	2	0	0.0018	0.545	0.207
0.9989	20160902_01_K562_TiO2_105min_01-Sample003.09370.09370.3	9370	0.565	0.068	0.171	0	R.APQTSSS[167.00]PPPVR.R	sp|Q8IYB3|SRRM1_HUMAN_UNMAPPED	1302.6	3	1302.6	435.206	9.79	1745.07	-0.6893	2	0	-0.0009	0.388	0.008
0.9995	20160902_01_K562_TiO2_105min_01-Sample003.09372.09372.2	9372	0.509	0.279	0.186	0.001	K.SAPAS[167.00]PVQSPAK.E	sp|P35612|ADDB_HUMAN_UNMAPPED	1218.56	2	1218.57	610.29	8.47	1745.78	1.5566	2	0	0.0019	0.525	0.103
0.998	20160902_01_K562_TiO2_105min_01-Sample003.09374.09374.3	9374	0.484	0.058	0.18	0	R.APQTSSS[167.00]PPPVR.R	sp|Q8IYB3|SRRM1_HUMAN_UNMAPPED	1302.6	3	1302.6	435.206	9.79	1746.18	1.0723	2	0	0.0014	0.339	0.003
0.9871	20160902_01_K562_TiO2_105min_01-Sample003.09377.09377.2	9377	0.424	0.211	0.224	-0.007	R.EGT[181.01]PPPPPPSR.D	sp|Q9Y618|NCOR2_HUMAN_UNMAPPED	1210.54	2	1210.53	606.276	6.1	1746.98	-10.8862	2	0	-0.0132	0.453	0.207
0.9975	20160902_01_K562_TiO2_105min_01-Sample003.09379.09379.3	9379	0.478	0.048	0.201	0.001	R.APQTSSS[167.00]PPPVR.R	sp|Q8IYB3|SRRM1_HUMAN_UNMAPPED	1302.6	3	1302.6	435.206	9.79	1747.29	1.2255	2	0	0.0016	0.327	0.011
0.9937	20160902_01_K562_TiO2_105min_01-Sample003.09381.09381.2	9381	0.377	0.109	0.242	-0.002	R.VPS[167.00]PTPAPK.E	sp|Q9UQ35|SRRM2_HUMAN_UNMAPPED	972.468	2	972.464	487.241	8.72	1747.49	-3.7969	2	0	-0.0037	0.342	0.109
0.9948	20160902_01_K562_TiO2_105min_01-Sample003.09383.09383.2	9383	0.409	0.137	0.18	-0.002	M.n[43.02]SS[167.00]SPVNVKK.L	sp|Q00839|HNRPU_HUMAN_UNMAPPED	1066.51	2	1066.5	534.26	10	1747.79	-4.6794	1	0	-0.005	0.38	0.003
0.9986	20160902_01_K562_TiO2_105min_01-Sample003.09387.09387.3	9387	0.506	0.075	0.186	0.001	R.APQTSSS[167.00]PPPVR.R	sp|Q8IYB3|SRRM1_HUMAN_UNMAPPED	1302.6	3	1302.6	435.206	9.79	1748.6	2.4509	2	0	0.0032	0.363	0.014
0.939	20160902_01_K562_TiO2_105min_01-Sample003.09390.09390.2	9390	0.479	0.004	0.235	-0.001	K.LTGS[167.00]TSSLNK.L	sp|Q9NV70|EXOC1_HUMAN_UNMAPPED	1086.5	2	1086.49	544.255	8.75	1749.2	-1.8374	2	0	-0.002	0.291	0.002
0.9868	20160902_01_K562_TiO2_105min_01-Sample003.09391.09391.3	9391	0.385	0.033	0.198	-0.002	M.PGPTPSGTNVGSSGRS[167.00]PSK.A	sp|P60468|SC61B_HUMAN_UNMAPPED	1848.84	3	1848.83	617.286	11.01	1749.4	-2.754	1	1	-0.0051	0.265	0.013
0.9949	20160902_01_K562_TiO2_105min_01-Sample003.09395.09395.2	9395	0.595	0.058	0.152	-0.001	R.APQTSS[167.00]SPPPVR.R	sp|Q8IYB3|SRRM1_HUMAN_UNMAPPED	1302.6	2	1302.6	652.306	9.79	1750.61	-0.8432	2	0	-0.0011	0.396	0.008
0.9986	20160902_01_K562_TiO2_105min_01-Sample003.09397.09397.3	9397	0.517	0.071	0.176	0.001	R.APQTSSS[167.00]PPPVR.R	sp|Q8IYB3|SRRM1_HUMAN_UNMAPPED	1302.6	3	1302.6	435.206	9.79	1750.92	2.2978	2	0	0.003	0.365	0.01
0.9931	20160902_01_K562_TiO2_105min_01-Sample003.09401.09401.3	9401	0.326	0.1	0.326	0.329	K.LGASNS[167.00]PGQPNSVKR.K	sp|P49756|RBM25_HUMAN_UNMAPPED	1590.75	3	1591.74	531.258	11	1751.42	618.087	2	0	0.9857	0.295	0.1
0.9983	20160902_01_K562_TiO2_105min_01-Sample003.09405.09405.3	9405	0.504	0.061	0.177	0.002	R.APQTSSS[167.00]PPPVR.R	sp|Q8IYB3|SRRM1_HUMAN_UNMAPPED	1302.6	3	1302.6	435.206	9.79	1752.13	3.753	2	0	0.0049	0.351	0.012
0.9773	20160902_01_K562_TiO2_105min_01-Sample003.09407.09407.3	9407	0.399	0.131	0.171	0.001	R.QGS[167.00]GRESPSLASR.E	sp|Q8WWM7|ATX2L_HUMAN_UNMAPPED	1410.63	3	1410.63	471.216	9.6	1752.43	2.4759	2	1	0.0035	0.37	0.011
0.9949	20160902_01_K562_TiO2_105min_01-Sample003.09409.09409.3	9409	0.351	0.139	0.324	0.002	K.KKAEPSEVDMNS[167.00]PK.S	sp|Q9NR30|DDX21_HUMAN_UNMAPPED	1638.73	3	1638.74	547.251	6.18	1752.83	3.1064	2	1	0.0051	0.352	0.139
0.9986	20160902_01_K562_TiO2_105min_01-Sample003.09410.09410.3	9410	0.366	0.224	0.215	0	K.KAEGEPQEES[167.00]PLKSK.S	sp|Q9NYF8|BCLF1_HUMAN_UNMAPPED	1735.8	3	1735.8	579.608	4.95	1753.03	-0.5176	2	1	-0.0009	0.464	0.032
0.9985	20160902_01_K562_TiO2_105min_01-Sample003.09413.09413.3	9413	0.514	0.067	0.182	0.001	R.APQTSSS[167.00]PPPVR.R	sp|Q8IYB3|SRRM1_HUMAN_UNMAPPED	1302.6	3	1302.6	435.206	9.79	1753.64	1.3787	2	0	0.0018	0.361	0.006
0.9949	20160902_01_K562_TiO2_105min_01-Sample003.09416.09416.2	9416	0.394	0.164	0.188	0.5	M.n[43.02]SS[167.00]SPVNVKK.L	sp|Q00839|HNRPU_HUMAN_UNMAPPED	1066.51	2	1067.51	534.26	10	1754.24	934.812	1	0	0.9998	0.403	0
0.9817	20160902_01_K562_TiO2_105min_01-Sample003.09418.09418.3	9418	0.438	0.364	0.309	0.002	R.AVVVS[167.00]PKEENK.A	sp|O75909|CCNK_HUMAN_UNMAPPED	1278.62	3	1278.63	427.215	6.19	1754.55	4.2133	2	1	0.0054	0.35	0.364
0.9986	20160902_01_K562_TiO2_105min_01-Sample003.09419.09419.3	9419	0.541	0.051	0.189	0.001	R.APQTSSS[167.00]PPPVR.R	sp|Q8IYB3|SRRM1_HUMAN_UNMAPPED	1302.6	3	1302.6	435.206	9.79	1754.65	2.9871	2	0	0.0039	0.362	0.01
0.9382	20160902_01_K562_TiO2_105min_01-Sample003.09421.09421.3	9421	0.376	0.144	0.359	0.002	R.RS[167.00]PTKSSLDYR.R	sp|Q96PK6|RBM14_HUMAN_UNMAPPED	1388.64	3	1388.65	463.889	9.99	1754.85	4.6706	2	1	0.0065	0.248	0.03
0.9989	20160902_01_K562_TiO2_105min_01-Sample003.09422.09422.2	9422	0.487	0.385	0.302	0.001	R.GLPPS[167.00]M[147.04]ER.G	sp|P38159|HNRPG_HUMAN_UNMAPPED	981.399	2	981.401	491.707	6	1754.95	1.7287	2	0	0.0017	0.609	0.385
0.9991	20160902_01_K562_TiO2_105min_01-Sample003.09426.09426.2	9426	0.491	0.312	0.219	0.001	K.GTPSQS[167.00]PVVGR.S	sp|P52594|AGFG1_HUMAN_UNMAPPED	1163.53	2	1163.54	582.774	9.75	1755.35	2.0591	2	0	0.0024	0.549	0.046
0.9982	20160902_01_K562_TiO2_105min_01-Sample003.09431.09431.3	9431	0.503	0.058	0.188	0	R.APQTSSS[167.00]PPPVR.R	sp|Q8IYB3|SRRM1_HUMAN_UNMAPPED	1302.6	3	1302.6	435.206	9.79	1756.36	1.0723	2	0	0.0014	0.348	0.003
0.9983	20160902_01_K562_TiO2_105min_01-Sample003.09436.09436.3	9436	0.493	0.067	0.185	0.001	R.APQTSSS[167.00]PPPVR.R	sp|Q8IYB3|SRRM1_HUMAN_UNMAPPED	1302.6	3	1302.6	435.206	9.79	1757.17	1.2255	2	0	0.0016	0.35	0.007
0.9986	20160902_01_K562_TiO2_105min_01-Sample003.09447.09447.3	9447	0.516	0.072	0.188	0.001	R.APQTSSS[167.00]PPPVR.R	sp|Q8IYB3|SRRM1_HUMAN_UNMAPPED	1302.6	3	1302.6	435.206	9.79	1758.48	1.4552	2	0	0.0019	0.365	0.012
0.9871	20160902_01_K562_TiO2_105min_01-Sample003.09448.09448.3	9448	0.276	0.125	0.276	0.656	K.KEQSEVSVS[167.00]PR.A	sp|Q7L4I2|RSRC2_HUMAN_UNMAPPED	1324.6	3	1326.57	442.541	6.14	1758.68	1479.7	2	0	1.9674	0.347	0.019
0.9986	20160902_01_K562_TiO2_105min_01-Sample003.09452.09452.3	9452	0.528	0.066	0.178	0	R.APQTSSS[167.00]PPPVR.R	sp|Q8IYB3|SRRM1_HUMAN_UNMAPPED	1302.6	3	1302.6	435.206	9.79	1759.49	0.7659	2	0	0.001	0.367	0.006
0.9961	20160902_01_K562_TiO2_105min_01-Sample003.09454.09454.2	9454	0.397	0.165	0.288	-0.004	R.LEQNGS[167.00]PMGAR.G	sp|Q9UPW6|SATB2_HUMAN_UNMAPPED	1238.51	2	1238.5	620.263	6	1759.99	-5.804	2	0	-0.0072	0.405	0.165
0.9985	20160902_01_K562_TiO2_105min_01-Sample003.09457.09457.3	9457	0.517	0.065	0.181	0.001	R.APQTSSS[167.00]PPPVR.R	sp|Q8IYB3|SRRM1_HUMAN_UNMAPPED	1302.6	3	1302.6	435.206	9.79	1760.7	2.2212	2	0	0.0029	0.36	0.007
0.9605	20160902_01_K562_TiO2_105min_01-Sample003.09458.09458.3	9458	0.344	0.063	0.202	-0.33	R.LVEPHSPS[167.00]PSSK.F	sp|O15014|ZN609_HUMAN_UNMAPPED	1343.61	3	1342.62	448.878	6.75	1760.9	-734.963	2	0	-0.989	0.28	0.013
0.9855	20160902_01_K562_TiO2_105min_01-Sample003.09461.09461.3	9461	0.196	0.09	0.298	-0.009	K.TSQVGAASAPAKES[167.00]PR.K	sp|Q13428|TCOF_HUMAN_UNMAPPED	1635.76	3	1635.74	546.261	8.41	1761.5	-15.8657	2	1	-0.026	0.275	0.09
0.9986	20160902_01_K562_TiO2_105min_01-Sample003.09463.09463.3	9463	0.54	0.059	0.181	0.001	R.APQTSSS[167.00]PPPVR.R	sp|Q8IYB3|SRRM1_HUMAN_UNMAPPED	1302.6	3	1302.6	435.206	9.79	1761.91	2.5275	2	0	0.0033	0.368	0.008
0.9979	20160902_01_K562_TiO2_105min_01-Sample003.09470.09470.3	9470	0.456	0.071	0.181	0.001	R.APQTSSS[167.00]PPPVR.R	sp|Q8IYB3|SRRM1_HUMAN_UNMAPPED	1302.6	3	1302.6	435.206	9.79	1763.22	1.5318	2	0	0.002	0.336	0.015
0.9993	20160902_01_K562_TiO2_105min_01-Sample003.09474.09474.2	9474	0.47	0.287	0.327	0.003	R.GGLS[167.00]PANDTGAK.K	sp|P30419|NMT1_HUMAN_UNMAPPED	1166.5	2	1166.5	584.256	5.84	1763.62	4.3645	2	0	0.0051	0.497	0.286
0.9979	20160902_01_K562_TiO2_105min_01-Sample003.09478.09478.3	9478	0.503	0.044	0.182	0	R.APQTSSS[167.00]PPPVR.R	sp|Q8IYB3|SRRM1_HUMAN_UNMAPPED	1302.6	3	1302.6	435.206	9.79	1764.23	0.3064	2	0	0.0004	0.337	0.017
0.998	20160902_01_K562_TiO2_105min_01-Sample003.09481.09481.2	9481	0.638	0.19	0.224	-0.003	K.SLS[167.00]PPQSQSK.L	sp|Q9UQB8|BAIP2_HUMAN_UNMAPPED	1137.51	2	1137.5	569.761	8.47	1764.73	-4.8266	2	0	-0.0055	0.502	0.19
0.9972	20160902_01_K562_TiO2_105min_01-Sample003.09485.09485.3	9485	0.457	0.055	0.182	0.001	R.APQTSSS[167.00]PPPVR.R	sp|Q8IYB3|SRRM1_HUMAN_UNMAPPED	1302.6	3	1302.6	435.206	9.79	1765.44	2.2212	2	0	0.0029	0.322	0.009
0.9976	20160902_01_K562_TiO2_105min_01-Sample003.09488.09488.2	9488	0.435	0.288	0.32	-0.005	R.QELGS[167.00]PEER.L	sp|Q92974|ARHG2_HUMAN_UNMAPPED	1123.45	2	1123.44	562.735	4.25	1765.94	-8.9741	2	0	-0.0101	0.526	0.288
0.997	20160902_01_K562_TiO2_105min_01-Sample003.09489.09489.3	9489	0.457	0.124	0.187	0	K.SQDVAVS[167.00]PQQQQC[160.03]SK.S	sp|Q96F86|EDC3_HUMAN_UNMAPPED	1768.75	3	1768.75	590.589	5.55	1766.14	0.4515	2	0	0.0008	0.382	0.124
0.9972	20160902_01_K562_TiO2_105min_01-Sample003.09492.09492.3	9492	0.43	0.07	0.177	0.001	R.APQTSSS[167.00]PPPVR.R	sp|Q8IYB3|SRRM1_HUMAN_UNMAPPED	1302.6	3	1302.6	435.206	9.79	1766.65	2.3743	2	0	0.0031	0.322	0.006
0.9913	20160902_01_K562_TiO2_105min_01-Sample003.09497.09497.2	9497	0.274	0.136	0.3	0.512	R.QELGS[167.00]PEER.L	sp|Q92974|ARHG2_HUMAN_UNMAPPED	1123.45	2	1124.48	562.735	4.25	1767.35	909.459	2	0	1.0245	0.363	0.136
0.998	20160902_01_K562_TiO2_105min_01-Sample003.09500.09500.3	9500	0.491	0.055	0.171	0.001	R.APQTSSS[167.00]PPPVR.R	sp|Q8IYB3|SRRM1_HUMAN_UNMAPPED	1302.6	3	1302.6	435.206	9.79	1767.86	1.9148	2	0	0.0025	0.34	0.007
0.9981	20160902_01_K562_TiO2_105min_01-Sample003.09502.09502.2	9502	0.377	0.137	0.197	-0.003	M.n[43.02]SSS[167.00]PVNVKK.L	sp|Q00839|HNRPU_HUMAN_UNMAPPED	1066.51	2	1066.5	534.26	10	1768.06	-5.7089	1	0	-0.0061	0.372	0.006
0.9977	20160902_01_K562_TiO2_105min_01-Sample003.09504.09504.2	9504	0.352	0.161	0.272	0.505	R.GGLS[167.00]PANDTGAK.K	sp|P30419|NMT1_HUMAN_UNMAPPED	1166.5	2	1167.51	584.256	5.84	1768.36	863.601	2	0	1.01	0.394	0.161
0.9986	20160902_01_K562_TiO2_105min_01-Sample003.09508.09508.3	9508	0.514	0.07	0.188	0.001	R.APQTSSS[167.00]PPPVR.R	sp|Q8IYB3|SRRM1_HUMAN_UNMAPPED	1302.6	3	1302.6	435.206	9.79	1769.07	2.9871	2	0	0.0039	0.363	0.016
0.9769	20160902_01_K562_TiO2_105min_01-Sample003.09510.09510.2	9510	0.343	0.058	0.193	-0.004	R.VPS[167.00]PTPAPK.E	sp|Q9UQ35|SRRM2_HUMAN_UNMAPPED	972.468	2	972.46	487.241	8.72	1769.37	-8.0043	2	0	-0.0078	0.273	0.058
0.9975	20160902_01_K562_TiO2_105min_01-Sample003.09511.09511.3	9511	0.504	0.044	0.172	-0.001	M.PGPTPSGTNVGSSGRS[167.00]PSK.A	sp|P60468|SC61B_HUMAN_UNMAPPED	1848.84	3	1848.83	617.286	11.01	1769.57	-1.026	1	1	-0.0019	0.337	0.004
0.9982	20160902_01_K562_TiO2_105min_01-Sample003.09512.09512.2	9512	0.431	0.168	0.194	0.004	K.SS[167.00]PEQPIGQGR.L	sp|Q8N201|INT1_HUMAN_UNMAPPED	1234.53	2	1234.54	618.274	5.72	1769.77	7.1974	2	0	0.0089	0.414	0.01
0.9649	20160902_01_K562_TiO2_105min_01-Sample003.09515.09515.2	9515	0.383	0.067	0.214	-0.505	M.n[43.02]SSS[167.00]PVNVKK.L	sp|Q00839|HNRPU_HUMAN_UNMAPPED	1066.51	2	1065.5	534.26	10	1770.68	-946.877	1	0	-1.0108	0.3	0.013
0.9945	20160902_01_K562_TiO2_105min_01-Sample003.09516.09516.2	9516	0.59	0.056	0.154	-0.001	R.APQTSS[167.00]SPPPVR.R	sp|Q8IYB3|SRRM1_HUMAN_UNMAPPED	1302.6	2	1302.59	652.306	9.79	1771.18	-1.8396	2	0	-0.0024	0.392	0.002
0.9983	20160902_01_K562_TiO2_105min_01-Sample003.09518.09518.3	9518	0.509	0.059	0.195	0.001	R.APQTSSS[167.00]PPPVR.R	sp|Q8IYB3|SRRM1_HUMAN_UNMAPPED	1302.6	3	1302.6	435.206	9.79	1771.69	3.0637	2	0	0.004	0.352	0.007
0.9972	20160902_01_K562_TiO2_105min_01-Sample003.09522.09522.3	9522	0.469	0.048	0.179	0.001	R.APQTSSS[167.00]PPPVR.R	sp|Q8IYB3|SRRM1_HUMAN_UNMAPPED	1302.6	3	1302.6	435.206	9.79	1772.7	1.8382	2	0	0.0024	0.322	0.005
0.9617	20160902_01_K562_TiO2_105min_01-Sample003.09523.09523.3	9523	0.314	0.168	0.341	0	R.QGS[167.00]GRESPSLASR.E	sp|Q8WWM7|ATX2L_HUMAN_UNMAPPED	1410.63	3	1410.62	471.216	9.6	1772.8	-0.8489	2	1	-0.0012	0.318	0.001
0.9867	20160902_01_K562_TiO2_105min_01-Sample003.09528.09528.2	9528	0.353	0.245	0.338	-0.001	R.EGT[181.01]PPPPPPSR.D	sp|Q9Y618|NCOR2_HUMAN_UNMAPPED	1210.54	2	1210.54	606.276	6.1	1773.4	-1.7319	2	0	-0.0021	0.416	0.245
0.9923	20160902_01_K562_TiO2_105min_01-Sample003.09529.09529.2	9529	0.541	0.09	0.21	-0.004	K.SSLSTS[167.00]SPESAR.K	sp|Q8N7B6|PACRL_HUMAN_UNMAPPED	1287.53	2	1287.53	644.774	5.72	1773.6	-5.5058	2	0	-0.0071	0.391	0.016
0.9985	20160902_01_K562_TiO2_105min_01-Sample003.09532.09532.3	9532	0.503	0.072	0.184	0.001	R.APQTSSS[167.00]PPPVR.R	sp|Q8IYB3|SRRM1_HUMAN_UNMAPPED	1302.6	3	1302.6	435.206	9.79	1774.21	1.5318	2	0	0.002	0.359	0.011
0.9982	20160902_01_K562_TiO2_105min_01-Sample003.09537.09537.3	9537	0.46	0.082	0.181	0.001	R.APQTSSS[167.00]PPPVR.R	sp|Q8IYB3|SRRM1_HUMAN_UNMAPPED	1302.6	3	1302.6	435.206	9.79	1775.12	1.685	2	0	0.0022	0.347	0.009
0.9992	20160902_01_K562_TiO2_105min_01-Sample003.09538.09538.3	9538	0.402	0.217	0.189	-0.019	R.RGFS[167.00]DSGGGPPAK.Q	sp|Q9H307|PININ_HUMAN_UNMAPPED	1311.56	3	1311.5	438.194	8.75	1775.22	-43.8181	2	0	-0.0576	0.457	0.041
0.9989	20160902_01_K562_TiO2_105min_01-Sample003.09540.09540.2	9540	0.511	0.342	0.317	0.001	R.GLPPS[167.00]M[147.04]ER.G	sp|P38159|HNRPG_HUMAN_UNMAPPED	981.399	2	981.401	491.707	6	1775.42	2.2371	2	0	0.0022	0.574	0.342
0.9991	20160902_01_K562_TiO2_105min_01-Sample003.09543.09543.2	9543	0.534	0.329	0.187	0	K.GTPSQS[167.00]PVVGR.S	sp|P52594|AGFG1_HUMAN_UNMAPPED	1163.53	2	1163.53	582.774	9.75	1776.02	0.5148	2	0	0.0006	0.567	0.032
0.9985	20160902_01_K562_TiO2_105min_01-Sample003.09546.09546.3	9546	0.532	0.056	0.19	0.001	R.APQTSSS[167.00]PPPVR.R	sp|Q8IYB3|SRRM1_HUMAN_UNMAPPED	1302.6	3	1302.6	435.206	9.79	1776.63	1.685	2	0	0.0022	0.361	0.003
0.9387	20160902_01_K562_TiO2_105min_01-Sample003.09549.09549.2	9549	0.248	0.057	0.251	0.499	M.n[43.02]SSS[167.00]PVNVKK.L	sp|Q00839|HNRPU_HUMAN_UNMAPPED	1066.51	2	1067.5	534.26	10	1777.23	933.597	1	0	0.9985	0.241	0.004
0.9987	20160902_01_K562_TiO2_105min_01-Sample003.09553.09553.3	9553	0.526	0.074	0.183	0.001	R.APQTSSS[167.00]PPPVR.R	sp|Q8IYB3|SRRM1_HUMAN_UNMAPPED	1302.6	3	1302.6	435.206	9.79	1778.14	1.4552	2	0	0.0019	0.372	0.01
0.9982	20160902_01_K562_TiO2_105min_01-Sample003.09557.09557.3	9557	0.499	0.058	0.186	0.001	R.APQTSSS[167.00]PPPVR.R	sp|Q8IYB3|SRRM1_HUMAN_UNMAPPED	1302.6	3	1302.6	435.206	9.79	1779.05	2.2978	2	0	0.003	0.346	0.003
0.9966	20160902_01_K562_TiO2_105min_01-Sample003.09560.09560.3	9560	0.468	0.081	0.212	0.003	K.C[160.03]AAPRPPSSS[167.00]PEQR.T	sp|Q5H9R7|SAPS3_HUMAN_UNMAPPED	1618.69	3	1618.7	540.571	8.25	1779.65	5.673	2	0	0.0092	0.35	0.008
0.9986	20160902_01_K562_TiO2_105min_01-Sample003.09562.09562.3	9562	0.519	0.071	0.186	0.001	R.APQTSSS[167.00]PPPVR.R	sp|Q8IYB3|SRRM1_HUMAN_UNMAPPED	1302.6	3	1302.6	435.206	9.79	1780.16	1.6084	2	0	0.0021	0.366	0.006
0.9963	20160902_01_K562_TiO2_105min_01-Sample003.09564.09564.2	9564	0.448	0.17	0.193	-0.002	R.LEQNGS[167.00]PMGAR.G	sp|Q9UPW6|SATB2_HUMAN_UNMAPPED	1238.51	2	1238.51	620.263	6	1780.86	-2.6602	2	0	-0.0033	0.421	0.17
0.998	20160902_01_K562_TiO2_105min_01-Sample003.09569.09569.3	9569	0.468	0.067	0.172	0.001	R.APQTSSS[167.00]PPPVR.R	sp|Q8IYB3|SRRM1_HUMAN_UNMAPPED	1302.6	3	1302.6	435.206	9.79	1781.87	2.9105	2	0	0.0038	0.339	0.01
0.9977	20160902_01_K562_TiO2_105min_01-Sample003.09573.09573.3	9573	0.487	0.047	0.175	0.001	R.APQTSSS[167.00]PPPVR.R	sp|Q8IYB3|SRRM1_HUMAN_UNMAPPED	1302.6	3	1302.6	435.206	9.79	1782.48	2.4509	2	0	0.0032	0.331	0.007
0.9982	20160902_01_K562_TiO2_105min_01-Sample003.09583.09583.3	9583	0.511	0.05	0.169	0.001	R.APQTSSS[167.00]PPPVR.R	sp|Q8IYB3|SRRM1_HUMAN_UNMAPPED	1302.6	3	1302.6	435.206	9.79	1783.79	2.5275	2	0	0.0033	0.345	0.006
0.9993	20160902_01_K562_TiO2_105min_01-Sample003.09589.09589.2	9589	0.499	0.253	0.173	0.002	R.GGLS[167.00]PANDTGAK.K	sp|P30419|NMT1_HUMAN_UNMAPPED	1166.5	2	1166.5	584.256	5.84	1784.49	3.7655	2	0	0.0044	0.502	0.253
0.9981	20160902_01_K562_TiO2_105min_01-Sample003.09593.09593.3	9593	0.498	0.054	0.17	0.001	R.APQTSSS[167.00]PPPVR.R	sp|Q8IYB3|SRRM1_HUMAN_UNMAPPED	1302.6	3	1302.6	435.206	9.79	1785	2.9105	2	0	0.0038	0.342	0.003
0.9981	20160902_01_K562_TiO2_105min_01-Sample003.09595.09595.2	9595	0.647	0.29	0.253	-0.001	K.SLS[167.00]PPQSQSK.L	sp|Q9UQB8|BAIP2_HUMAN_UNMAPPED	1137.51	2	1137.51	569.761	8.47	1785.3	-1.1408	2	0	-0.0013	0.567	0.177
0.9983	20160902_01_K562_TiO2_105min_01-Sample003.09596.09596.3	9596	0.406	0.167	0.329	-0.004	R.Q[111.03]HYQKETESAPGS[167.00]PR.A	sp|Q6PKG0|LARP1_HUMAN_UNMAPPED	1776.75	3	1776.74	593.256	6.76	1785.5	-6.2368	2	1	-0.0111	0.371	0.167
0.9986	20160902_01_K562_TiO2_105min_01-Sample003.09600.09600.3	9600	0.527	0.069	0.186	0.001	R.APQTSSS[167.00]PPPVR.R	sp|Q8IYB3|SRRM1_HUMAN_UNMAPPED	1302.6	3	1302.6	435.206	9.79	1786.11	2.2978	2	0	0.003	0.368	0.009
0.9967	20160902_01_K562_TiO2_105min_01-Sample003.09610.09610.3	9610	0.477	0.032	0.173	0.001	R.APQTSSS[167.00]PPPVR.R	sp|Q8IYB3|SRRM1_HUMAN_UNMAPPED	1302.6	3	1302.6	435.206	9.79	1787.32	1.9914	2	0	0.0026	0.313	0
0.9981	20160902_01_K562_TiO2_105min_01-Sample003.09617.09617.3	9617	0.504	0.053	0.17	0.001	R.APQTSSS[167.00]PPPVR.R	sp|Q8IYB3|SRRM1_HUMAN_UNMAPPED	1302.6	3	1302.6	435.206	9.79	1788.73	1.8382	2	0	0.0024	0.344	0.009
0.9988	20160902_01_K562_TiO2_105min_01-Sample003.09620.09620.2	9620	0.486	0.271	0.232	-0.005	K.LGASNS[167.00]PGQPNSVK.R	sp|P49756|RBM25_HUMAN_UNMAPPED	1434.65	2	1434.64	718.332	8.75	1789.33	-6.7518	2	0	-0.0097	0.515	0.076
0.9975	20160902_01_K562_TiO2_105min_01-Sample003.09624.09624.3	9624	0.473	0.052	0.182	0.001	R.APQTSSS[167.00]PPPVR.R	sp|Q8IYB3|SRRM1_HUMAN_UNMAPPED	1302.6	3	1302.6	435.206	9.79	1789.84	2.9871	2	0	0.0039	0.327	0.003
0.9861	20160902_01_K562_TiO2_105min_01-Sample003.09626.09626.2	9626	0.295	0.132	0.294	0.028	R.GC[160.03]S[167.00]PPAPAGSPR.A	sp|Q9C073|F117A_HUMAN_UNMAPPED	1232.5	2	1232.56	617.258	8.25	1790.14	44.9549	2	0	0.0555	0.356	0.132
0.996	20160902_01_K562_TiO2_105min_01-Sample003.09627.09627.2	9627	0.422	0.173	0.247	0.001	K.S[167.00]SPEQPIGQGR.L	sp|Q8N201|INT1_HUMAN_UNMAPPED	1234.53	2	1234.54	618.274	5.72	1790.34	1.0513	2	0	0.0013	0.417	0.008
0.9984	20160902_01_K562_TiO2_105min_01-Sample003.09635.09635.3	9635	0.431	0.238	0.23	-0.004	K.SRSPGS[167.00]PVGEGTGSPPK.W	sp|P35611|ADDA_HUMAN_UNMAPPED	1675.76	3	1675.75	559.593	8.46	1791.35	-6.612	2	1	-0.0111	0.48	0.021
0.997	20160902_01_K562_TiO2_105min_01-Sample003.09637.09637.2	9637	0.603	0.092	0.156	-0.002	R.APQTSS[167.00]SPPPVR.R	sp|Q8IYB3|SRRM1_HUMAN_UNMAPPED	1302.6	2	1302.59	652.306	9.79	1791.55	-3.526	2	0	-0.0046	0.423	0.004
0.9977	20160902_01_K562_TiO2_105min_01-Sample003.09642.09642.3	9642	0.438	0.075	0.183	0	R.APQTSSS[167.00]PPPVR.R	sp|Q8IYB3|SRRM1_HUMAN_UNMAPPED	1302.6	3	1302.6	435.206	9.79	1792.16	0.2298	2	0	0.0003	0.332	0.006
0.9951	20160902_01_K562_TiO2_105min_01-Sample003.09644.09644.3	9644	0.232	0.126	0.28	0	K.LGASNS[167.00]PGQPNSVK.R	sp|P49756|RBM25_HUMAN_UNMAPPED	1434.65	3	1434.65	479.224	8.75	1792.36	-0.7651	2	0	-0.0011	0.325	0.001
0.9934	20160902_01_K562_TiO2_105min_01-Sample003.09653.09653.3	9653	0.525	0.045	0.196	0	R.APQTS[167.00]SSPPPVR.R	sp|Q8IYB3|SRRM1_HUMAN_UNMAPPED	1302.6	3	1302.6	435.206	9.79	1793.37	-0.2298	2	0	-0.0003	0.349	0.001
0.9969	20160902_01_K562_TiO2_105min_01-Sample003.09655.09655.3	9655	0.422	0.249	0.246	0.001	K.LGASNS[167.00]PGQPNSVK.R	sp|P49756|RBM25_HUMAN_UNMAPPED	1434.65	3	1434.65	479.224	8.75	1793.57	2.7127	2	0	0.0039	0.489	0.001
0.9987	20160902_01_K562_TiO2_105min_01-Sample003.09665.09665.3	9665	0.519	0.078	0.182	0.001	R.APQTSSS[167.00]PPPVR.R	sp|Q8IYB3|SRRM1_HUMAN_UNMAPPED	1302.6	3	1302.6	435.206	9.79	1794.68	2.068	2	0	0.0027	0.372	0.01
0.9969	20160902_01_K562_TiO2_105min_01-Sample003.09667.09667.3	9667	0.391	0.219	0.189	0.001	K.LGASNS[167.00]PGQPNSVK.R	sp|P49756|RBM25_HUMAN_UNMAPPED	1434.65	3	1434.65	479.224	8.75	1794.88	1.9476	2	0	0.0028	0.459	0.023
0.9969	20160902_01_K562_TiO2_105min_01-Sample003.09668.09668.2	9668	0.565	0.217	0.215	0	R.SAS[167.00]EPSLNR.A	sp|P15056|BRAF_HUMAN_UNMAPPED	1039.43	2	1039.43	520.724	5.72	1794.98	-0.2881	2	0	-0.0003	0.493	0.077
0.9978	20160902_01_K562_TiO2_105min_01-Sample003.09675.09675.3	9675	0.474	0.059	0.183	0	R.APQTSSS[167.00]PPPVR.R	sp|Q8IYB3|SRRM1_HUMAN_UNMAPPED	1302.6	3	1302.6	435.206	9.79	1795.79	0.6893	2	0	0.0009	0.334	0.011
0.9966	20160902_01_K562_TiO2_105min_01-Sample003.09677.09677.3	9677	0.372	0.222	0.209	0	K.LGAS[167.00]NSPGQPNSVK.R	sp|P49756|RBM25_HUMAN_UNMAPPED	1434.65	3	1434.65	479.224	8.75	1795.99	0.7651	2	0	0.0011	0.462	0.011
0.9983	20160902_01_K562_TiO2_105min_01-Sample003.09680.09680.2	9680	0.413	0.284	0.246	0.156	K.GTPSQS[167.00]PVVGR.S	sp|P52594|AGFG1_HUMAN_UNMAPPED	1163.53	2	1163.85	582.774	9.75	1796.29	267.871	2	0	0.3123	0.523	0.023
0.9987	20160902_01_K562_TiO2_105min_01-Sample003.09685.09685.3	9685	0.53	0.076	0.193	0.002	R.APQTSSS[167.00]PPPVR.R	sp|Q8IYB3|SRRM1_HUMAN_UNMAPPED	1302.6	3	1302.6	435.206	9.79	1796.9	3.8296	2	0	0.005	0.375	0.008
0.9969	20160902_01_K562_TiO2_105min_01-Sample003.09686.09686.3	9686	0.401	0.256	0.212	0	K.LGASNS[167.00]PGQPNSVK.R	sp|P49756|RBM25_HUMAN_UNMAPPED	1434.65	3	1434.65	479.224	8.75	1797	0	2	0	0	0.496	0.013
0.9996	20160902_01_K562_TiO2_105min_01-Sample003.09689.09689.2	9689	0.593	0.349	0.298	0.006	K.NVDAAVS[167.00]PR.G	sp|Q96T58|MINT_HUMAN_UNMAPPED	1007.44	2	1007.45	504.729	5.84	1797.3	11.0949	2	0	0.0112	0.592	0.349
0.9981	20160902_01_K562_TiO2_105min_01-Sample003.09697.09697.3	9697	0.488	0.062	0.177	0	R.APQTSSS[167.00]PPPVR.R	sp|Q8IYB3|SRRM1_HUMAN_UNMAPPED	1302.6	3	1302.6	435.206	9.79	1798.61	0.383	2	0	0.0005	0.344	0.005
0.9969	20160902_01_K562_TiO2_105min_01-Sample003.09698.09698.3	9698	0.405	0.239	0.193	0	K.LGASNS[167.00]PGQPNSVK.R	sp|P49756|RBM25_HUMAN_UNMAPPED	1434.65	3	1434.65	479.224	8.75	1798.81	0.2782	2	0	0.0004	0.479	0.011
0.9985	20160902_01_K562_TiO2_105min_01-Sample003.09703.09703.3	9703	0.529	0.057	0.175	0	R.APQTSSS[167.00]PPPVR.R	sp|Q8IYB3|SRRM1_HUMAN_UNMAPPED	1302.6	3	1302.6	435.206	9.79	1799.52	0.3064	2	0	0.0004	0.361	0.013
0.9966	20160902_01_K562_TiO2_105min_01-Sample003.09705.09705.3	9705	0.414	0.219	0.186	0.002	K.LGAS[167.00]NSPGQPNSVK.R	sp|P49756|RBM25_HUMAN_UNMAPPED	1434.65	3	1434.65	479.224	8.75	1799.72	3.1996	2	0	0.0046	0.46	0.002
0.9921	20160902_01_K562_TiO2_105min_01-Sample003.09709.09709.3	9709	0.413	0.032	0.186	-0.002	R.TQDPSS[167.00]PGTTPPQAR.Q	sp|Q13112|CAF1B_HUMAN_UNMAPPED	1618.7	3	1618.69	540.573	5.5	1800.12	-3.8231	2	0	-0.0062	0.279	0.001
0.9975	20160902_01_K562_TiO2_105min_01-Sample003.09712.09712.3	9712	0.446	0.066	0.199	0	R.APQTSSS[167.00]PPPVR.R	sp|Q8IYB3|SRRM1_HUMAN_UNMAPPED	1302.6	3	1302.6	435.206	9.79	1800.53	0.6127	2	0	0.0008	0.327	0
0.9994	20160902_01_K562_TiO2_105min_01-Sample003.09713.09713.3	9713	0.437	0.206	0.187	0	R.RGFS[167.00]DSGGGPPAK.Q	sp|Q9H307|PININ_HUMAN_UNMAPPED	1311.56	3	1311.56	438.194	8.75	1800.63	1.065	2	0	0.0014	0.45	0.015
0.9969	20160902_01_K562_TiO2_105min_01-Sample003.09714.09714.3	9714	0.428	0.231	0.175	-0.001	K.LGASNS[167.00]PGQPNSVK.R	sp|P49756|RBM25_HUMAN_UNMAPPED	1434.65	3	1434.65	479.224	8.75	1800.73	-2.7127	2	0	-0.0039	0.472	0.005
0.9962	20160902_01_K562_TiO2_105min_01-Sample003.09718.09718.2	9718	0.318	0.111	0.231	0.001	M.n[43.02]SSS[167.00]PVNVKK.L	sp|Q00839|HNRPU_HUMAN_UNMAPPED	1066.51	2	1066.51	534.26	10	1801.13	2.2461	1	0	0.0024	0.33	0.01
0.998	20160902_01_K562_TiO2_105min_01-Sample003.09719.09719.3	9719	0.377	0.177	0.224	0.67	K.SRSPGS[167.00]PVGEGTGSPPK.W	sp|P35611|ADDA_HUMAN_UNMAPPED	1675.76	3	1677.77	559.593	8.46	1801.23	1195.93	2	1	2.0101	0.414	0.002
0.9979	20160902_01_K562_TiO2_105min_01-Sample003.09724.09724.3	9724	0.473	0.063	0.181	0	R.APQTSSS[167.00]PPPVR.R	sp|Q8IYB3|SRRM1_HUMAN_UNMAPPED	1302.6	3	1302.6	435.206	9.79	1801.94	0.3064	2	0	0.0004	0.337	0.004
0.9998	20160902_01_K562_TiO2_105min_01-Sample003.09725.09725.3	9725	0.526	0.316	0.192	0.001	R.RGFS[167.00]DSGGGPPAK.Q	sp|Q9H307|PININ_HUMAN_UNMAPPED	1311.56	3	1311.56	438.194	8.75	1802.04	1.7496	2	0	0.0023	0.556	0.121
0.9969	20160902_01_K562_TiO2_105min_01-Sample003.09727.09727.3	9727	0.381	0.23	0.214	0	K.LGASNS[167.00]PGQPNSVK.R	sp|P49756|RBM25_HUMAN_UNMAPPED	1434.65	3	1434.65	479.224	8.75	1802.24	0.0696	2	0	0.0001	0.47	0.007
0.988	20160902_01_K562_TiO2_105min_01-Sample003.09736.09736.3	9736	0.454	0.059	0.194	0.001	R.APQTS[167.00]SSPPPVR.R	sp|Q8IYB3|SRRM1_HUMAN_UNMAPPED	1302.6	3	1302.6	435.206	9.79	1803.25	1.8382	2	0	0.0024	0.325	0.001
0.9969	20160902_01_K562_TiO2_105min_01-Sample003.09737.09737.3	9737	0.406	0.25	0.193	0	K.LGASNS[167.00]PGQPNSVK.R	sp|P49756|RBM25_HUMAN_UNMAPPED	1434.65	3	1434.65	479.224	8.75	1803.35	0.6956	2	0	0.001	0.49	0.011
0.9945	20160902_01_K562_TiO2_105min_01-Sample003.09738.09738.2	9738	0.326	0.204	0.326	0.506	R.GLPPS[167.00]M[147.04]ER.G	sp|P38159|HNRPG_HUMAN_UNMAPPED	981.399	2	982.41	491.707	6	1803.45	1027.3	2	0	1.0113	0.424	0.204
0.9984	20160902_01_K562_TiO2_105min_01-Sample003.09744.09744.3	9744	0.517	0.055	0.184	0.001	R.APQTSSS[167.00]PPPVR.R	sp|Q8IYB3|SRRM1_HUMAN_UNMAPPED	1302.6	3	1302.6	435.206	9.79	1804.36	2.4509	2	0	0.0032	0.353	0.005
0.9998	20160902_01_K562_TiO2_105min_01-Sample003.09745.09745.3	9745	0.541	0.343	0.203	0.002	R.RGFS[167.00]DSGGGPPAK.Q	sp|Q9H307|PININ_HUMAN_UNMAPPED	1311.56	3	1311.57	438.194	8.75	1804.46	4.1838	2	0	0.0055	0.578	0.014
0.9969	20160902_01_K562_TiO2_105min_01-Sample003.09746.09746.3	9746	0.493	0.27	0.177	0	K.LGASNS[167.00]PGQPNSVK.R	sp|P49756|RBM25_HUMAN_UNMAPPED	1434.65	3	1434.65	479.224	8.75	1804.56	0.7651	2	0	0.0011	0.515	0.013
0.9993	20160902_01_K562_TiO2_105min_01-Sample003.09750.09750.2	9750	0.536	0.239	0.163	-0.001	R.GGLS[167.00]PANDTGAK.K	sp|P30419|NMT1_HUMAN_UNMAPPED	1166.5	2	1166.5	584.256	5.84	1804.96	-1.0269	2	0	-0.0012	0.5	0.212
0.9985	20160902_01_K562_TiO2_105min_01-Sample003.09753.09753.3	9753	0.513	0.067	0.172	0.001	R.APQTSSS[167.00]PPPVR.R	sp|Q8IYB3|SRRM1_HUMAN_UNMAPPED	1302.6	3	1302.6	435.206	9.79	1805.37	2.4509	2	0	0.0032	0.36	0.017
0.9996	20160902_01_K562_TiO2_105min_01-Sample003.09754.09754.3	9754	0.481	0.22	0.183	0	R.RGFS[167.00]DSGGGPPAK.Q	sp|Q9H307|PININ_HUMAN_UNMAPPED	1311.56	3	1311.56	438.194	8.75	1805.47	-0.5325	2	0	-0.0007	0.471	0.059
0.9968	20160902_01_K562_TiO2_105min_01-Sample003.09755.09755.3	9755	0.384	0.185	0.19	0	K.LGASNS[167.00]PGQPNSVK.R	sp|P49756|RBM25_HUMAN_UNMAPPED	1434.65	3	1434.65	479.224	8.75	1805.57	0.2087	2	0	0.0003	0.423	0.009
0.9963	20160902_01_K562_TiO2_105min_01-Sample003.09761.09761.3	9761	0.45	0.042	0.197	0.001	R.APQTSSS[167.00]PPPVR.R	sp|Q8IYB3|SRRM1_HUMAN_UNMAPPED	1302.6	3	1302.6	435.206	9.79	1806.58	2.2978	2	0	0.003	0.308	0.005
0.9968	20160902_01_K562_TiO2_105min_01-Sample003.09763.09763.3	9763	0.491	0.246	0.188	-0.002	K.LGAS[167.00]NSPGQPNSVK.R	sp|P49756|RBM25_HUMAN_UNMAPPED	1434.65	3	1434.65	479.224	8.75	1806.78	-3.1301	2	0	-0.0045	0.495	0.004
0.9975	20160902_01_K562_TiO2_105min_01-Sample003.09771.09771.3	9771	0.477	0.049	0.185	0.001	R.APQTSSS[167.00]PPPVR.R	sp|Q8IYB3|SRRM1_HUMAN_UNMAPPED	1302.6	3	1302.6	435.206	9.79	1807.99	2.6807	2	0	0.0035	0.327	0.005
0.9968	20160902_01_K562_TiO2_105min_01-Sample003.09774.09774.3	9774	0.335	0.207	0.21	-0.001	K.LGASNS[167.00]PGQPNSVK.R	sp|P49756|RBM25_HUMAN_UNMAPPED	1434.65	3	1434.65	479.224	8.75	1808.29	-1.8085	2	0	-0.0026	0.449	0.009
0.9977	20160902_01_K562_TiO2_105min_01-Sample003.09779.09779.3	9779	0.453	0.068	0.184	0.001	R.APQTSSS[167.00]PPPVR.R	sp|Q8IYB3|SRRM1_HUMAN_UNMAPPED	1302.6	3	1302.6	435.206	9.79	1809.1	2.8339	2	0	0.0037	0.332	0.02
0.9961	20160902_01_K562_TiO2_105min_01-Sample003.09780.09780.3	9780	0.432	0.241	0.192	-0.349	R.RGFS[167.00]DSGGGPPAK.Q	sp|Q9H307|PININ_HUMAN_UNMAPPED	1311.56	3	1310.51	438.194	8.75	1809.3	-796.552	2	0	-1.0463	0.482	0.068
0.9989	20160902_01_K562_TiO2_105min_01-Sample003.09783.09783.2	9783	0.621	0.33	0.138	-0.002	K.LGASNS[167.00]PGQPNSVK.R	sp|P49756|RBM25_HUMAN_UNMAPPED	1434.65	2	1434.65	718.332	8.75	1809.9	-2.4362	2	0	-0.0035	0.585	0.068
0.9976	20160902_01_K562_TiO2_105min_01-Sample003.09786.09786.3	9786	0.459	0.063	0.188	0.002	R.APQTSSS[167.00]PPPVR.R	sp|Q8IYB3|SRRM1_HUMAN_UNMAPPED	1302.6	3	1302.6	435.206	9.79	1810.51	4.6721	2	0	0.0061	0.33	0.008
0.9969	20160902_01_K562_TiO2_105min_01-Sample003.09790.09790.3	9790	0.438	0.294	0.23	0	K.LGASNS[167.00]PGQPNSVK.R	sp|P49756|RBM25_HUMAN_UNMAPPED	1434.65	3	1434.65	479.224	8.75	1811.42	-0.9042	2	0	-0.0013	0.532	0.014
0.9996	20160902_01_K562_TiO2_105min_01-Sample003.09791.09791.2	9791	0.528	0.357	0.324	-0.56	K.NVDAAVS[167.00]PR.G	sp|Q96T58|MINT_HUMAN_UNMAPPED	1007.44	2	1006.32	504.729	5.84	1811.52	-1109.75	2	0	-1.119	0.571	0.357
0.9954	20160902_01_K562_TiO2_105min_01-Sample003.09794.09794.2	9794	0.588	0.07	0.142	-0.001	R.APQTSS[167.00]SPPPVR.R	sp|Q8IYB3|SRRM1_HUMAN_UNMAPPED	1302.6	2	1302.59	652.306	9.79	1812.12	-1.6097	2	0	-0.0021	0.401	0.002
0.9976	20160902_01_K562_TiO2_105min_01-Sample003.09797.09797.3	9797	0.484	0.047	0.196	0.001	R.APQTSSS[167.00]PPPVR.R	sp|Q8IYB3|SRRM1_HUMAN_UNMAPPED	1302.6	3	1302.6	435.206	9.79	1812.63	2.2212	2	0	0.0029	0.329	0.01
0.9971	20160902_01_K562_TiO2_105min_01-Sample003.09808.09808.3	9808	0.447	0.058	0.18	0.001	R.APQTSSS[167.00]PPPVR.R	sp|Q8IYB3|SRRM1_HUMAN_UNMAPPED	1302.6	3	1302.6	435.206	9.79	1813.94	2.8339	2	0	0.0037	0.32	0
0.9969	20160902_01_K562_TiO2_105min_01-Sample003.09809.09809.3	9809	0.422	0.229	0.202	0.001	K.LGASNS[167.00]PGQPNSVK.R	sp|P49756|RBM25_HUMAN_UNMAPPED	1434.65	3	1434.65	479.224	8.75	1814.04	2.5736	2	0	0.0037	0.47	0.021
0.9954	20160902_01_K562_TiO2_105min_01-Sample003.09818.09818.3	9818	0.514	0.072	0.169	0.001	R.APQTSS[167.00]SPPPVR.R	sp|Q8IYB3|SRRM1_HUMAN_UNMAPPED	1302.6	3	1302.6	435.206	9.79	1815.25	1.3021	2	0	0.0017	0.364	0.003
0.9968	20160902_01_K562_TiO2_105min_01-Sample003.09821.09821.2	9821	0.581	0.2	0.199	-0.001	R.SAS[167.00]EPSLNR.A	sp|P15056|BRAF_HUMAN_UNMAPPED	1039.43	2	1039.43	520.724	5.72	1815.55	-2.4005	2	0	-0.0025	0.487	0.099
0.9979	20160902_01_K562_TiO2_105min_01-Sample003.09828.09828.3	9828	0.492	0.051	0.22	0	R.APQTSSS[167.00]PPPVR.R	sp|Q8IYB3|SRRM1_HUMAN_UNMAPPED	1302.6	3	1302.6	435.206	9.79	1816.36	-0.383	2	0	-0.0005	0.337	0
0.9985	20160902_01_K562_TiO2_105min_01-Sample003.09830.09830.2	9830	0.461	0.324	0.333	-0.001	R.GLPPS[167.00]M[147.04]ER.G	sp|P38159|HNRPG_HUMAN_UNMAPPED	981.399	2	981.397	491.707	6	1816.56	-1.7287	2	0	-0.0017	0.505	0.324
0.9994	20160902_01_K562_TiO2_105min_01-Sample003.09832.09832.2	9832	0.495	0.278	0.282	0.003	R.GC[160.03]S[167.00]PPAPAGSPR.A	sp|Q9C073|F117A_HUMAN_UNMAPPED	1232.5	2	1232.51	617.258	8.25	1816.76	4.2122	2	0	0.0052	0.522	0.278
0.9979	20160902_01_K562_TiO2_105min_01-Sample003.09837.09837.3	9837	0.475	0.062	0.193	0	R.APQTSSS[167.00]PPPVR.R	sp|Q8IYB3|SRRM1_HUMAN_UNMAPPED	1302.6	3	1302.6	435.206	9.79	1817.47	0.0766	2	0	0.0001	0.337	0.005
0.9949	20160902_01_K562_TiO2_105min_01-Sample003.09838.09838.2	9838	0.557	0.208	0.197	0.002	M.n[43.02]SSS[167.00]PVNVK.K	sp|Q00839|HNRPU_HUMAN_UNMAPPED	938.411	2	938.415	470.213	8.47	1817.57	3.828	1	0	0.0036	0.483	0.004
0.9996	20160902_01_K562_TiO2_105min_01-Sample003.09840.09840.2	9840	0.545	0.324	0.206	-0.002	K.NVDAAVS[167.00]PR.G	sp|Q96T58|MINT_HUMAN_UNMAPPED	1007.44	2	1007.44	504.729	5.84	1817.97	-3.5663	2	0	-0.0036	0.565	0.324
0.9986	20160902_01_K562_TiO2_105min_01-Sample003.09845.09845.3	9845	0.505	0.075	0.199	0	R.APQTSSS[167.00]PPPVR.R	sp|Q8IYB3|SRRM1_HUMAN_UNMAPPED	1302.6	3	1302.6	435.206	9.79	1818.78	-0.6127	2	0	-0.0008	0.362	0
0.9967	20160902_01_K562_TiO2_105min_01-Sample003.09846.09846.3	9846	0.301	0.168	0.269	-0.001	K.LGASNS[167.00]PGQPNSVK.R	sp|P49756|RBM25_HUMAN_UNMAPPED	1434.65	3	1434.65	479.224	8.75	1818.98	-1.4607	2	0	-0.0021	0.404	0.001
0.9986	20160902_01_K562_TiO2_105min_01-Sample003.09851.09851.3	9851	0.503	0.075	0.192	0.001	R.APQTSSS[167.00]PPPVR.R	sp|Q8IYB3|SRRM1_HUMAN_UNMAPPED	1302.6	3	1302.6	435.206	9.79	1819.89	1.5318	2	0	0.002	0.362	0.006
0.9942	20160902_01_K562_TiO2_105min_01-Sample003.09859.09859.3	9859	0.512	0.06	0.183	0.001	R.APQTSS[167.00]SPPPVR.R	sp|Q8IYB3|SRRM1_HUMAN_UNMAPPED	1302.6	3	1302.6	435.206	9.79	1821.2	3.2169	2	0	0.0042	0.354	0.001
0.9769	20160902_01_K562_TiO2_105min_01-Sample003.09862.09862.2	9862	0.376	0.029	0.174	-0.007	M.n[43.02]SSS[167.00]PVNVKK.L	sp|Q00839|HNRPU_HUMAN_UNMAPPED	1066.51	2	1066.49	534.26	10	1821.6	-13.0088	1	0	-0.0139	0.256	0.012
0.999	20160902_01_K562_TiO2_105min_01-Sample003.09863.09863.2	9863	0.595	0.115	0.177	-0.002	R.ASSLSESS[167.00]PPK.A	sp|Q9UHB6|LIMA1_HUMAN_UNMAPPED	1168.5	2	1168.5	585.258	6.05	1821.8	-4.1862	2	0	-0.0049	0.434	0
0.9986	20160902_01_K562_TiO2_105min_01-Sample003.09866.09866.3	9866	0.523	0.064	0.176	0.002	R.APQTSSS[167.00]PPPVR.R	sp|Q8IYB3|SRRM1_HUMAN_UNMAPPED	1302.6	3	1302.6	435.206	9.79	1822.71	4.2125	2	0	0.0055	0.363	0.012
0.9976	20160902_01_K562_TiO2_105min_01-Sample003.09871.09871.3	9871	0.469	0.056	0.195	0	R.APQTSSS[167.00]PPPVR.R	sp|Q8IYB3|SRRM1_HUMAN_UNMAPPED	1302.6	3	1302.6	435.206	9.79	1824.02	0.4596	2	0	0.0006	0.329	0.001
0.9985	20160902_01_K562_TiO2_105min_01-Sample003.09876.09876.3	9876	0.484	0.082	0.193	0.001	R.APQTSSS[167.00]PPPVR.R	sp|Q8IYB3|SRRM1_HUMAN_UNMAPPED	1302.6	3	1302.6	435.206	9.79	1824.83	1.2255	2	0	0.0016	0.358	0.012
0.9994	20160902_01_K562_TiO2_105min_01-Sample003.09882.09882.2	9882	0.607	0.352	0.266	0	R.GGLS[167.00]PANDTGAK.K	sp|P30419|NMT1_HUMAN_UNMAPPED	1166.5	2	1166.5	584.256	5.84	1825.43	-0.7702	2	0	-0.0009	0.596	0.352
0.9959	20160902_01_K562_TiO2_105min_01-Sample003.09887.09887.3	9887	0.429	0.05	0.203	-0.001	R.APQTSSS[167.00]PPPVR.R	sp|Q8IYB3|SRRM1_HUMAN_UNMAPPED	1302.6	3	1302.6	435.206	9.79	1826.04	-1.4553	2	0	-0.0019	0.304	0.006
0.9863	20160902_01_K562_TiO2_105min_01-Sample003.09895.09895.3	9895	0.443	0.061	0.21	-0.001	R.APQTS[167.00]SSPPPVR.R	sp|Q8IYB3|SRRM1_HUMAN_UNMAPPED	1302.6	3	1302.6	435.206	9.79	1827.36	-1.4553	2	0	-0.0019	0.32	0.001
0.9993	20160902_01_K562_TiO2_105min_01-Sample003.09902.09902.3	9902	0.466	0.355	0.261	-0.002	K.NQKPSQVNGAPGS[167.00]PTEPAGQK.Q	sp|Q9BQG0|MBB1A_HUMAN_UNMAPPED	2171	3	2170.99	724.674	8.59	1828.06	-3.2198	2	0	-0.007	0.584	0.086
0.9874	20160902_01_K562_TiO2_105min_01-Sample003.09906.09906.3	9906	0.439	0.065	0.226	0.001	R.APQTS[167.00]SSPPPVR.R	sp|Q8IYB3|SRRM1_HUMAN_UNMAPPED	1302.6	3	1302.6	435.206	9.79	1828.57	1.9148	2	0	0.0025	0.323	0.001
0.9984	20160902_01_K562_TiO2_105min_01-Sample003.09916.09916.3	9916	0.459	0.09	0.209	0.002	R.APQTSSS[167.00]PPPVR.R	sp|Q8IYB3|SRRM1_HUMAN_UNMAPPED	1302.6	3	1302.6	435.206	9.79	1829.69	5.2848	2	0	0.0069	0.354	0.015
0.9988	20160902_01_K562_TiO2_105min_01-Sample003.09922.09922.2	9922	0.441	0.279	0.168	-0.001	K.LGASNS[167.00]PGQPNSVK.R	sp|P49756|RBM25_HUMAN_UNMAPPED	1434.65	2	1434.65	718.332	8.75	1830.49	-1.1833	2	0	-0.0017	0.518	0.072
0.9912	20160902_01_K562_TiO2_105min_01-Sample003.09925.09925.3	9925	0.48	0.059	0.183	0.002	R.APQTSS[167.00]SPPPVR.R	sp|Q8IYB3|SRRM1_HUMAN_UNMAPPED	1302.6	3	1302.6	435.206	9.79	1831.11	5.7444	2	0	0.0075	0.337	0.003
0.9954	20160902_01_K562_TiO2_105min_01-Sample003.09936.09936.2	9936	0.47	0.114	0.326	0.5	R.ASSLSESS[167.00]PPK.A	sp|Q9UHB6|LIMA1_HUMAN_UNMAPPED	1168.5	2	1169.5	585.258	6.05	1832.63	852.998	2	0	0.9993	0.355	0.004
0.999	20160902_01_K562_TiO2_105min_01-Sample003.09937.09937.2	9937	0.637	0.075	0.172	0.001	R.APQTSSS[167.00]PPPVR.R	sp|Q8IYB3|SRRM1_HUMAN_UNMAPPED	1302.6	2	1302.6	652.306	9.79	1832.73	1.2264	2	0	0.0016	0.429	0.001
0.9986	20160902_01_K562_TiO2_105min_01-Sample003.09941.09941.3	9941	0.522	0.067	0.198	0.002	R.APQTSSS[167.00]PPPVR.R	sp|Q8IYB3|SRRM1_HUMAN_UNMAPPED	1302.6	3	1302.6	435.206	9.79	1833.35	5.5912	2	0	0.0073	0.365	0.003
0.9874	20160902_01_K562_TiO2_105min_01-Sample003.09949.09949.3	9949	0.459	0.055	0.207	0.001	R.APQTS[167.00]SSPPPVR.R	sp|Q8IYB3|SRRM1_HUMAN_UNMAPPED	1302.6	3	1302.6	435.206	9.79	1834.57	1.7616	2	0	0.0023	0.323	0.001
0.9974	20160902_01_K562_TiO2_105min_01-Sample003.09962.09962.3	9962	0.424	0.075	0.21	0.002	R.APQTSSS[167.00]PPPVR.R	sp|Q8IYB3|SRRM1_HUMAN_UNMAPPED	1302.6	3	1302.6	435.206	9.79	1835.99	4.4423	2	0	0.0058	0.325	0.006
0.9968	20160902_01_K562_TiO2_105min_01-Sample003.09968.09968.2	9968	0.573	0.204	0.204	-0.001	R.SAS[167.00]EPSLNR.A	sp|P15056|BRAF_HUMAN_UNMAPPED	1039.43	2	1039.43	520.724	5.72	1836.59	-2.7846	2	0	-0.0029	0.487	0.053
0.9986	20160902_01_K562_TiO2_105min_01-Sample003.09972.09972.3	9972	0.495	0.082	0.186	0.001	R.APQTSSS[167.00]PPPVR.R	sp|Q8IYB3|SRRM1_HUMAN_UNMAPPED	1302.6	3	1302.6	435.206	9.79	1837.11	2.9105	2	0	0.0038	0.363	0
0.9989	20160902_01_K562_TiO2_105min_01-Sample003.09977.09977.2	9977	0.412	0.297	0.311	0	R.GLPPS[167.00]M[147.04]ER.G	sp|P38159|HNRPG_HUMAN_UNMAPPED	981.399	2	981.399	491.707	6	1837.61	0	2	0	0	0.535	0.297
0.9715	20160902_01_K562_TiO2_105min_01-Sample003.09981.09981.3	9981	0.374	0.064	0.231	0.003	R.APQTS[167.00]SSPPPVR.R	sp|Q8IYB3|SRRM1_HUMAN_UNMAPPED	1302.6	3	1302.6	435.206	9.79	1838.13	6.1273	2	0	0.008	0.293	0.001
0.9949	20160902_01_K562_TiO2_105min_01-Sample003.09983.09983.2	9983	0.603	0.211	0.158	0.001	M.n[43.02]SSS[167.00]PVNVK.K	sp|Q00839|HNRPU_HUMAN_UNMAPPED	938.411	2	938.413	470.213	8.47	1838.33	2.552	1	0	0.0024	0.502	0.007
0.9994	20160902_01_K562_TiO2_105min_01-Sample003.09987.09987.2	9987	0.535	0.244	0.248	-0.002	R.GC[160.03]S[167.00]PPAPAGSPR.A	sp|Q9C073|F117A_HUMAN_UNMAPPED	1232.5	2	1232.5	617.258	8.25	1838.83	-2.8351	2	0	-0.0035	0.503	0.244
0.9974	20160902_01_K562_TiO2_105min_01-Sample003.09991.09991.3	9991	0.443	0.066	0.206	0.002	R.APQTSSS[167.00]PPPVR.R	sp|Q8IYB3|SRRM1_HUMAN_UNMAPPED	1302.6	3	1302.6	435.206	9.79	1839.45	3.6764	2	0	0.0048	0.325	0.005
0.9996	20160902_01_K562_TiO2_105min_01-Sample003.09995.09995.2	9995	0.498	0.288	0.228	-0.084	K.NVDAAVS[167.00]PR.G	sp|Q96T58|MINT_HUMAN_UNMAPPED	1007.44	2	1007.28	504.729	5.84	1840.05	-166.057	2	0	-0.1676	0.53	0.288
0.9931	20160902_01_K562_TiO2_105min_01-Sample003.09998.09998.3	9998	0.395	0.045	0.199	0.002	R.APQTSSS[167.00]PPPVR.R	sp|Q8IYB3|SRRM1_HUMAN_UNMAPPED	1302.6	3	1302.6	435.206	9.79	1840.77	3.753	2	0	0.0049	0.283	0.002
0.9981	20160902_01_K562_TiO2_105min_01-Sample003.10003.10003.3	10003	0.445	0.085	0.207	0	R.APQTSSS[167.00]PPPVR.R	sp|Q8IYB3|SRRM1_HUMAN_UNMAPPED	1302.6	3	1302.6	435.206	9.79	1841.89	0.7659	2	0	0.001	0.343	0.013
0.9976	20160902_01_K562_TiO2_105min_01-Sample003.10013.10013.3	10013	0.459	0.063	0.201	0.001	R.APQTSSS[167.00]PPPVR.R	sp|Q8IYB3|SRRM1_HUMAN_UNMAPPED	1302.6	3	1302.6	435.206	9.79	1843.11	3.1403	2	0	0.0041	0.33	0.005
0.9778	20160902_01_K562_TiO2_105min_01-Sample003.10027.10027.3	10027	0.392	0.066	0.225	0.001	R.APQTS[167.00]SSPPPVR.R	sp|Q8IYB3|SRRM1_HUMAN_UNMAPPED	1302.6	3	1302.6	435.206	9.79	1845.55	2.9105	2	0	0.0038	0.302	0.001
0.9902	20160902_01_K562_TiO2_105min_01-Sample003.10032.10032.2	10032	0.369	0.162	0.299	0.001	R.AQS[167.00]PPVPAR.K	sp|Q1MSJ5|CSPP1_HUMAN_UNMAPPED	1001.47	2	1001.47	501.742	9.79	1846.05	2.8899	2	0	0.0029	0.397	0.162
0.9738	20160902_01_K562_TiO2_105min_01-Sample003.10036.10036.3	10036	0.408	0.053	0.235	0	R.APQTS[167.00]SSPPPVR.R	sp|Q8IYB3|SRRM1_HUMAN_UNMAPPED	1302.6	3	1302.6	435.206	9.79	1846.67	0.5361	2	0	0.0007	0.296	0.001
0.9949	20160902_01_K562_TiO2_105min_01-Sample003.10043.10043.2	10043	0.391	0.119	0.283	0	R.SATSTSAS[167.00]PTLR.V	sp|O75061|AUXI_HUMAN_UNMAPPED	1257.56	2	1257.56	629.787	9.47	1847.37	-0.397	2	0	-0.0005	0.356	0.05
0.9977	20160902_01_K562_TiO2_105min_01-Sample003.10049.10049.3	10049	0.417	0.085	0.207	0.001	R.APQTSSS[167.00]PPPVR.R	sp|Q8IYB3|SRRM1_HUMAN_UNMAPPED	1302.6	3	1302.6	435.206	9.79	1848.18	2.1446	2	0	0.0028	0.331	0
0.9952	20160902_01_K562_TiO2_105min_01-Sample003.10065.10065.2	10065	0.28	0.14	0.262	-0.002	K.NDIS[167.00]PPGR.F	sp|Q2NKX8|ERC6L_HUMAN_UNMAPPED	934.391	2	934.388	468.203	5.84	1850.6	-3.5241	2	0	-0.0033	0.368	0.14
0.9988	20160902_01_K562_TiO2_105min_01-Sample003.10068.10068.2	10068	0.494	0.268	0.184	0.004	K.LGASNS[167.00]PGQPNSVK.R	sp|P49756|RBM25_HUMAN_UNMAPPED	1434.65	2	1434.66	718.332	8.75	1851.2	5.4988	2	0	0.0079	0.513	0.049
0.9981	20160902_01_K562_TiO2_105min_01-Sample003.10070.10070.3	10070	0.475	0.07	0.187	0.003	R.APQTSSS[167.00]PPPVR.R	sp|Q8IYB3|SRRM1_HUMAN_UNMAPPED	1302.6	3	1302.61	435.206	9.79	1851.61	6.5103	2	0	0.0085	0.344	0.006
0.9806	20160902_01_K562_TiO2_105min_01-Sample003.10072.10072.3	10072	0.276	0.058	0.178	-0.004	K.KAEGEPQEES[167.00]PLK.S	sp|Q9NYF8|BCLF1_HUMAN_UNMAPPED	1520.68	3	1520.66	507.899	4.49	1852.01	-7.2193	2	0	-0.011	0.25	0.058
0.9858	20160902_01_K562_TiO2_105min_01-Sample003.10080.10080.2	10080	0.421	0.185	0.241	0.002	R.AVS[167.00]PTEPTPR.S	sp|Q6PJI9|WDR59_HUMAN_UNMAPPED	1133.51	2	1133.51	567.763	6.05	1853.22	2.73	2	0	0.0031	0.428	0.185
0.9971	20160902_01_K562_TiO2_105min_01-Sample003.10081.10081.2	10081	0.58	0.11	0.152	0	R.APQTSS[167.00]SPPPVR.R	sp|Q8IYB3|SRRM1_HUMAN_UNMAPPED	1302.6	2	1302.6	652.306	9.79	1853.42	-0.5366	2	0	-0.0007	0.424	0.013
0.9981	20160902_01_K562_TiO2_105min_01-Sample003.10097.10097.3	10097	0.432	0.091	0.221	0.001	R.APQTSSS[167.00]PPPVR.R	sp|Q8IYB3|SRRM1_HUMAN_UNMAPPED	1302.6	3	1302.6	435.206	9.79	1856.45	2.2978	2	0	0.003	0.343	0
0.9987	20160902_01_K562_TiO2_105min_01-Sample003.10105.10105.3	10105	0.502	0.088	0.19	0.001	R.APQTSSS[167.00]PPPVR.R	sp|Q8IYB3|SRRM1_HUMAN_UNMAPPED	1302.6	3	1302.6	435.206	9.79	1857.87	1.9148	2	0	0.0025	0.371	0.01
0.9983	20160902_01_K562_TiO2_105min_01-Sample003.10107.10107.2	10107	0.374	0.245	0.272	0.001	R.GLPPS[167.00]M[147.04]ER.G	sp|P38159|HNRPG_HUMAN_UNMAPPED	981.399	2	981.402	491.707	6	1858.27	2.6438	2	0	0.0026	0.486	0.245
0.9979	20160902_01_K562_TiO2_105min_01-Sample003.10112.10112.3	10112	0.406	0.095	0.254	0.001	R.APQTSSS[167.00]PPPVR.R	sp|Q8IYB3|SRRM1_HUMAN_UNMAPPED	1302.6	3	1302.6	435.206	9.79	1858.98	1.6084	2	0	0.0021	0.337	0
0.9949	20160902_01_K562_TiO2_105min_01-Sample003.10115.10115.2	10115	0.542	0.199	0.155	0.001	M.n[43.02]SSS[167.00]PVNVK.K	sp|Q00839|HNRPU_HUMAN_UNMAPPED	938.411	2	938.414	470.213	8.47	1859.28	2.9774	1	0	0.0028	0.472	0.007
0.9451	20160902_01_K562_TiO2_105min_01-Sample003.10117.10117.2	10117	0.245	0.119	0.237	0.045	R.GC[160.03]S[167.00]PPAPAGSPR.A	sp|Q9C073|F117A_HUMAN_UNMAPPED	1232.5	2	1232.59	617.258	8.25	1859.68	73.3837	2	0	0.0906	0.341	0.068
0.988	20160902_01_K562_TiO2_105min_01-Sample003.10120.10120.3	10120	0.468	0.052	0.211	0.001	R.APQTS[167.00]SSPPPVR.R	sp|Q8IYB3|SRRM1_HUMAN_UNMAPPED	1302.6	3	1302.6	435.206	9.79	1860.29	1.8382	2	0	0.0024	0.325	0.001
0.9494	20160902_01_K562_TiO2_105min_01-Sample003.10122.10122.3	10122	0.453	0.011	0.165	0.157	K.SPGST[181.01]PTTPTSSQAPQK.L	sp|P35658|NU214_HUMAN_UNMAPPED	1750.78	3	1751.25	584.6	8.47	1860.89	269.001	2	0	0.4719	0.282	0.002
0.9982	20160902_01_K562_TiO2_105min_01-Sample003.10124.10124.3	10124	0.45	0.087	0.225	0.001	R.APQTSSS[167.00]PPPVR.R	sp|Q8IYB3|SRRM1_HUMAN_UNMAPPED	1302.6	3	1302.6	435.206	9.79	1861.2	1.685	2	0	0.0022	0.347	0
0.9801	20160902_01_K562_TiO2_105min_01-Sample003.10128.10128.2	10128	0.365	0.133	0.292	0.506	R.SAS[167.00]EPSLNR.A	sp|P15056|BRAF_HUMAN_UNMAPPED	1039.43	2	1040.45	520.724	5.72	1861.6	970.78	2	0	1.012	0.365	0.038
0.9995	20160902_01_K562_TiO2_105min_01-Sample003.10131.10131.2	10131	0.529	0.36	0.336	-0.002	K.AGLS[167.00]PANC[160.03]QSDR.V	sp|Q14692|BMS1_HUMAN_UNMAPPED	1354.53	2	1354.53	678.274	5.87	1862.1	-3.1698	2	0	-0.0043	0.526	0.36
0.9796	20160902_01_K562_TiO2_105min_01-Sample003.10133.10133.3	10133	0.388	0.071	0.267	0.001	R.APQTS[167.00]SSPPPVR.R	sp|Q8IYB3|SRRM1_HUMAN_UNMAPPED	1302.6	3	1302.6	435.206	9.79	1862.41	3.37	2	0	0.0044	0.305	0.001
0.9687	20160902_01_K562_TiO2_105min_01-Sample003.10137.10137.2	10137	0.316	0.045	0.226	-0.001	M.n[43.02]SSS[167.00]PVNVKK.L	sp|Q00839|HNRPU_HUMAN_UNMAPPED	1066.51	2	1066.5	534.26	10	1862.91	-2.8076	1	0	-0.003	0.246	0.011
0.9378	20160902_01_K562_TiO2_105min_01-Sample003.10139.10139.3	10139	0.304	0.117	0.353	-0.003	R.AHS[167.00]PAEGASVESSSPGPK.K	sp|Q8NFG4|FLCN_HUMAN_UNMAPPED	1773.76	3	1773.75	592.26	5.4	1863.31	-5.1217	2	0	-0.0091	0.212	0.117
0.9981	20160902_01_K562_TiO2_105min_01-Sample003.10142.10142.3	10142	0.488	0.062	0.192	0.001	R.APQTSSS[167.00]PPPVR.R	sp|Q8IYB3|SRRM1_HUMAN_UNMAPPED	1302.6	3	1302.6	435.206	9.79	1864.12	3.2169	2	0	0.0042	0.343	0.013
0.9922	20160902_01_K562_TiO2_105min_01-Sample003.10146.10146.3	10146	0.409	0.099	0.251	0.002	R.APQTSS[167.00]SPPPVR.R	sp|Q8IYB3|SRRM1_HUMAN_UNMAPPED	1302.6	3	1302.6	435.206	9.79	1864.93	3.5232	2	0	0.0046	0.342	0.003
0.9995	20160902_01_K562_TiO2_105min_01-Sample003.10163.10163.2	10163	0.467	0.267	0.243	-0.003	R.SSPNVANQPPS[167.00]PGGK.S	sp|P55196|AFAD_HUMAN_UNMAPPED	1515.67	2	1515.67	758.843	8.47	1866.94	-3.9534	2	0	-0.006	0.509	0.237
0.9954	20160902_01_K562_TiO2_105min_01-Sample003.10166.10166.3	10166	0.431	0.113	0.253	0.002	R.APQTS[167.00]SSPPPVR.R	sp|Q8IYB3|SRRM1_HUMAN_UNMAPPED	1302.6	3	1302.6	435.206	9.79	1867.35	3.8296	2	0	0.005	0.364	0.001
0.9965	20160902_01_K562_TiO2_105min_01-Sample003.10170.10170.2	10170	0.444	0.153	0.204	0.001	R.SATSTSAS[167.00]PTLR.V	sp|O75061|AUXI_HUMAN_UNMAPPED	1257.56	2	1257.56	629.787	9.47	1868.15	1.1115	2	0	0.0014	0.405	0.052
0.9986	20160902_01_K562_TiO2_105min_01-Sample003.10174.10174.3	10174	0.407	0.123	0.267	0.002	R.APQTSSS[167.00]PPPVR.R	sp|Q8IYB3|SRRM1_HUMAN_UNMAPPED	1302.6	3	1302.6	435.206	9.79	1868.66	3.8296	2	0	0.005	0.365	0.009
0.9975	20160902_01_K562_TiO2_105min_01-Sample003.10176.10176.3	10176	0.412	0.225	0.253	0.335	R.EFTGS[167.00]PPSSATKK.D	sp|Q92609|TBCD5_HUMAN_UNMAPPED	1415.63	3	1416.64	472.885	8.69	1868.86	707.705	2	0	1.0047	0.466	0.022
0.9977	20160902_01_K562_TiO2_105min_01-Sample003.10183.10183.3	10183	0.483	0.05	0.201	0	R.APQTSSS[167.00]PPPVR.R	sp|Q8IYB3|SRRM1_HUMAN_UNMAPPED	1302.6	3	1302.6	435.206	9.79	1869.77	0.6893	2	0	0.0009	0.331	0
0.9993	20160902_01_K562_TiO2_105min_01-Sample003.10184.10184.3	10184	0.488	0.24	0.199	0.002	R.SSPNVANQPPS[167.00]PGGK.S	sp|P55196|AFAD_HUMAN_UNMAPPED	1515.67	3	1515.68	506.231	8.47	1869.97	3.8191	2	0	0.0058	0.49	0.219
0.9706	20160902_01_K562_TiO2_105min_01-Sample003.10197.10197.2	10197	0.319	0.17	0.369	0.002	R.ASDPQS[167.00]PPQVSR.H	sp|Q7L7X3|TAOK1_HUMAN_UNMAPPED	1347.58	2	1347.59	674.798	5.88	1871.78	2.6675	2	0	0.0036	0.262	0.02
0.9979	20160902_01_K562_TiO2_105min_01-Sample003.10199.10199.3	10199	0.421	0.089	0.267	0.001	R.APQTSSS[167.00]PPPVR.R	sp|Q8IYB3|SRRM1_HUMAN_UNMAPPED	1302.6	3	1302.6	435.206	9.79	1872.09	3.2169	2	0	0.0042	0.337	0.014
0.9993	20160902_01_K562_TiO2_105min_01-Sample003.10200.10200.3	10200	0.53	0.261	0.189	0	R.SSPNVANQPPS[167.00]PGGK.S	sp|P55196|AFAD_HUMAN_UNMAPPED	1515.67	3	1515.67	506.231	8.47	1872.18	-0.4609	2	0	-0.0007	0.515	0.249
0.9974	20160902_01_K562_TiO2_105min_01-Sample003.10202.10202.3	10202	0.343	0.17	0.276	0	K.C[160.03]DSSPDS[167.00]AEDVRK.V	sp|P02765|FETUA_HUMAN_UNMAPPED	1544.58	3	1544.58	515.868	4.23	1872.59	-0.4523	2	0	-0.0007	0.404	0.013
0.9993	20160902_01_K562_TiO2_105min_01-Sample003.10206.10206.3	10206	0.512	0.231	0.16	0	R.SSPNVANQPPS[167.00]PGGK.S	sp|P55196|AFAD_HUMAN_UNMAPPED	1515.67	3	1515.67	506.231	8.47	1873.5	-0.3951	2	0	-0.0006	0.488	0.231
0.9993	20160902_01_K562_TiO2_105min_01-Sample003.10207.10207.2	10207	0.405	0.24	0.276	0.001	R.GGLS[167.00]PANDTGAK.K	sp|P30419|NMT1_HUMAN_UNMAPPED	1166.5	2	1166.5	584.256	5.84	1873.8	1.7116	2	0	0.002	0.48	0.24
0.9985	20160902_01_K562_TiO2_105min_01-Sample003.10208.10208.2	10208	0.552	0.09	0.143	-0.003	R.APQTSSS[167.00]PPPVR.R	sp|Q8IYB3|SRRM1_HUMAN_UNMAPPED	1302.6	2	1302.59	652.306	9.79	1874.19	-5.059	2	0	-0.0066	0.397	0.009
0.9993	20160902_01_K562_TiO2_105min_01-Sample003.10214.10214.3	10214	0.525	0.269	0.168	0.002	R.SSPNVANQPPS[167.00]PGGK.S	sp|P55196|AFAD_HUMAN_UNMAPPED	1515.67	3	1515.68	506.231	8.47	1875.21	3.7532	2	0	0.0057	0.52	0.255
0.9958	20160902_01_K562_TiO2_105min_01-Sample003.10218.10218.3	10218	0.455	0.11	0.236	-0.002	R.APQTS[167.00]SSPPPVR.R	sp|Q8IYB3|SRRM1_HUMAN_UNMAPPED	1302.6	3	1302.59	435.206	9.79	1875.81	-3.5998	2	0	-0.0047	0.369	0.001
0.9993	20160902_01_K562_TiO2_105min_01-Sample003.10222.10222.3	10222	0.552	0.329	0.197	0.002	R.SSPNVANQPPS[167.00]PGGK.S	sp|P55196|AFAD_HUMAN_UNMAPPED	1515.67	3	1515.68	506.231	8.47	1876.22	3.2264	2	0	0.0049	0.57	0.301
0.9977	20160902_01_K562_TiO2_105min_01-Sample003.10227.10227.3	10227	0.392	0.094	0.269	0	R.APQTSSS[167.00]PPPVR.R	sp|Q8IYB3|SRRM1_HUMAN_UNMAPPED	1302.6	3	1302.6	435.206	9.79	1877.03	0.7659	2	0	0.001	0.331	0
0.9945	20160902_01_K562_TiO2_105min_01-Sample003.10229.10229.3	10229	0.267	0.106	0.303	0.001	R.TVKEPEGPPPS[167.00]PGK.G	sp|P58012|FOXL2_HUMAN_UNMAPPED	1498.71	3	1498.71	500.576	5.81	1877.22	2.3972	2	1	0.0036	0.319	0.106
0.9993	20160902_01_K562_TiO2_105min_01-Sample003.10230.10230.3	10230	0.508	0.275	0.183	0	R.SSPNVANQPPS[167.00]PGGK.S	sp|P55196|AFAD_HUMAN_UNMAPPED	1515.67	3	1515.67	506.231	8.47	1877.43	0.5926	2	0	0.0009	0.521	0.22
0.9989	20160902_01_K562_TiO2_105min_01-Sample003.10239.10239.2	10239	0.425	0.292	0.293	-0.001	R.GLPPS[167.00]M[147.04]ER.G	sp|P38159|HNRPG_HUMAN_UNMAPPED	981.399	2	981.397	491.707	6	1878.63	-2.3388	2	0	-0.0023	0.53	0.292
0.9992	20160902_01_K562_TiO2_105min_01-Sample003.10240.10240.3	10240	0.426	0.209	0.206	0.001	R.SSPNVANQPPS[167.00]PGGK.S	sp|P55196|AFAD_HUMAN_UNMAPPED	1515.67	3	1515.67	506.231	8.47	1878.73	1.3169	2	0	0.002	0.452	0.168
0.9949	20160902_01_K562_TiO2_105min_01-Sample003.10247.10247.2	10247	0.538	0.195	0.144	-0.001	M.n[43.02]SSS[167.00]PVNVK.K	sp|Q00839|HNRPU_HUMAN_UNMAPPED	938.411	2	938.409	470.213	8.47	1879.65	-2.1267	1	0	-0.002	0.467	0.025
0.9993	20160902_01_K562_TiO2_105min_01-Sample003.10248.10248.3	10248	0.492	0.261	0.187	0	R.SSPNVANQPPS[167.00]PGGK.S	sp|P55196|AFAD_HUMAN_UNMAPPED	1515.67	3	1515.67	506.231	8.47	1879.84	-0.0658	2	0	-0.0001	0.508	0.211
0.9801	20160902_01_K562_TiO2_105min_01-Sample003.10253.10253.3	10253	0.417	0.058	0.191	0	R.APQTSS[167.00]SPPPVR.R	sp|Q8IYB3|SRRM1_HUMAN_UNMAPPED	1302.6	3	1302.6	435.206	9.79	1880.85	0.4596	2	0	0.0006	0.306	0
0.9993	20160902_01_K562_TiO2_105min_01-Sample003.10254.10254.3	10254	0.493	0.244	0.155	0.001	R.SSPNVANQPPS[167.00]PGGK.S	sp|P55196|AFAD_HUMAN_UNMAPPED	1515.67	3	1515.68	506.231	8.47	1881.15	2.6997	2	0	0.0041	0.494	0.164
0.9993	20160902_01_K562_TiO2_105min_01-Sample003.10255.10255.2	10255	0.613	0.384	0.187	-0.003	R.SVS[167.00]PC[160.03]SNVESR.L	sp|Q9UQ35|SRRM2_HUMAN_UNMAPPED	1300.51	2	1300.51	651.263	5.72	1881.45	-4.5297	2	0	-0.0059	0.618	0.09
0.9968	20160902_01_K562_TiO2_105min_01-Sample003.10258.10258.3	10258	0.466	0.119	0.267	0.001	R.APQTS[167.00]SSPPPVR.R	sp|Q8IYB3|SRRM1_HUMAN_UNMAPPED	1302.6	3	1302.6	435.206	9.79	1881.87	2.6807	2	0	0.0035	0.381	0.001
0.9993	20160902_01_K562_TiO2_105min_01-Sample003.10261.10261.3	10261	0.49	0.252	0.17	0.001	R.SSPNVANQPPS[167.00]PGGK.S	sp|P55196|AFAD_HUMAN_UNMAPPED	1515.67	3	1515.67	506.231	8.47	1882.26	1.8437	2	0	0.0028	0.499	0.172
0.9817	20160902_01_K562_TiO2_105min_01-Sample003.10265.10265.3	10265	0.374	0.08	0.263	0.002	R.APQTS[167.00]SSPPPVR.R	sp|Q8IYB3|SRRM1_HUMAN_UNMAPPED	1302.6	3	1302.6	435.206	9.79	1882.97	3.6764	2	0	0.0048	0.309	0.001
0.9993	20160902_01_K562_TiO2_105min_01-Sample003.10268.10268.3	10268	0.496	0.285	0.233	-0.001	R.SSPNVANQPPS[167.00]PGGK.S	sp|P55196|AFAD_HUMAN_UNMAPPED	1515.67	3	1515.67	506.231	8.47	1883.28	-1.9095	2	0	-0.0029	0.528	0.282
0.9447	20160902_01_K562_TiO2_105min_01-Sample003.10271.10271.2	10271	0.214	0.053	0.276	-0.001	M.n[43.02]SSS[167.00]PVNVKK.L	sp|Q00839|HNRPU_HUMAN_UNMAPPED	1066.51	2	1066.5	534.26	10	1883.58	-2.2461	1	0	-0.0024	0.228	0.006
0.9817	20160902_01_K562_TiO2_105min_01-Sample003.10278.10278.2	10278	0.416	0.058	0.303	-0.001	R.YFQS[167.00]PSR.S	sp|Q16629|SFRS7_HUMAN_UNMAPPED	963.385	2	963.383	482.7	8.75	1884.38	-2.1753	2	0	-0.0021	0.306	0.058
0.9993	20160902_01_K562_TiO2_105min_01-Sample003.10280.10280.3	10280	0.47	0.224	0.211	0.001	R.SSPNVANQPPS[167.00]PGGK.S	sp|P55196|AFAD_HUMAN_UNMAPPED	1515.67	3	1515.67	506.231	8.47	1884.58	1.1194	2	0	0.0017	0.473	0.224
0.997	20160902_01_K562_TiO2_105min_01-Sample003.10287.10287.3	10287	0.432	0.063	0.199	0.002	R.APQTSSS[167.00]PPPVR.R	sp|Q8IYB3|SRRM1_HUMAN_UNMAPPED	1302.6	3	1302.6	435.206	9.79	1885.49	5.2848	2	0	0.0069	0.318	0.006
0.9993	20160902_01_K562_TiO2_105min_01-Sample003.10289.10289.3	10289	0.475	0.254	0.163	0	R.SSPNVANQPPS[167.00]PGGK.S	sp|P55196|AFAD_HUMAN_UNMAPPED	1515.67	3	1515.67	506.231	8.47	1885.89	-0.1975	2	0	-0.0003	0.499	0.218
0.9916	20160902_01_K562_TiO2_105min_01-Sample003.10295.10295.3	10295	0.385	0.104	0.313	0	R.APQTS[167.00]SSPPPVR.R	sp|Q8IYB3|SRRM1_HUMAN_UNMAPPED	1302.6	3	1302.6	435.206	9.79	1886.8	1.1489	2	0	0.0015	0.339	0.001
0.9993	20160902_01_K562_TiO2_105min_01-Sample003.10299.10299.3	10299	0.537	0.276	0.183	-0.001	R.SSPNVANQPPS[167.00]PGGK.S	sp|P55196|AFAD_HUMAN_UNMAPPED	1515.67	3	1515.67	506.231	8.47	1887.2	-1.1852	2	0	-0.0018	0.528	0.226
0.9966	20160902_01_K562_TiO2_105min_01-Sample003.10301.10301.2	10301	0.584	0.011	0.211	0.001	K.AAPQS[167.00]PSVPK.K	sp|O75694|NU155_HUMAN_UNMAPPED	1060.5	2	1060.5	531.255	8.8	1887.4	2.3529	2	0	0.0025	0.358	0.011
0.973	20160902_01_K562_TiO2_105min_01-Sample003.10305.10305.3	10305	0.338	0.078	0.273	0.005	R.APQTS[167.00]SSPPPVR.R	sp|Q8IYB3|SRRM1_HUMAN_UNMAPPED	1302.6	3	1302.61	435.206	9.79	1887.91	11.3355	2	0	0.0148	0.295	0.001
0.9997	20160902_01_K562_TiO2_105min_01-Sample003.10310.10310.2	10310	0.587	0.332	0.154	0	R.GDVTAEEAAGAS[167.00]PAK.A	sp|P49006|MRP_HUMAN_UNMAPPED	1452.61	2	1452.61	727.314	4.14	1888.51	-0.4812	2	0	-0.0007	0.579	0.33
0.9621	20160902_01_K562_TiO2_105min_01-Sample003.10314.10314.3	10314	0.363	0.059	0.278	0.002	R.APQTS[167.00]SSPPPVR.R	sp|Q8IYB3|SRRM1_HUMAN_UNMAPPED	1302.6	3	1302.6	435.206	9.79	1889.12	5.438	2	0	0.0071	0.283	0.001
0.9817	20160902_01_K562_TiO2_105min_01-Sample003.10325.10325.3	10325	0.427	0.056	0.233	0.003	R.APQTS[167.00]SSPPPVR.R	sp|Q8IYB3|SRRM1_HUMAN_UNMAPPED	1302.6	3	1302.61	435.206	9.79	1890.33	6.4337	2	0	0.0084	0.309	0.001
0.9996	20160902_01_K562_TiO2_105min_01-Sample003.10330.10330.2	10330	0.541	0.211	0.261	0.001	R.S[167.00]PGSPVGEGTGSPPK.W	sp|P35611|ADDA_HUMAN_UNMAPPED	1432.62	2	1432.62	717.319	5.72	1891.13	0.7667	2	0	0.0011	0.48	0.03
0.9986	20160902_01_K562_TiO2_105min_01-Sample003.10334.10334.3	10334	0.459	0.101	0.241	0.005	R.APQTSSS[167.00]PPPVR.R	sp|Q8IYB3|SRRM1_HUMAN_UNMAPPED	1302.6	3	1302.61	435.206	9.79	1891.64	12.1014	2	0	0.0158	0.363	0
0.9392	20160902_01_K562_TiO2_105min_01-Sample003.10336.10336.2	10336	0.381	0.013	0.263	-0.008	R.QSLPAS[167.00]PR.A	sp|Q3KQU3|MA7D1_HUMAN_UNMAPPED	934.427	2	934.412	468.221	9.75	1891.84	-16.7659	2	0	-0.0157	0.243	0.013
0.9877	20160902_01_K562_TiO2_105min_01-Sample003.10341.10341.3	10341	0.348	0.1	0.301	0.005	R.APQTS[167.00]SSPPPVR.R	sp|Q8IYB3|SRRM1_HUMAN_UNMAPPED	1302.6	3	1302.61	435.206	9.79	1892.65	11.4121	2	0	0.0149	0.324	0.001
0.9766	20160902_01_K562_TiO2_105min_01-Sample003.10355.10355.2	10355	0.447	0.128	0.283	0.001	K.SLS[167.00]PGVSR.D	sp|Q9UKV3|ACINU_HUMAN_UNMAPPED	881.401	2	881.403	441.708	9.47	1895.17	2.7167	2	0	0.0024	0.383	0.128
0.9949	20160902_01_K562_TiO2_105min_01-Sample003.10362.10362.3	10362	0.37	0.196	0.204	-0.002	R.VSDQNS[167.00]PVLPKK.S	sp|Q9UPU5|UBP24_HUMAN_UNMAPPED	1390.69	3	1390.68	464.569	8.56	1896.38	-4.0898	2	0	-0.0057	0.434	0.104
0.9949	20160902_01_K562_TiO2_105min_01-Sample003.10371.10371.2	10371	0.286	0.11	0.191	-0.003	R.QGS[167.00]PVAAGAPAK.Q	sp|Q9NZI8|IF2B1_HUMAN_UNMAPPED	1132.53	2	1132.52	567.271	8.75	1898.09	-5.6411	2	0	-0.0064	0.326	0.11
0.9993	20160902_01_K562_TiO2_105min_01-Sample003.10375.10375.3	10375	0.421	0.174	0.204	0.335	R.GDVTAEEAAGAS[167.00]PAK.A	sp|P49006|MRP_HUMAN_UNMAPPED	1452.61	3	1453.62	485.212	4.14	1898.8	690.081	2	0	1.0052	0.418	0.174
0.9989	20160902_01_K562_TiO2_105min_01-Sample003.10376.10376.2	10376	0.417	0.307	0.306	-0.002	R.GLPPS[167.00]M[147.04]ER.G	sp|P38159|HNRPG_HUMAN_UNMAPPED	981.399	2	981.395	491.707	6	1898.9	-4.4742	2	0	-0.0044	0.544	0.307
0.9975	20160902_01_K562_TiO2_105min_01-Sample003.10377.10377.3	10377	0.352	0.17	0.289	0	R.TVKEPEGPPPS[167.00]PGK.G	sp|P58012|FOXL2_HUMAN_UNMAPPED	1498.71	3	1498.71	500.576	5.81	1899	-0.5993	2	1	-0.0009	0.404	0.17
0.9967	20160902_01_K562_TiO2_105min_01-Sample003.10379.10379.3	10379	0.282	0.107	0.301	0	K.C[160.03]DSS[167.00]PDSAEDVRK.V	sp|P02765|FETUA_HUMAN_UNMAPPED	1544.58	3	1544.58	515.868	4.23	1899.2	-0.5815	2	0	-0.0009	0.321	0.013
0.9948	20160902_01_K562_TiO2_105min_01-Sample003.10386.10386.2	10386	0.551	0.166	0.147	0	M.n[43.02]SSS[167.00]PVNVK.K	sp|Q00839|HNRPU_HUMAN_UNMAPPED	938.411	2	938.412	470.213	8.47	1900.21	0.957	1	0	0.0009	0.451	0.01
0.9442	20160902_01_K562_TiO2_105min_01-Sample003.10389.10389.2	10389	0.323	0.107	0.332	0	M.n[43.02]SGS[167.00]SSVAAMKK.V	sp|P63218|GBG5_HUMAN_UNMAPPED	1173.51	2	1173.51	587.762	10	1900.81	-0.2552	1	0	-0.0003	0.278	0.004
0.9477	20160902_01_K562_TiO2_105min_01-Sample003.10391.10391.3	10391	0.36	0.067	0.263	0.335	R.SHISDQS[167.00]PLSSK.R	sp|P42166|LAP2A_HUMAN_UNMAPPED	1364.6	3	1365.6	455.873	6.46	1901.12	733.292	2	0	1.0036	0.291	0.052
0.9773	20160902_01_K562_TiO2_105min_01-Sample003.10393.10393.2	10393	0.45	0.001	0.229	-0.003	K.ATVTPS[167.00]PVK.G	sp|Q9H1E3|NUCKS_HUMAN_UNMAPPED	978.479	2	978.473	490.247	8.8	1901.32	-6.0174	2	0	-0.0059	0.271	0.001
0.994	20160902_01_K562_TiO2_105min_01-Sample003.10394.10394.3	10394	0.359	0.123	0.272	0.33	K.AEGEPQEES[167.00]PLKSK.S	sp|Q9NYF8|BCLF1_HUMAN_UNMAPPED	1607.71	3	1608.7	536.91	4.49	1901.42	613.631	2	1	0.989	0.352	0.06
0.9993	20160902_01_K562_TiO2_105min_01-Sample003.10396.10396.2	10396	0.602	0.386	0.211	0	R.SVS[167.00]PC[160.03]SNVESR.L	sp|Q9UQ35|SRRM2_HUMAN_UNMAPPED	1300.51	2	1300.51	651.263	5.72	1901.82	-0.4606	2	0	-0.0006	0.618	0.111
0.9754	20160902_01_K562_TiO2_105min_01-Sample003.10400.10400.2	10400	0.433	0.136	0.228	0.506	K.SLS[167.00]PGVSR.D	sp|Q9UKV3|ACINU_HUMAN_UNMAPPED	881.401	2	882.414	441.708	9.47	1902.44	1145.37	2	0	1.013	0.385	0.136
0.9658	20160902_01_K562_TiO2_105min_01-Sample003.10403.10403.2	10403	0.369	0.058	0.282	0.501	R.YFQS[167.00]PSR.S	sp|Q16629|SFRS7_HUMAN_UNMAPPED	963.385	2	964.387	482.7	8.75	1902.74	1036.22	2	0	1.0014	0.284	0.058
0.9941	20160902_01_K562_TiO2_105min_01-Sample003.10415.10415.2	10415	0.507	0.077	0.252	0.002	K.IQSSLSSAS[167.00]PSK.A	sp|Q5W0B1|RN219_HUMAN_UNMAPPED	1270.58	2	1270.59	636.298	8.75	1904.15	3.7718	2	0	0.0048	0.365	0.042
0.984	20160902_01_K562_TiO2_105min_01-Sample003.10420.10420.2	10420	0.501	0.024	0.217	-0.001	R.YFQS[167.00]PSR.S	sp|Q16629|SFRS7_HUMAN_UNMAPPED	963.385	2	963.384	482.7	8.75	1904.87	-1.243	2	0	-0.0012	0.319	0.024
0.9991	20160902_01_K562_TiO2_105min_01-Sample003.10423.10423.3	10423	0.459	0.228	0.158	0	R.GS[167.00]SPGPRPVEGTPASR.T	sp|Q13112|CAF1B_HUMAN_UNMAPPED	1630.75	3	1630.75	544.589	9.6	1905.47	0.6121	2	0	0.001	0.474	0.021
0.9982	20160902_01_K562_TiO2_105min_01-Sample003.10426.10426.2	10426	0.383	0.196	0.221	-0.001	R.IAQVS[167.00]PGPR.D	sp|Q9NQS7|INCE_HUMAN_UNMAPPED	1003.49	2	1003.48	502.75	9.75	1906.09	-2.2874	2	0	-0.0023	0.434	0.196
0.9993	20160902_01_K562_TiO2_105min_01-Sample003.10435.10435.3	10435	0.416	0.228	0.226	-0.001	R.SSPNVANQPPS[167.00]PGGK.S	sp|P55196|AFAD_HUMAN_UNMAPPED	1515.67	3	1515.67	506.231	8.47	1907.61	-2.568	2	0	-0.0039	0.469	0.225
0.9997	20160902_01_K562_TiO2_105min_01-Sample003.10449.10449.2	10449	0.654	0.406	0.14	-0.002	R.GDVTAEEAAGAS[167.00]PAK.A	sp|P49006|MRP_HUMAN_UNMAPPED	1452.61	2	1452.61	727.314	4.14	1909.33	-2.6811	2	0	-0.0039	0.641	0.399
0.9997	20160902_01_K562_TiO2_105min_01-Sample003.10459.10459.2	10459	0.564	0.431	0.193	0	R.Q[111.03]GS[167.00]PVAAGAPAK.Q	sp|Q9NZI8|IF2B1_HUMAN_UNMAPPED	1115.5	2	1115.5	558.758	8.75	1910.45	-0.8054	2	0	-0.0009	0.644	0.431
0.9786	20160902_01_K562_TiO2_105min_01-Sample003.10466.10466.2	10466	0.605	0.05	0.215	-0.001	K.LDSQVS[167.00]PK.L	sp|Q5FWF5|ESCO1_HUMAN_UNMAPPED	952.427	2	952.425	477.221	5.84	1911.27	-2.0955	2	0	-0.002	0.396	0.05
0.9996	20160902_01_K562_TiO2_105min_01-Sample003.10471.10471.2	10471	0.566	0.198	0.201	-0.004	R.S[167.00]PGSPVGEGTGSPPK.W	sp|P35611|ADDA_HUMAN_UNMAPPED	1432.62	2	1432.62	717.319	5.72	1911.77	-5.2278	2	0	-0.0075	0.479	0.005
0.9968	20160902_01_K562_TiO2_105min_01-Sample003.10474.10474.2	10474	0.529	0.244	0.202	0.002	K.NDIS[167.00]PPGR.F	sp|Q2NKX8|ERC6L_HUMAN_UNMAPPED	934.391	2	934.396	468.203	5.84	1912.19	5.126	2	0	0.0048	0.502	0.244
0.9585	20160902_01_K562_TiO2_105min_01-Sample003.10475.10475.2	10475	0.415	0.04	0.212	0.501	K.LDSQVS[167.00]PK.L	sp|Q5FWF5|ESCO1_HUMAN_UNMAPPED	952.427	2	953.428	477.221	5.84	1912.29	1047.89	2	0	1.0012	0.288	0.04
0.9385	20160902_01_K562_TiO2_105min_01-Sample003.10480.10480.3	10480	0.4	0.026	0.176	0.001	R.TSS[167.00]GTSLSAMHSSGSSGK.G	sp|Q12888|TP53B_HUMAN_UNMAPPED	1747.71	3	1747.71	583.577	8.44	1912.99	1.1995	2	0	0.0021	0.266	0.019
0.9985	20160902_01_K562_TiO2_105min_01-Sample003.10491.10491.2	10491	0.515	0.114	0.163	-0.001	R.APQTSSS[167.00]PPPVR.R	sp|Q8IYB3|SRRM1_HUMAN_UNMAPPED	1302.6	2	1302.59	652.306	9.79	1915.43	-1.9163	2	0	-0.0025	0.397	0.006
0.9777	20160902_01_K562_TiO2_105min_01-Sample003.10494.10494.2	10494	0.627	0.202	0.241	-0.002	K.SLS[167.00]PGVSR.D	sp|Q9UKV3|ACINU_HUMAN_UNMAPPED	881.401	2	881.396	441.708	9.47	1915.85	-4.8675	2	0	-0.0043	0.505	0.202
0.9949	20160902_01_K562_TiO2_105min_01-Sample003.10506.10506.3	10506	0.408	0.118	0.282	0	R.APQTS[167.00]SSPPPVR.R	sp|Q8IYB3|SRRM1_HUMAN_UNMAPPED	1302.6	3	1302.6	435.206	9.79	1917.17	-0.4596	2	0	-0.0006	0.36	0.001
0.9776	20160902_01_K562_TiO2_105min_01-Sample003.10511.10511.3	10511	0.381	0.217	0.274	0.001	R.KNGSTAVAESVAS[167.00]PQK.T	sp|Q12888|TP53B_HUMAN_UNMAPPED	1652.78	3	1652.78	551.933	8.59	1917.67	1.993	2	0	0.0033	0.456	0.113
0.991	20160902_01_K562_TiO2_105min_01-Sample003.10525.10525.3	10525	0.347	0.119	0.253	0.337	K.C[160.03]DSSPDS[167.00]AEDVRK.V	sp|P02765|FETUA_HUMAN_UNMAPPED	1544.58	3	1545.59	515.868	4.23	1919.61	652.326	2	0	1.0102	0.345	0.013
0.9948	20160902_01_K562_TiO2_105min_01-Sample003.10532.10532.3	10532	0.384	0.162	0.287	-0.002	R.VSDQNS[167.00]PVLPKK.S	sp|Q9UPU5|UBP24_HUMAN_UNMAPPED	1390.69	3	1390.68	464.569	8.56	1920.73	-3.7311	2	0	-0.0052	0.399	0.089
0.9949	20160902_01_K562_TiO2_105min_01-Sample003.10533.10533.2	10533	0.582	0.207	0.154	-0.001	M.n[43.02]SSS[167.00]PVNVK.K	sp|Q00839|HNRPU_HUMAN_UNMAPPED	938.411	2	938.41	470.213	8.47	1920.83	-1.1697	1	0	-0.0011	0.492	0.022
0.9989	20160902_01_K562_TiO2_105min_01-Sample003.10535.10535.2	10535	0.433	0.302	0.26	0.002	R.GLPPS[167.00]M[147.04]ER.G	sp|P38159|HNRPG_HUMAN_UNMAPPED	981.399	2	981.403	491.707	6	1921.13	4.0674	2	0	0.004	0.539	0.302
0.9974	20160902_01_K562_TiO2_105min_01-Sample003.10544.10544.2	10544	0.527	0.089	0.153	-0.001	K.ATVTPS[167.00]PVK.G	sp|Q9H1E3|NUCKS_HUMAN_UNMAPPED	978.479	2	978.477	490.247	8.8	1922.55	-2.1418	2	0	-0.0021	0.383	0.089
0.9986	20160902_01_K562_TiO2_105min_01-Sample003.10553.10553.2	10553	0.472	0.134	0.171	0.001	R.LDSS[167.00]PVSSPR.K	sp|O60293|ZC3H1_HUMAN_UNMAPPED	1123.49	2	1123.49	562.753	5.84	1923.67	1.155	2	0	0.0013	0.397	0.056
0.9914	20160902_01_K562_TiO2_105min_01-Sample003.10562.10562.2	10562	0.324	0.13	0.213	-0.001	M.n[43.02]SS[167.00]SPVNVKK.L	sp|Q00839|HNRPU_HUMAN_UNMAPPED	1066.51	2	1066.5	534.26	10	1924.79	-1.8718	1	0	-0.002	0.355	0.001
0.9971	20160902_01_K562_TiO2_105min_01-Sample003.10570.10570.3	10570	0.385	0.23	0.186	0.637	R.ITPPAAKPGS[167.00]PQAK.S	sp|P35658|NU214_HUMAN_UNMAPPED	1441.73	3	1443.64	481.585	10	1925.91	1321.52	2	0	1.9118	0.47	0.23
0.9989	20160902_01_K562_TiO2_105min_01-Sample003.10573.10573.3	10573	0.447	0.206	0.158	0.001	R.GS[167.00]SPGPRPVEGTPASR.T	sp|Q13112|CAF1B_HUMAN_UNMAPPED	1630.75	3	1630.75	544.589	9.6	1926.21	1.3466	2	0	0.0022	0.453	0.049
0.9986	20160902_01_K562_TiO2_105min_01-Sample003.10580.10580.2	10580	0.581	0.286	0.172	0	R.IAQVS[167.00]PGPR.D	sp|Q9NQS7|INCE_HUMAN_UNMAPPED	1003.49	2	1003.49	502.75	9.75	1927.03	0.4973	2	0	0.0005	0.546	0.286
0.9992	20160902_01_K562_TiO2_105min_01-Sample003.10590.10590.3	10590	0.574	0.36	0.176	0	R.ITPPAAKPGS[167.00]PQAK.S	sp|P35658|NU214_HUMAN_UNMAPPED	1441.73	3	1441.73	481.585	10	1928.15	1.0382	2	0	0.0015	0.595	0.36
0.9937	20160902_01_K562_TiO2_105min_01-Sample003.10591.10591.3	10591	0.407	0.189	0.172	0.638	R.ITPPAAKPGS[167.00]PQAK.S	sp|P35658|NU214_HUMAN_UNMAPPED	1441.73	3	1443.65	481.585	10	1928.25	1323.38	2	0	1.9145	0.43	0.189
0.9992	20160902_01_K562_TiO2_105min_01-Sample003.10601.10601.3	10601	0.465	0.274	0.183	0.638	R.ITPPAAKPGS[167.00]PQAK.S	sp|P35658|NU214_HUMAN_UNMAPPED	1441.73	3	1443.65	481.585	10	1929.47	1323.52	2	0	1.9147	0.515	0.274
0.9708	20160902_01_K562_TiO2_105min_01-Sample003.10603.10603.2	10603	0.432	0.24	0.232	-0.004	R.SIS[167.00]SPNVNR.L	sp|Q9NQT8|KI13B_HUMAN_UNMAPPED	1052.47	2	1052.46	527.24	9.47	1929.67	-6.8281	2	0	-0.0072	0.482	0.046
0.999	20160902_01_K562_TiO2_105min_01-Sample003.10607.10607.2	10607	0.314	0.173	0.228	-0.02	R.GDVTAEEAAGAS[167.00]PAK.A	sp|P49006|MRP_HUMAN_UNMAPPED	1452.61	2	1452.57	727.314	4.14	1930.07	-27.2929	2	0	-0.0397	0.409	0.094
0.9939	20160902_01_K562_TiO2_105min_01-Sample003.10612.10612.3	10612	0.387	0.196	0.181	0.637	R.ITPPAAKPGS[167.00]PQAK.S	sp|P35658|NU214_HUMAN_UNMAPPED	1441.73	3	1443.64	481.585	10	1930.69	1321.11	2	0	1.9112	0.434	0.196
0.9997	20160902_01_K562_TiO2_105min_01-Sample003.10617.10617.2	10617	0.576	0.439	0.201	0.001	R.Q[111.03]GS[167.00]PVAAGAPAK.Q	sp|Q9NZI8|IF2B1_HUMAN_UNMAPPED	1115.5	2	1115.5	558.758	8.75	1931.19	1.4317	2	0	0.0016	0.65	0.439
0.9692	20160902_01_K562_TiO2_105min_01-Sample003.10624.10624.2	10624	0.427	0.042	0.255	-0.005	K.LDSQVS[167.00]PK.L	sp|Q5FWF5|ESCO1_HUMAN_UNMAPPED	952.427	2	952.416	477.221	5.84	1932.01	-11.5252	2	0	-0.011	0.296	0.042
0.9983	20160902_01_K562_TiO2_105min_01-Sample003.10626.10626.3	10626	0.465	0.261	0.168	0.639	R.ITPPAAKPGS[167.00]PQAK.S	sp|P35658|NU214_HUMAN_UNMAPPED	1441.73	3	1443.65	481.585	10	1932.21	1324.42	2	0	1.916	0.503	0.261
0.9995	20160902_01_K562_TiO2_105min_01-Sample003.10629.10629.2	10629	0.532	0.179	0.242	-0.001	R.S[167.00]PGSPVGEGTGSPPK.W	sp|P35611|ADDA_HUMAN_UNMAPPED	1432.62	2	1432.62	717.319	5.72	1932.51	-1.6032	2	0	-0.0023	0.454	0.012
0.9968	20160902_01_K562_TiO2_105min_01-Sample003.10632.10632.2	10632	0.499	0.23	0.248	0.002	K.NDIS[167.00]PPGR.F	sp|Q2NKX8|ERC6L_HUMAN_UNMAPPED	934.391	2	934.395	468.203	5.84	1932.93	4.6988	2	0	0.0044	0.483	0.23
0.9959	20160902_01_K562_TiO2_105min_01-Sample003.10634.10634.3	10634	0.396	0.214	0.18	0.636	R.ITPPAAKPGS[167.00]PQAK.S	sp|P35658|NU214_HUMAN_UNMAPPED	1441.73	3	1443.64	481.585	10	1933.13	1319.73	2	0	1.9092	0.454	0.214
0.948	20160902_01_K562_TiO2_105min_01-Sample003.10636.10636.2	10636	0.285	0.127	0.263	0.504	R.SIS[167.00]SPNVNR.L	sp|Q9NQT8|KI13B_HUMAN_UNMAPPED	1052.47	2	1053.47	527.24	9.47	1933.33	955.671	2	0	1.0087	0.349	0.033
0.9979	20160902_01_K562_TiO2_105min_01-Sample003.10640.10640.2	10640	0.695	0.034	0.196	0.006	K.EQSEVSVS[167.00]PR.A	sp|Q7L4I2|RSRC2_HUMAN_UNMAPPED	1196.51	2	1196.52	599.261	4.53	1933.73	10.1791	2	0	0.0122	0.437	0.034
0.998	20160902_01_K562_TiO2_105min_01-Sample003.10646.10646.3	10646	0.434	0.253	0.173	0.638	R.ITPPAAKPGS[167.00]PQAK.S	sp|P35658|NU214_HUMAN_UNMAPPED	1441.73	3	1443.65	481.585	10	1934.45	1322.42	2	0	1.9131	0.493	0.253
0.9992	20160902_01_K562_TiO2_105min_01-Sample003.10657.10657.3	10657	0.471	0.276	0.159	0.637	R.ITPPAAKPGS[167.00]PQAK.S	sp|P35658|NU214_HUMAN_UNMAPPED	1441.73	3	1443.65	481.585	10	1935.67	1321.73	2	0	1.9121	0.517	0.264
0.9847	20160902_01_K562_TiO2_105min_01-Sample003.10662.10662.2	10662	0.394	0.047	0.305	-0.004	R.APQTSSS[167.00]PPPVR.R	sp|Q8IYB3|SRRM1_HUMAN_UNMAPPED	1302.6	2	1302.59	652.306	9.79	1936.17	-6.0555	2	0	-0.0079	0.284	0.01
0.9773	20160902_01_K562_TiO2_105min_01-Sample003.10666.10666.2	10666	0.41	0.176	0.281	0.003	K.SLS[167.00]PGVSR.D	sp|Q9UKV3|ACINU_HUMAN_UNMAPPED	881.401	2	881.406	441.708	9.47	1936.69	5.6598	2	0	0.005	0.418	0.176
0.9992	20160902_01_K562_TiO2_105min_01-Sample003.10668.10668.3	10668	0.46	0.284	0.168	0.64	R.ITPPAAKPGS[167.00]PQAK.S	sp|P35658|NU214_HUMAN_UNMAPPED	1441.73	3	1443.65	481.585	10	1936.89	1326.42	2	0	1.9189	0.523	0.284
0.9986	20160902_01_K562_TiO2_105min_01-Sample003.10670.10670.3	10670	0.342	0.208	0.183	0.67	R.GS[167.00]SPGPRPVEGTPASR.T	sp|Q13112|CAF1B_HUMAN_UNMAPPED	1630.75	3	1632.76	544.589	9.6	1937.09	1228.65	2	0	2.0098	0.448	0.045
0.9987	20160902_01_K562_TiO2_105min_01-Sample003.10677.10677.2	10677	0.395	0.16	0.264	-0.001	K.LPS[167.00]PAPAR.K	sp|Q8IY33|MILK2_HUMAN_UNMAPPED	887.427	2	887.424	444.721	9.75	1937.91	-2.8108	2	0	-0.0025	0.399	0.16
0.9777	20160902_01_K562_TiO2_105min_01-Sample003.10681.10681.3	10681	0.407	0.251	0.204	0	R.KNGSTAVAESVAS[167.00]PQK.T	sp|Q12888|TP53B_HUMAN_UNMAPPED	1652.78	3	1652.78	551.933	8.59	1938.31	0.0604	2	0	0.0001	0.491	0.061
0.9908	20160902_01_K562_TiO2_105min_01-Sample003.10705.10705.2	10705	0.292	0.168	0.234	0.001	R.FGGS[167.00]GSQVDSAR.M	sp|Q13200|PSMD2_HUMAN_UNMAPPED	1246.5	2	1246.5	624.256	5.84	1941.05	1.5218	2	0	0.0019	0.405	0.036
0.995	20160902_01_K562_TiO2_105min_01-Sample003.10710.10710.2	10710	0.606	0.263	0.21	0	M.n[43.02]SSS[167.00]PVNVK.K	sp|Q00839|HNRPU_HUMAN_UNMAPPED	938.411	2	938.411	470.213	8.47	1941.67	-0.2127	1	0	-0.0002	0.537	0.011
0.9976	20160902_01_K562_TiO2_105min_01-Sample003.10711.10711.2	10711	0.471	0.327	0.348	0.003	R.GLPPS[167.00]M[147.04]ER.G	sp|P38159|HNRPG_HUMAN_UNMAPPED	981.399	2	981.405	491.707	6	1941.77	5.9995	2	0	0.0059	0.45	0.327
0.9704	20160902_01_K562_TiO2_105min_01-Sample003.10719.10719.2	10719	0.569	0.242	0.335	0	K.ISGQLS[167.00]PR.L	sp|Q66K64|DCA15_HUMAN_UNMAPPED	936.443	2	936.443	469.229	9.75	1942.79	-0.4262	2	0	-0.0004	0.453	0.242
0.9976	20160902_01_K562_TiO2_105min_01-Sample003.10721.10721.2	10721	0.495	0.117	0.217	-0.002	K.ATVTPS[167.00]PVK.G	sp|Q9H1E3|NUCKS_HUMAN_UNMAPPED	978.479	2	978.475	490.247	8.8	1942.99	-3.7736	2	0	-0.0037	0.392	0.117
0.9991	20160902_01_K562_TiO2_105min_01-Sample003.10725.10725.2	10725	0.357	0.252	0.285	-0.002	R.GFS[167.00]DSGGGPPAK.Q	sp|Q9H307|PININ_HUMAN_UNMAPPED	1155.46	2	1155.46	578.737	5.84	1943.39	-3.3694	2	0	-0.0039	0.497	0.146
0.9911	20160902_01_K562_TiO2_105min_01-Sample003.10731.10731.2	10731	0.254	0.118	0.221	0.501	M.n[43.02]SSS[167.00]PVNVK.K	sp|Q00839|HNRPU_HUMAN_UNMAPPED	938.411	2	939.413	470.213	8.47	1944.11	1063.92	1	0	1.0016	0.338	0.011
0.9451	20160902_01_K562_TiO2_105min_01-Sample003.10734.10734.2	10734	0.331	0.092	0.256	-0.184	R.LDSS[167.00]PVSSPR.K	sp|O60293|ZC3H1_HUMAN_UNMAPPED	1123.49	2	1123.12	562.753	5.84	1944.41	-327.96	2	0	-0.369	0.309	0.032
0.9946	20160902_01_K562_TiO2_105min_01-Sample003.10743.10743.2	10743	0.301	0.148	0.237	-0.002	M.n[43.02]SS[167.00]SPVNVKK.L	sp|Q00839|HNRPU_HUMAN_UNMAPPED	1066.51	2	1066.5	534.26	10	1945.73	-3.182	1	0	-0.0034	0.378	0.014
0.9853	20160902_01_K562_TiO2_105min_01-Sample003.10747.10747.3	10747	0.392	0.073	0.27	-0.087	R.APQTSSS[167.00]PPPVR.R	sp|Q8IYB3|SRRM1_HUMAN_UNMAPPED	1302.6	3	1302.34	435.206	9.79	1946.55	-200.558	2	0	-0.2618	0.31	0
0.9489	20160902_01_K562_TiO2_105min_01-Sample003.10749.10749.2	10749	0.334	0.049	0.182	0.502	R.LDSS[167.00]PVSSPR.K	sp|O60293|ZC3H1_HUMAN_UNMAPPED	1123.49	2	1124.49	562.753	5.84	1947.15	890.539	2	0	1.0032	0.259	0.042
0.9958	20160902_01_K562_TiO2_105min_01-Sample003.10752.10752.3	10752	0.561	0.362	0.206	-0.002	R.RGNDPLTS[167.00]SPGR.S	sp|P49736|MCM2_HUMAN_UNMAPPED	1335.59	3	1335.59	446.205	9.6	1947.57	-4.7811	2	0	-0.0064	0.595	0.01
0.9986	20160902_01_K562_TiO2_105min_01-Sample003.10756.10756.2	10756	0.561	0.324	0.199	0	R.IAQVS[167.00]PGPR.D	sp|Q9NQS7|INCE_HUMAN_UNMAPPED	1003.49	2	1003.48	502.75	9.75	1947.97	-0.5967	2	0	-0.0006	0.568	0.324
0.997	20160902_01_K562_TiO2_105min_01-Sample003.10757.10757.3	10757	0.299	0.155	0.227	0.095	K.KAEPSEVDMNS[167.00]PK.S	sp|Q9NR30|DDX21_HUMAN_UNMAPPED	1510.64	3	1510.92	504.553	4.68	1948.07	189.108	2	0	0.2863	0.387	0.155
0.9992	20160902_01_K562_TiO2_105min_01-Sample003.10764.10764.3	10764	0.599	0.366	0.185	0.002	R.ITPPAAKPGS[167.00]PQAK.S	sp|P35658|NU214_HUMAN_UNMAPPED	1441.73	3	1441.74	481.585	10	1948.89	3.1839	2	0	0.0046	0.604	0.329
0.998	20160902_01_K562_TiO2_105min_01-Sample003.10771.10771.2	10771	0.339	0.143	0.316	0.007	R.SSPNVANQPPS[167.00]PGGK.S	sp|P55196|AFAD_HUMAN_UNMAPPED	1515.67	2	1515.69	758.843	8.47	1949.59	9.5539	2	0	0.0145	0.372	0.143
0.9617	20160902_01_K562_TiO2_105min_01-Sample003.10775.10775.2	10775	0.458	0.224	0.313	-0.522	K.ISGQLS[167.00]PR.L	sp|Q66K64|DCA15_HUMAN_UNMAPPED	936.443	2	935.399	469.229	9.75	1950.11	-1113.49	2	0	-1.0438	0.471	0.224
0.9958	20160902_01_K562_TiO2_105min_01-Sample003.10776.10776.3	10776	0.251	0.095	0.257	0.008	R.SSPNVANQPPS[167.00]PGGK.S	sp|P55196|AFAD_HUMAN_UNMAPPED	1515.67	3	1515.7	506.231	8.47	1950.21	15.5394	2	0	0.0236	0.302	0.091
0.9993	20160902_01_K562_TiO2_105min_01-Sample003.10777.10777.3	10777	0.498	0.3	0.201	0	R.GS[167.00]SPGPRPVEGTPASR.T	sp|Q13112|CAF1B_HUMAN_UNMAPPED	1630.75	3	1630.75	544.589	9.6	1950.31	-0.306	2	0	-0.0005	0.54	0.044
0.9974	20160902_01_K562_TiO2_105min_01-Sample003.10778.10778.4	10778	0.465	0.137	0.157	0.001	K.KLGAGEGGEASVS[167.00]PEKTSTTSK.G	sp|Q13428|TCOF_HUMAN_UNMAPPED	2200.03	4	2200.03	551.014	6.23	1950.41	1.3611	2	1	0.003	0.397	0.022
0.9989	20160902_01_K562_TiO2_105min_01-Sample003.10780.10780.3	10780	0.58	0.267	0.325	0.001	K.APVQPQQS[167.00]PAAAPGGTDEKPSGK.E	sp|Q13200|PSMD2_HUMAN_UNMAPPED	2297.07	3	2297.07	766.697	6.11	1950.81	1.6086	2	0	0.0037	0.514	0.267
0.9997	20160902_01_K562_TiO2_105min_01-Sample003.10787.10787.2	10787	0.506	0.379	0.204	0	R.Q[111.03]GS[167.00]PVAAGAPAK.Q	sp|Q9NZI8|IF2B1_HUMAN_UNMAPPED	1115.5	2	1115.5	558.758	8.75	1951.63	-0.8054	2	0	-0.0009	0.603	0.379
0.9994	20160902_01_K562_TiO2_105min_01-Sample003.10794.10794.2	10794	0.541	0.29	0.233	0	K.SGPS[167.00]PLSSPNGK.L	sp|O75179|ANR17_HUMAN_UNMAPPED	1206.53	2	1206.53	604.271	8.47	1952.65	0.5792	2	0	0.0007	0.539	0.021
0.9991	20160902_01_K562_TiO2_105min_01-Sample003.10796.10796.2	10796	0.465	0.155	0.311	-0.004	R.S[167.00]PGSPVGEGTGSPPK.W	sp|P35611|ADDA_HUMAN_UNMAPPED	1432.62	2	1432.61	717.319	5.72	1953.05	-6.2037	2	0	-0.0089	0.413	0.029
0.999	20160902_01_K562_TiO2_105min_01-Sample003.10797.10797.2	10797	0.614	0.08	0.148	0	R.SGAQASST[181.01]PLSPTR.L	sp|P02545|LMNA_HUMAN_UNMAPPED	1438.65	2	1438.64	720.33	9.47	1953.25	-0.4165	2	0	-0.0006	0.421	0.026
0.9968	20160902_01_K562_TiO2_105min_01-Sample003.10806.10806.2	10806	0.459	0.112	0.198	0.002	R.EIESS[167.00]PQYR.L	sp|Q8WWM7|ATX2L_HUMAN_UNMAPPED	1187.49	2	1187.49	594.75	4.53	1954.27	3.5309	2	0	0.0042	0.373	0.042
0.9982	20160902_01_K562_TiO2_105min_01-Sample003.10807.10807.2	10807	0.748	0.06	0.134	0.002	K.EQSEVSVS[167.00]PR.A	sp|Q7L4I2|RSRC2_HUMAN_UNMAPPED	1196.51	2	1196.51	599.261	4.53	1954.37	2.5865	2	0	0.0031	0.481	0.06
0.9917	20160902_01_K562_TiO2_105min_01-Sample003.10819.10819.2	10819	0.39	0.155	0.325	-0.002	K.VLTANSNPS[167.00]SPSAAK.R	sp|Q9NV56|MRGBP_HUMAN_UNMAPPED	1522.7	2	1522.7	762.359	8.72	1955.7	-2.0988	2	0	-0.0032	0.372	0.001
0.9939	20160902_01_K562_TiO2_105min_01-Sample003.10824.10824.3	10824	0.303	0.162	0.224	0.331	R.IQES[167.00]PGKVAAGR.L	sp|P49736|MCM2_HUMAN_UNMAPPED	1291.63	3	1292.62	431.55	8.75	1956.33	767.109	2	1	0.9939	0.396	0.162
0.9952	20160902_01_K562_TiO2_105min_01-Sample003.10835.10835.2	10835	0.386	0.133	0.238	0.002	K.NDIS[167.00]PPGR.F	sp|Q2NKX8|ERC6L_HUMAN_UNMAPPED	934.391	2	934.394	468.203	5.84	1957.56	3.3105	2	0	0.0031	0.37	0.133
0.9994	20160902_01_K562_TiO2_105min_01-Sample003.10842.10842.2	10842	0.52	0.246	0.202	0.001	K.LPS[167.00]PAPAR.K	sp|Q8IY33|MILK2_HUMAN_UNMAPPED	887.427	2	887.428	444.721	9.75	1958.59	1.4616	2	0	0.0013	0.501	0.246
0.9538	20160902_01_K562_TiO2_105min_01-Sample003.10847.10847.3	10847	0.427	0.255	0.282	0.002	K.RKPS[167.00]PEPEGEVGPPK.L	sp|Q7Z5L9|I2BP2_HUMAN_UNMAPPED	1682.8	3	1682.81	561.942	6.23	1959.09	3.6777	2	0	0.0062	0.495	0.255
0.9498	20160902_01_K562_TiO2_105min_01-Sample003.10866.10866.3	10866	0.228	0.088	0.28	0.667	R.GS[167.00]SPGPRPVEGTPASR.T	sp|Q13112|CAF1B_HUMAN_UNMAPPED	1630.75	3	1632.75	544.589	9.6	1961.25	1223.83	2	0	2.0019	0.291	0.036
0.9995	20160902_01_K562_TiO2_105min_01-Sample003.10881.10881.2	10881	0.469	0.326	0.244	0.002	R.LEGVDGGQS[167.00]PR.A	sp|O00418|EF2K_HUMAN_UNMAPPED	1193.51	2	1193.51	597.761	4.37	1962.88	3.8477	2	0	0.0046	0.559	0.326
0.9936	20160902_01_K562_TiO2_105min_01-Sample003.10885.10885.2	10885	0.537	0.25	0.206	0.001	R.SSS[167.00]PVGLAK.W	sp|Q9NRA8|4ET_HUMAN_UNMAPPED	924.432	2	924.434	463.223	8.47	1963.4	1.9429	2	0	0.0018	0.509	0.02
0.989	20160902_01_K562_TiO2_105min_01-Sample003.10889.10889.2	10889	0.315	0.15	0.323	-0.505	R.IAQVS[167.00]PGPR.D	sp|Q9NQS7|INCE_HUMAN_UNMAPPED	1003.49	2	1002.48	502.75	9.75	1963.8	-1005.68	2	0	-1.0102	0.368	0.15
0.9996	20160902_01_K562_TiO2_105min_01-Sample003.10893.10893.2	10893	0.562	0.379	0.291	-0.001	R.GFS[167.00]DSGGGPPAK.Q	sp|Q9H307|PININ_HUMAN_UNMAPPED	1155.46	2	1155.46	578.737	5.84	1964.2	-2.0735	2	0	-0.0024	0.607	0.298
0.9699	20160902_01_K562_TiO2_105min_01-Sample003.10897.10897.2	10897	0.335	0.169	0.284	-0.002	K.ISGQLS[167.00]PR.L	sp|Q66K64|DCA15_HUMAN_UNMAPPED	936.443	2	936.44	469.229	9.75	1964.72	-3.5164	2	0	-0.0033	0.403	0.169
0.9625	20160902_01_K562_TiO2_105min_01-Sample003.10902.10902.2	10902	0.444	0.118	0.333	0	R.Q[111.03]GSGRES[167.00]PSLASR.E	sp|Q8WWM7|ATX2L_HUMAN_UNMAPPED	1393.6	2	1393.6	697.807	9.6	1965.32	0.2866	2	1	0.0004	0.321	0.029
0.9811	20160902_01_K562_TiO2_105min_01-Sample003.10911.10911.2	10911	0.323	0.173	0.371	-0.001	M.n[43.02]SSS[167.00]PVNVKK.L	sp|Q00839|HNRPU_HUMAN_UNMAPPED	1066.51	2	1066.5	534.26	10	1966.44	-1.4038	1	0	-0.0015	0.263	0.021
0.9958	20160902_01_K562_TiO2_105min_01-Sample003.10924.10924.3	10924	0.63	0.32	0.139	0.001	R.RGNDPLTS[167.00]SPGR.S	sp|P49736|MCM2_HUMAN_UNMAPPED	1335.59	3	1335.6	446.205	9.6	1968.28	3.0629	2	0	0.0041	0.581	0.004
0.9992	20160902_01_K562_TiO2_105min_01-Sample003.10935.10935.3	10935	0.616	0.368	0.179	0	R.ITPPAAKPGS[167.00]PQAK.S	sp|P35658|NU214_HUMAN_UNMAPPED	1441.73	3	1441.73	481.585	10	1969.8	0.2769	2	0	0.0004	0.609	0.368
0.9997	20160902_01_K562_TiO2_105min_01-Sample003.10956.10956.2	10956	0.497	0.34	0.202	0	R.Q[111.03]GS[167.00]PVAAGAPAK.Q	sp|Q9NZI8|IF2B1_HUMAN_UNMAPPED	1115.5	2	1115.5	558.758	8.75	1972.64	-0.7159	2	0	-0.0008	0.572	0.34
0.9986	20160902_01_K562_TiO2_105min_01-Sample003.10960.10960.3	10960	0.435	0.179	0.179	0.001	R.Q[111.03]GSGRES[167.00]PSLASR.E	sp|Q8WWM7|ATX2L_HUMAN_UNMAPPED	1393.6	3	1393.6	465.54	9.6	1973.46	2.9356	2	1	0.0041	0.426	0.009
0.9985	20160902_01_K562_TiO2_105min_01-Sample003.10961.10961.2	10961	0.521	0.257	0.195	-0.002	R.IAQVS[167.00]PGPR.D	sp|Q9NQS7|INCE_HUMAN_UNMAPPED	1003.49	2	1003.48	502.75	9.75	1973.66	-4.0776	2	0	-0.0041	0.51	0.257
0.9819	20160902_01_K562_TiO2_105min_01-Sample003.10966.10966.3	10966	0.234	0.116	0.273	0	K.SES[167.00]PKEPEQLR.K	sp|P0C7M2|RA1L3_HUMAN_UNMAPPED	1378.61	3	1378.61	460.545	4.78	1974.48	-0.1448	2	1	-0.0002	0.327	0.059
0.9982	20160902_01_K562_TiO2_105min_01-Sample003.10973.10973.2	10973	0.789	0.098	0.153	-0.002	K.EQSEVSVS[167.00]PR.A	sp|Q7L4I2|RSRC2_HUMAN_UNMAPPED	1196.51	2	1196.5	599.261	4.53	1975.18	-2.8368	2	0	-0.0034	0.523	0.098
0.9841	20160902_01_K562_TiO2_105min_01-Sample003.10977.10977.3	10977	0.327	0.16	0.197	0.004	K.SES[167.00]PKEPEQLR.K	sp|P0C7M2|RA1L3_HUMAN_UNMAPPED	1378.61	3	1378.62	460.545	4.78	1975.9	7.8891	2	1	0.0109	0.392	0.107
0.9841	20160902_01_K562_TiO2_105min_01-Sample003.10983.10983.3	10983	0.343	0.163	0.259	0	K.SES[167.00]PKEPEQLR.K	sp|P0C7M2|RA1L3_HUMAN_UNMAPPED	1378.61	3	1378.61	460.545	4.78	1977.02	0	2	1	0	0.395	0.146
0.9927	20160902_01_K562_TiO2_105min_01-Sample003.10992.10992.2	10992	0.355	0.109	0.32	-0.001	R.QS[167.00]PGPALAR.L	sp|P85037|FOXK1_HUMAN_UNMAPPED	975.454	2	975.452	488.734	9.75	1978.14	-2.4553	2	0	-0.0024	0.334	0.109
0.9992	20160902_01_K562_TiO2_105min_01-Sample003.10994.10994.3	10994	0.409	0.261	0.225	-0.003	R.GS[167.00]SPGPRPVEGTPASR.T	sp|Q13112|CAF1B_HUMAN_UNMAPPED	1630.75	3	1630.74	544.589	9.6	1978.54	-4.5906	2	0	-0.0075	0.5	0.056
0.9845	20160902_01_K562_TiO2_105min_01-Sample003.11002.11002.3	11002	0.373	0.238	0.231	0	K.SES[167.00]PKEPEQLR.K	sp|P0C7M2|RA1L3_HUMAN_UNMAPPED	1378.61	3	1378.61	460.545	4.78	1979.66	0.7238	2	1	0.001	0.479	0.101
0.9987	20160902_01_K562_TiO2_105min_01-Sample003.11003.11003.3	11003	0.423	0.204	0.226	0.002	R.Q[111.03]GSGRES[167.00]PSLASR.E	sp|Q8WWM7|ATX2L_HUMAN_UNMAPPED	1393.6	3	1393.61	465.54	9.6	1979.76	4.7257	2	1	0.0066	0.447	0.002
0.9918	20160902_01_K562_TiO2_105min_01-Sample003.11022.11022.3	11022	0.303	0.133	0.252	0.005	R.Q[111.03]GS[167.00]GRESPSLASR.E	sp|Q8WWM7|ATX2L_HUMAN_UNMAPPED	1393.6	3	1393.61	465.54	9.6	1981.9	10.1673	2	1	0.0142	0.358	0.001
0.9982	20160902_01_K562_TiO2_105min_01-Sample003.11031.11031.2	11031	0.361	0.265	0.326	0.001	R.GLPPS[167.00]M[147.04]ER.G	sp|P38159|HNRPG_HUMAN_UNMAPPED	981.399	2	981.401	491.707	6	1983.12	2.1354	2	0	0.0021	0.48	0.265
0.9936	20160902_01_K562_TiO2_105min_01-Sample003.11039.11039.2	11039	0.513	0.22	0.226	-0.001	R.SSS[167.00]PVGLAK.W	sp|Q9NRA8|4ET_HUMAN_UNMAPPED	924.432	2	924.43	463.223	8.47	1984.14	-1.6191	2	0	-0.0015	0.479	0.002
0.9993	20160902_01_K562_TiO2_105min_01-Sample003.11043.11043.3	11043	0.404	0.143	0.222	0.001	R.ATAPQTQHVS[167.00]PMR.Q	sp|P29692|EF1D_HUMAN_UNMAPPED	1502.67	3	1502.67	501.897	9.8	1984.54	2.3909	2	0	0.0036	0.384	0.049
0.9996	20160902_01_K562_TiO2_105min_01-Sample003.11046.11046.2	11046	0.581	0.42	0.29	0	R.GFS[167.00]DSGGGPPAK.Q	sp|Q9H307|PININ_HUMAN_UNMAPPED	1155.46	2	1155.46	578.737	5.84	1984.84	-0.7776	2	0	-0.0009	0.638	0.227
0.9987	20160902_01_K562_TiO2_105min_01-Sample003.11053.11053.3	11053	0.392	0.164	0.305	-0.331	R.GPKPEPPGSGS[167.00]PAPPR.R	sp|Q9UKJ3|GPTC8_HUMAN_UNMAPPED	1606.75	3	1605.76	536.591	8.75	1985.66	-617.86	2	0	-0.994	0.403	0.008
0.9997	20160902_01_K562_TiO2_105min_01-Sample003.11054.11054.2	11054	0.418	0.305	0.249	0.836	R.Q[111.03]GS[167.00]PVAAGAPAK.Q	sp|Q9NZI8|IF2B1_HUMAN_UNMAPPED	1115.5	2	1117.17	558.758	8.75	1985.76	1493.58	2	0	1.6716	0.542	0.305
0.9606	20160902_01_K562_TiO2_105min_01-Sample003.11065.11065.2	11065	0.267	0.055	0.169	0.003	M.n[43.02]SSS[167.00]PVNVK.K	sp|Q00839|HNRPU_HUMAN_UNMAPPED	938.411	2	938.417	470.213	8.47	1987.08	6.4864	1	0	0.0061	0.242	0.015
0.9974	20160902_01_K562_TiO2_105min_01-Sample003.11067.11067.2	11067	0.294	0.128	0.293	-0.001	M.n[43.02]SSS[167.00]PVNVKK.L	sp|Q00839|HNRPU_HUMAN_UNMAPPED	1066.51	2	1066.5	534.26	10	1987.28	-1.4974	1	0	-0.0016	0.351	0.009
0.9995	20160902_01_K562_TiO2_105min_01-Sample003.11068.11068.2	11068	0.519	0.303	0.253	-0.002	R.LEGVDGGQS[167.00]PR.A	sp|O00418|EF2K_HUMAN_UNMAPPED	1193.51	2	1193.5	597.761	4.37	1987.38	-3.3458	2	0	-0.004	0.545	0.303
0.9773	20160902_01_K562_TiO2_105min_01-Sample003.11074.11074.3	11074	0.246	0.104	0.274	0	R.Q[111.03]GS[167.00]GRESPSLASR.E	sp|Q8WWM7|ATX2L_HUMAN_UNMAPPED	1393.6	3	1393.6	465.54	9.6	1988.1	-0.2864	2	1	-0.0004	0.317	0.001
0.9958	20160902_01_K562_TiO2_105min_01-Sample003.11084.11084.3	11084	0.612	0.314	0.146	-0.001	R.RGNDPLTSS[167.00]PGR.S	sp|P49736|MCM2_HUMAN_UNMAPPED	1335.59	3	1335.59	446.205	9.6	1989.23	-2.4652	2	0	-0.0033	0.572	0.012
0.9478	20160902_01_K562_TiO2_105min_01-Sample003.11088.11088.3	11088	0.284	0.131	0.339	0.33	K.C[160.03]DSSPDS[167.00]AEDVRK.V	sp|P02765|FETUA_HUMAN_UNMAPPED	1544.58	3	1545.57	515.868	4.23	1989.63	639.484	2	0	0.9903	0.28	0.007
0.9682	20160902_01_K562_TiO2_105min_01-Sample003.11090.11090.2	11090	0.429	0.328	0.504	-0.004	R.SGS[167.00]MDPSGAHPSVR.Q	sp|Q07666|KHDR1_HUMAN_UNMAPPED	1463.59	2	1463.58	732.801	6.46	1989.83	-5.595	2	0	-0.0082	0.323	0.328
0.9992	20160902_01_K562_TiO2_105min_01-Sample003.11097.11097.3	11097	0.626	0.412	0.195	0.001	R.ITPPAAKPGS[167.00]PQAK.S	sp|P35658|NU214_HUMAN_UNMAPPED	1441.73	3	1441.74	481.585	10	1990.66	1.592	2	0	0.0023	0.639	0.412
0.9836	20160902_01_K562_TiO2_105min_01-Sample003.11107.11107.3	11107	0.35	0.19	0.268	-0.33	K.SES[167.00]PKEPEQLR.K	sp|P0C7M2|RA1L3_HUMAN_UNMAPPED	1378.61	3	1377.62	460.545	4.78	1991.78	-716.404	2	1	-0.9891	0.427	0.125
0.9997	20160902_01_K562_TiO2_105min_01-Sample003.11123.11123.2	11123	0.522	0.402	0.199	-0.001	R.Q[111.03]GS[167.00]PVAAGAPAK.Q	sp|Q9NZI8|IF2B1_HUMAN_UNMAPPED	1115.5	2	1115.5	558.758	8.75	1993.5	-1.2528	2	0	-0.0014	0.621	0.402
0.9802	20160902_01_K562_TiO2_105min_01-Sample003.11136.11136.3	11136	0.328	0.107	0.247	0.668	K.SES[167.00]PKEPEQLR.K	sp|P0C7M2|RA1L3_HUMAN_UNMAPPED	1378.61	3	1380.62	460.545	4.78	1995.24	1447.49	2	1	2.0028	0.328	0.056
0.9981	20160902_01_K562_TiO2_105min_01-Sample003.11144.11144.2	11144	0.729	0.034	0.178	-0.002	K.EQSEVSVS[167.00]PR.A	sp|Q7L4I2|RSRC2_HUMAN_UNMAPPED	1196.51	2	1196.5	599.261	4.53	1996.04	-4.0049	2	0	-0.0048	0.456	0.034
0.9991	20160902_01_K562_TiO2_105min_01-Sample003.11164.11164.2	11164	0.575	0.37	0.272	-0.003	R.Q[111.03]PS[167.00]SPSHNTNLR.A	sp|Q9UIF9|BAZ2A_HUMAN_UNMAPPED	1399.59	2	1399.58	700.801	9.76	1998.48	-4.2808	2	0	-0.006	0.602	0
0.9997	20160902_01_K562_TiO2_105min_01-Sample003.11169.11169.3	11169	0.56	0.261	0.137	0.001	R.SGS[167.00]MDPSGAHPSVR.Q	sp|Q07666|KHDR1_HUMAN_UNMAPPED	1463.59	3	1463.59	488.869	6.46	1999.1	1.3637	2	0	0.002	0.522	0.017
0.9929	20160902_01_K562_TiO2_105min_01-Sample003.11178.11178.2	11178	0.52	0.036	0.313	-0.001	R.LLAS[167.00]PSSR.S	sp|Q15003|CND2_HUMAN_UNMAPPED	909.432	2	909.431	455.723	9.75	2000.32	-1.7555	2	0	-0.0016	0.34	0.036
0.9997	20160902_01_K562_TiO2_105min_01-Sample003.11181.11181.3	11181	0.595	0.269	0.134	0.001	R.SGS[167.00]MDPSGAHPSVR.Q	sp|Q07666|KHDR1_HUMAN_UNMAPPED	1463.59	3	1463.59	488.869	6.46	2000.62	1.5682	2	0	0.0023	0.538	0.053
0.9789	20160902_01_K562_TiO2_105min_01-Sample003.11187.11187.2	11187	0.398	0.045	0.298	-0.004	K.EAPS[167.00]PTLR.R	sp|P25054|APC_HUMAN_UNMAPPED	949.427	2	949.419	475.721	6.1	2001.34	-7.9879	2	0	-0.0076	0.284	0.045
0.9997	20160902_01_K562_TiO2_105min_01-Sample003.11188.11188.3	11188	0.577	0.26	0.13	0.001	R.SGS[167.00]MDPSGAHPSVR.Q	sp|Q07666|KHDR1_HUMAN_UNMAPPED	1463.59	3	1463.59	488.869	6.46	2001.54	1.7728	2	0	0.0026	0.526	0.048
0.9496	20160902_01_K562_TiO2_105min_01-Sample003.11190.11190.2	11190	0.368	0.021	0.197	-0.002	K.MANSS[167.00]PVLSK.V	sp|Q9NXE8|CCD49_HUMAN_UNMAPPED	1112.49	2	1112.49	557.254	8.5	2001.94	-3.8582	2	0	-0.0043	0.244	0.021
0.9997	20160902_01_K562_TiO2_105min_01-Sample003.11196.11196.3	11196	0.587	0.243	0.135	0.001	R.SGS[167.00]MDPSGAHPSVR.Q	sp|Q07666|KHDR1_HUMAN_UNMAPPED	1463.59	3	1463.59	488.869	6.46	2002.76	2.591	2	0	0.0038	0.518	0.057
0.9997	20160902_01_K562_TiO2_105min_01-Sample003.11206.11206.3	11206	0.548	0.257	0.138	0	R.SGS[167.00]MDPSGAHPSVR.Q	sp|Q07666|KHDR1_HUMAN_UNMAPPED	1463.59	3	1463.59	488.869	6.46	2003.89	-0.0682	2	0	-0.0001	0.516	0.027
0.9989	20160902_01_K562_TiO2_105min_01-Sample003.11207.11207.2	11207	0.447	0.309	0.296	-0.001	R.GLPPS[167.00]M[147.04]ER.G	sp|P38159|HNRPG_HUMAN_UNMAPPED	981.399	2	981.397	491.707	6	2003.99	-1.8304	2	0	-0.0018	0.545	0.309
0.9974	20160902_01_K562_TiO2_105min_01-Sample003.11215.11215.2	11215	0.357	0.208	0.288	0	K.AVIVS[167.00]SPK.A	sp|Q14966|ZN638_HUMAN_UNMAPPED	879.447	2	879.446	440.731	8.8	2004.92	-0.6807	2	0	-0.0006	0.447	0.001
0.9997	20160902_01_K562_TiO2_105min_01-Sample003.11217.11217.3	11217	0.563	0.269	0.134	0.001	R.SGS[167.00]MDPSGAHPSVR.Q	sp|Q07666|KHDR1_HUMAN_UNMAPPED	1463.59	3	1463.59	488.869	6.46	2005.12	1.9092	2	0	0.0028	0.529	0.07
0.9997	20160902_01_K562_TiO2_105min_01-Sample003.11218.11218.3	11218	0.52	0.231	0.16	0.001	R.ATAPQTQHVS[167.00]PMR.Q	sp|P29692|EF1D_HUMAN_UNMAPPED	1502.67	3	1502.67	501.897	9.8	2005.22	2.9887	2	0	0.0045	0.49	0.074
0.9997	20160902_01_K562_TiO2_105min_01-Sample003.11228.11228.3	11228	0.584	0.237	0.133	0	R.SGS[167.00]MDPSGAHPSVR.Q	sp|Q07666|KHDR1_HUMAN_UNMAPPED	1463.59	3	1463.59	488.869	6.46	2006.34	-0.9546	2	0	-0.0014	0.513	0.065
0.9897	20160902_01_K562_TiO2_105min_01-Sample003.11233.11233.2	11233	0.502	0.027	0.189	0.501	K.EQSEVSVS[167.00]PR.A	sp|Q7L4I2|RSRC2_HUMAN_UNMAPPED	1196.51	2	1197.51	599.261	4.53	2006.84	834.748	2	0	1.0013	0.323	0.027
0.9993	20160902_01_K562_TiO2_105min_01-Sample003.11235.11235.2	11235	0.399	0.238	0.219	0.499	R.ATAPQTQHVS[167.00]PMR.Q	sp|P29692|EF1D_HUMAN_UNMAPPED	1502.67	2	1503.67	752.342	9.8	2007.04	662.756	2	0	0.9979	0.478	0.124
0.9987	20160902_01_K562_TiO2_105min_01-Sample003.11239.11239.2	11239	0.474	0.242	0.21	-0.006	K.AVIVSS[167.00]PK.A	sp|Q14966|ZN638_HUMAN_UNMAPPED	879.447	2	879.434	440.731	8.8	2007.57	-14.5216	2	0	-0.0128	0.489	0.008
0.9936	20160902_01_K562_TiO2_105min_01-Sample003.11240.11240.2	11240	0.384	0.125	0.176	-0.004	M.n[43.02]SSS[167.00]PVNVK.K	sp|Q00839|HNRPU_HUMAN_UNMAPPED	938.411	2	938.403	470.213	8.47	2007.67	-9.0385	1	0	-0.0085	0.36	0.024
0.9997	20160902_01_K562_TiO2_105min_01-Sample003.11241.11241.3	11241	0.589	0.276	0.131	0	R.SGS[167.00]MDPSGAHPSVR.Q	sp|Q07666|KHDR1_HUMAN_UNMAPPED	1463.59	3	1463.59	488.869	6.46	2007.77	0	2	0	0	0.541	0.059
0.9957	20160902_01_K562_TiO2_105min_01-Sample003.11244.11244.2	11244	0.312	0.167	0.34	0	M.n[43.02]SSS[167.00]PVNVKK.L	sp|Q00839|HNRPU_HUMAN_UNMAPPED	1066.51	2	1066.51	534.26	10	2008.07	-0.1872	1	0	-0.0002	0.323	0.009
0.9961	20160902_01_K562_TiO2_105min_01-Sample003.11245.11245.2	11245	0.564	0.018	0.212	-0.001	R.AISAPTS[167.00]PTR.L	sp|Q9NQG6|SMC7L_HUMAN_UNMAPPED	1079.5	2	1079.5	540.758	9.79	2008.17	-1.9417	2	0	-0.0021	0.351	0.013
0.9979	20160902_01_K562_TiO2_105min_01-Sample003.11250.11250.2	11250	0.463	0.221	0.233	-0.003	K.AVIVS[167.00]SPK.A	sp|Q14966|ZN638_HUMAN_UNMAPPED	879.447	2	879.441	440.731	8.8	2008.8	-6.1262	2	0	-0.0054	0.469	0.002
0.9997	20160902_01_K562_TiO2_105min_01-Sample003.11251.11251.3	11251	0.563	0.261	0.13	-0.001	R.SGS[167.00]MDPSGAHPSVR.Q	sp|Q07666|KHDR1_HUMAN_UNMAPPED	1463.59	3	1463.58	488.869	6.46	2008.9	-1.0228	2	0	-0.0015	0.523	0.051
0.9958	20160902_01_K562_TiO2_105min_01-Sample003.11260.11260.3	11260	0.578	0.328	0.173	-0.001	R.RGNDPLTSS[167.00]PGR.S	sp|P49736|MCM2_HUMAN_UNMAPPED	1335.59	3	1335.59	446.205	9.6	2009.93	-3.287	2	0	-0.0044	0.574	0.012
0.9997	20160902_01_K562_TiO2_105min_01-Sample003.11262.11262.3	11262	0.571	0.259	0.134	-0.001	R.SGS[167.00]MDPSGAHPSVR.Q	sp|Q07666|KHDR1_HUMAN_UNMAPPED	1463.59	3	1463.58	488.869	6.46	2010.13	-2.3865	2	0	-0.0035	0.524	0.064
0.9906	20160902_01_K562_TiO2_105min_01-Sample003.11268.11268.2	11268	0.425	0.056	0.229	0.002	R.QPEYS[167.00]PESPR.C	sp|Q9H6F5|CCD86_HUMAN_UNMAPPED	1268.51	2	1268.51	635.261	4.53	2010.73	2.9909	2	0	0.0038	0.308	0.007
0.9992	20160902_01_K562_TiO2_105min_01-Sample003.11275.11275.3	11275	0.579	0.4	0.217	0	R.ITPPAAKPGS[167.00]PQAK.S	sp|P35658|NU214_HUMAN_UNMAPPED	1441.73	3	1441.73	481.585	10	2011.56	-0.4845	2	0	-0.0007	0.624	0.4
0.9773	20160902_01_K562_TiO2_105min_01-Sample003.11276.11276.2	11276	0.523	0.156	0.313	0.002	R.APS[167.00]EIDPR.E	sp|O95801|TTC4_HUMAN_UNMAPPED	963.406	2	963.41	482.71	4.37	2011.66	3.7289	2	0	0.0036	0.433	0.156
0.9845	20160902_01_K562_TiO2_105min_01-Sample003.11283.11283.3	11283	0.415	0.241	0.161	0.001	K.SES[167.00]PKEPEQLR.K	sp|P0C7M2|RA1L3_HUMAN_UNMAPPED	1378.61	3	1378.62	460.545	4.78	2012.49	1.5199	2	1	0.0021	0.481	0.056
0.9834	20160902_01_K562_TiO2_105min_01-Sample003.11289.11289.3	11289	0.494	0.247	0.441	0.001	K.S[167.00]PPREGSQGELTPANSQSR.M	sp|Q13098|CSN1_HUMAN_UNMAPPED	2076.92	3	2076.93	693.315	5.86	2013.09	1.3462	2	1	0.0028	0.267	0.002
0.9845	20160902_01_K562_TiO2_105min_01-Sample003.11294.11294.3	11294	0.458	0.244	0.176	0	K.SES[167.00]PKEPEQLR.K	sp|P0C7M2|RA1L3_HUMAN_UNMAPPED	1378.61	3	1378.61	460.545	4.78	2013.72	-1.0857	2	1	-0.0015	0.488	0.098
0.9997	20160902_01_K562_TiO2_105min_01-Sample003.11300.11300.2	11300	0.491	0.355	0.212	-0.002	R.Q[111.03]GS[167.00]PVAAGAPAK.Q	sp|Q9NZI8|IF2B1_HUMAN_UNMAPPED	1115.5	2	1115.5	558.758	8.75	2014.32	-4.3847	2	0	-0.0049	0.584	0.355
0.9844	20160902_01_K562_TiO2_105min_01-Sample003.11304.11304.3	11304	0.39	0.197	0.17	-0.001	K.SES[167.00]PKEPEQLR.K	sp|P0C7M2|RA1L3_HUMAN_UNMAPPED	1378.61	3	1378.61	460.545	4.78	2014.85	-3.0399	2	1	-0.0042	0.436	0.052
0.9845	20160902_01_K562_TiO2_105min_01-Sample003.11314.11314.3	11314	0.449	0.237	0.163	-0.001	K.SES[167.00]PKEPEQLR.K	sp|P0C7M2|RA1L3_HUMAN_UNMAPPED	1378.61	3	1378.61	460.545	4.78	2015.97	-1.7371	2	1	-0.0024	0.48	0.046
0.9894	20160902_01_K562_TiO2_105min_01-Sample003.11320.11320.2	11320	0.5	0.002	0.161	-0.006	K.EQSEVSVS[167.00]PR.A	sp|Q7L4I2|RSRC2_HUMAN_UNMAPPED	1196.51	2	1196.5	599.261	4.53	2016.57	-10.0959	2	0	-0.0121	0.302	0.002
0.9988	20160902_01_K562_TiO2_105min_01-Sample003.11326.11326.3	11326	0.272	0.138	0.268	0	K.LTRPAAS[167.00]PAVGEK.L	sp|Q8N2M8|SFR16_HUMAN_UNMAPPED	1375.69	3	1375.69	459.569	8.75	2017.3	-0.0725	2	0	-0.0001	0.366	0.041
0.9845	20160902_01_K562_TiO2_105min_01-Sample003.11327.11327.3	11327	0.493	0.287	0.168	0.001	K.SES[167.00]PKEPEQLR.K	sp|P0C7M2|RA1L3_HUMAN_UNMAPPED	1378.61	3	1378.62	460.545	4.78	2017.41	2.6056	2	1	0.0036	0.528	0.085
0.9845	20160902_01_K562_TiO2_105min_01-Sample003.11338.11338.3	11338	0.5	0.277	0.164	0	K.SES[167.00]PKEPEQLR.K	sp|P0C7M2|RA1L3_HUMAN_UNMAPPED	1378.61	3	1378.61	460.545	4.78	2018.64	-1.0857	2	1	-0.0015	0.522	0.082
0.9845	20160902_01_K562_TiO2_105min_01-Sample003.11348.11348.3	11348	0.531	0.284	0.168	-0.001	K.SES[167.00]PKEPEQLR.K	sp|P0C7M2|RA1L3_HUMAN_UNMAPPED	1378.61	3	1378.61	460.545	4.78	2019.77	-1.158	2	1	-0.0016	0.532	0.138
0.9845	20160902_01_K562_TiO2_105min_01-Sample003.11362.11362.3	11362	0.456	0.255	0.163	0	K.SES[167.00]PKEPEQLR.K	sp|P0C7M2|RA1L3_HUMAN_UNMAPPED	1378.61	3	1378.61	460.545	4.78	2021.29	-1.0133	2	1	-0.0014	0.497	0.07
0.9845	20160902_01_K562_TiO2_105min_01-Sample003.11372.11372.3	11372	0.487	0.265	0.165	0.001	K.SES[167.00]PKEPEQLR.K	sp|P0C7M2|RA1L3_HUMAN_UNMAPPED	1378.61	3	1378.62	460.545	4.78	2022.42	2.8951	2	1	0.004	0.51	0.08
0.9941	20160902_01_K562_TiO2_105min_01-Sample003.11375.11375.2	11375	0.457	0.071	0.236	0	K.MANSS[167.00]PVLSK.V	sp|Q9NXE8|CCD49_HUMAN_UNMAPPED	1112.49	2	1112.49	557.254	8.5	2022.72	0.6281	2	0	0.0007	0.337	0.005
0.9845	20160902_01_K562_TiO2_105min_01-Sample003.11382.11382.3	11382	0.449	0.267	0.166	0.001	K.SES[167.00]PKEPEQLR.K	sp|P0C7M2|RA1L3_HUMAN_UNMAPPED	1378.61	3	1378.61	460.545	4.78	2023.56	1.158	2	1	0.0016	0.507	0.048
0.9845	20160902_01_K562_TiO2_105min_01-Sample003.11393.11393.3	11393	0.518	0.295	0.173	0	K.SES[167.00]PKEPEQLR.K	sp|P0C7M2|RA1L3_HUMAN_UNMAPPED	1378.61	3	1378.61	460.545	4.78	2024.79	-0.6514	2	1	-0.0009	0.539	0.078
0.997	20160902_01_K562_TiO2_105min_01-Sample003.11395.11395.2	11395	0.438	0.291	0.344	0	R.GLPPS[167.00]M[147.04]ER.G	sp|P38159|HNRPG_HUMAN_UNMAPPED	981.399	2	981.399	491.707	6	2024.98	0.4067	2	0	0.0004	0.433	0.291
0.9845	20160902_01_K562_TiO2_105min_01-Sample003.11404.11404.3	11404	0.553	0.315	0.166	0.001	K.SES[167.00]PKEPEQLR.K	sp|P0C7M2|RA1L3_HUMAN_UNMAPPED	1378.61	3	1378.62	460.545	4.78	2026.01	3.0399	2	1	0.0042	0.56	0.077
0.9448	20160902_01_K562_TiO2_105min_01-Sample003.11409.11409.3	11409	0.254	0.083	0.193	0.316	R.KNGSTAVAESVAS[167.00]PQK.T	sp|Q12888|TP53B_HUMAN_UNMAPPED	1652.78	3	1653.73	551.933	8.59	2026.5	572.206	2	0	0.948	0.283	0.035
0.9845	20160902_01_K562_TiO2_105min_01-Sample003.11415.11415.3	11415	0.562	0.314	0.165	0.001	K.SES[167.00]PKEPEQLR.K	sp|P0C7M2|RA1L3_HUMAN_UNMAPPED	1378.61	3	1378.62	460.545	4.78	2027.21	1.7371	2	1	0.0024	0.561	0.111
0.9845	20160902_01_K562_TiO2_105min_01-Sample003.11426.11426.3	11426	0.527	0.289	0.164	0	K.SES[167.00]PKEPEQLR.K	sp|P0C7M2|RA1L3_HUMAN_UNMAPPED	1378.61	3	1378.61	460.545	4.78	2028.42	-1.0857	2	1	-0.0015	0.536	0.088
0.995	20160902_01_K562_TiO2_105min_01-Sample003.11427.11427.2	11427	0.502	0.266	0.245	-0.002	M.n[43.02]SSS[167.00]PVNVK.K	sp|Q00839|HNRPU_HUMAN_UNMAPPED	938.411	2	938.407	470.213	8.47	2028.52	-4.4661	1	0	-0.0042	0.513	0.016
0.9963	20160902_01_K562_TiO2_105min_01-Sample003.11429.11429.2	11429	0.581	0.007	0.193	0	R.AISAPTS[167.00]PTR.L	sp|Q9NQG6|SMC7L_HUMAN_UNMAPPED	1079.5	2	1079.5	540.758	9.79	2028.72	0.0925	2	0	0.0001	0.354	0.007
0.9987	20160902_01_K562_TiO2_105min_01-Sample003.11436.11436.2	11436	0.518	0.236	0.188	-0.001	K.AVIVSS[167.00]PK.A	sp|Q14966|ZN638_HUMAN_UNMAPPED	879.447	2	879.445	440.731	8.8	2029.53	-2.0421	2	0	-0.0018	0.493	0.012
0.9845	20160902_01_K562_TiO2_105min_01-Sample003.11437.11437.3	11437	0.577	0.337	0.161	0	K.SES[167.00]PKEPEQLR.K	sp|P0C7M2|RA1L3_HUMAN_UNMAPPED	1378.61	3	1378.61	460.545	4.78	2029.63	0.0724	2	1	0.0001	0.58	0.101
0.9563	20160902_01_K562_TiO2_105min_01-Sample003.11456.11456.2	11456	0.472	0.05	0.236	0.004	R.APS[167.00]EIDPR.E	sp|O95801|TTC4_HUMAN_UNMAPPED	963.406	2	963.415	482.71	4.37	2032.35	9.3223	2	0	0.009	0.326	0.05
0.9945	20160902_01_K562_TiO2_105min_01-Sample003.11457.11457.3	11457	0.334	0.078	0.197	0.336	R.ATAPQTQHVS[167.00]PMR.Q	sp|P29692|EF1D_HUMAN_UNMAPPED	1502.67	3	1503.68	501.897	9.8	2032.55	669.012	2	0	1.008	0.294	0.037
0.9687	20160902_01_K562_TiO2_105min_01-Sample003.11458.11458.2	11458	0.348	0.045	0.202	-0.001	R.QPEYS[167.00]PESPR.C	sp|Q9H6F5|CCD86_HUMAN_UNMAPPED	1268.51	2	1268.51	635.261	4.53	2032.75	-1.338	2	0	-0.0017	0.26	0.044
0.9992	20160902_01_K562_TiO2_105min_01-Sample003.11461.11461.3	11461	0.494	0.325	0.203	0.002	R.ITPPAAKPGS[167.00]PQAK.S	sp|P35658|NU214_HUMAN_UNMAPPED	1441.73	3	1441.74	481.585	10	2033.16	3.3224	2	0	0.0048	0.559	0.303
0.9956	20160902_01_K562_TiO2_105min_01-Sample003.11469.11469.3	11469	0.43	0.234	0.19	-0.004	R.RGNDPLTS[167.00]SPGR.S	sp|P49736|MCM2_HUMAN_UNMAPPED	1335.59	3	1335.58	446.205	9.6	2034.47	-9.114	2	0	-0.0122	0.476	0.004
0.9985	20160902_01_K562_TiO2_105min_01-Sample003.11472.11472.2	11472	0.421	0.284	0.277	-0.002	R.EGS[167.00]PANWK.R	sp|O96019|ACL6A_HUMAN_UNMAPPED	967.38	2	967.376	484.697	6.1	2034.77	-4.0231	2	0	-0.0039	0.523	0.284
0.9997	20160902_01_K562_TiO2_105min_01-Sample003.11474.11474.2	11474	0.456	0.306	0.225	-0.001	R.Q[111.03]GS[167.00]PVAAGAPAK.Q	sp|Q9NZI8|IF2B1_HUMAN_UNMAPPED	1115.5	2	1115.5	558.758	8.75	2034.97	-0.8948	2	0	-0.001	0.542	0.306
0.9874	20160902_01_K562_TiO2_105min_01-Sample003.11483.11483.2	11483	0.494	0.116	0.2	-0.002	R.FSSVS[167.00]SPQPR.S	sp|Q9P206|K1522_HUMAN_UNMAPPED	1170.51	2	1170.5	586.261	9.75	2036.18	-4.179	2	0	-0.0049	0.39	0.009
0.9976	20160902_01_K562_TiO2_105min_01-Sample003.11492.11492.2	11492	0.587	0.082	0.231	-0.003	K.EQSEVSVS[167.00]PR.A	sp|Q7L4I2|RSRC2_HUMAN_UNMAPPED	1196.51	2	1196.5	599.261	4.53	2037.29	-4.9228	2	0	-0.0059	0.408	0.082
0.9932	20160902_01_K562_TiO2_105min_01-Sample003.11513.11513.3	11513	0.271	0.105	0.307	0.005	R.NSNSPPS[167.00]PSSMNQR.R	sp|Q7Z5L9|I2BP2_HUMAN_UNMAPPED	1581.62	3	1581.64	528.215	9.75	2040.82	9.5289	2	0	0.0151	0.317	0.003
0.996	20160902_01_K562_TiO2_105min_01-Sample003.11536.11536.3	11536	0.389	0.24	0.206	-0.002	M.n[43.02]SKS[167.00]ESPKEPEQLR.K	sp|P0C7M2|RA1L3_HUMAN_UNMAPPED	1635.75	3	1635.75	546.257	5.95	2043.45	-2.746	1	2	-0.0045	0.48	0.007
0.9772	20160902_01_K562_TiO2_105min_01-Sample003.11541.11541.2	11541	0.439	0.085	0.21	-0.002	R.AST[181.01]PYIEK.Q	sp|Q969Z0|TBRG4_HUMAN_UNMAPPED	987.431	2	987.427	494.723	6.05	2044.17	-4.447	2	0	-0.0044	0.341	0.085
0.9989	20160902_01_K562_TiO2_105min_01-Sample003.11545.11545.2	11545	0.58	0.183	0.253	-0.002	R.LVGATAT[181.01]SSPPPK.A	sp|Q96QD9|UIF_HUMAN_UNMAPPED	1304.64	2	1304.63	653.326	8.75	2044.87	-3.1378	2	0	-0.0041	0.474	0.056
0.9989	20160902_01_K562_TiO2_105min_01-Sample003.11548.11548.2	11548	0.504	0.389	0.315	0.001	R.GLPPS[167.00]M[147.04]ER.G	sp|P38159|HNRPG_HUMAN_UNMAPPED	981.399	2	981.402	491.707	6	2045.29	2.5422	2	0	0.0025	0.611	0.389
0.9996	20160902_01_K562_TiO2_105min_01-Sample003.11551.11551.2	11551	0.522	0.338	0.222	-0.004	K.GLAGPPAS[167.00]PGK.A	sp|Q9P206|K1522_HUMAN_UNMAPPED	1030.48	2	1030.48	516.25	8.75	2045.59	-6.9734	2	0	-0.0072	0.572	0.338
0.9991	20160902_01_K562_TiO2_105min_01-Sample003.11554.11554.3	11554	0.439	0.287	0.219	-0.002	K.KSS[167.00]PSVKPAVDPAAAK.L	sp|Q6FI81|CPIN1_HUMAN_UNMAPPED	1631.83	3	1631.82	544.95	9.7	2045.89	-4.3429	2	0	-0.0071	0.525	0.014
0.9987	20160902_01_K562_TiO2_105min_01-Sample003.11591.11591.2	11591	0.574	0.242	0.207	0.001	K.AVIVSS[167.00]PK.A	sp|Q14966|ZN638_HUMAN_UNMAPPED	879.447	2	879.448	440.731	8.8	2050.39	1.2479	2	0	0.0011	0.513	0.025
0.9845	20160902_01_K562_TiO2_105min_01-Sample003.11592.11592.3	11592	0.522	0.277	0.164	0.001	K.SES[167.00]PKEPEQLR.K	sp|P0C7M2|RA1L3_HUMAN_UNMAPPED	1378.61	3	1378.62	460.545	4.78	2050.49	1.9542	2	1	0.0027	0.525	0.071
0.9949	20160902_01_K562_TiO2_105min_01-Sample003.11593.11593.2	11593	0.437	0.219	0.266	0.001	M.n[43.02]SSS[167.00]PVNVK.K	sp|Q00839|HNRPU_HUMAN_UNMAPPED	938.411	2	938.413	470.213	8.47	2050.59	1.7014	1	0	0.0016	0.462	0.017
0.9783	20160902_01_K562_TiO2_105min_01-Sample003.11613.11613.3	11613	0.301	0.111	0.255	0.002	R.SNS[167.00]EVEDVGPTSHNR.K	sp|Q13206|DDX10_HUMAN_UNMAPPED	1706.69	3	1706.69	569.904	4.65	2053.24	3.0414	2	0	0.0052	0.329	0.011
0.9992	20160902_01_K562_TiO2_105min_01-Sample003.11618.11618.3	11618	0.471	0.32	0.198	0.001	R.ITPPAAKPGS[167.00]PQAK.S	sp|P35658|NU214_HUMAN_UNMAPPED	1441.73	3	1441.74	481.585	10	2053.96	2.561	2	0	0.0037	0.554	0.312
0.9956	20160902_01_K562_TiO2_105min_01-Sample003.11630.11630.3	11630	0.349	0.23	0.246	-0.004	R.RGNDPLTS[167.00]SPGR.S	sp|P49736|MCM2_HUMAN_UNMAPPED	1335.59	3	1335.58	446.205	9.6	2055.38	-8.591	2	0	-0.0115	0.473	0.004
0.9997	20160902_01_K562_TiO2_105min_01-Sample003.11633.11633.2	11633	0.527	0.383	0.25	0.002	R.Q[111.03]GS[167.00]PVAAGAPAK.Q	sp|Q9NZI8|IF2B1_HUMAN_UNMAPPED	1115.5	2	1115.51	558.758	8.75	2055.68	3.7583	2	0	0.0042	0.607	0.383
0.9979	20160902_01_K562_TiO2_105min_01-Sample003.11652.11652.2	11652	0.687	0.04	0.189	-0.001	K.EQSEVSVS[167.00]PR.A	sp|Q7L4I2|RSRC2_HUMAN_UNMAPPED	1196.51	2	1196.51	599.261	4.53	2058.32	-0.8344	2	0	-0.001	0.435	0.04
0.9586	20160902_01_K562_TiO2_105min_01-Sample003.11658.11658.2	11658	0.306	0.146	0.354	0.005	R.EGS[167.00]PANWK.R	sp|O96019|ACL6A_HUMAN_UNMAPPED	967.38	2	967.389	484.697	6.1	2059.04	9.6967	2	0	0.0094	0.25	0.146
0.9452	20160902_01_K562_TiO2_105min_01-Sample003.11670.11670.2	11670	0.34	0.061	0.319	-0.001	K.EPSEVPT[181.01]PK.R	sp|P17096|HMGA1_HUMAN_UNMAPPED	1062.46	2	1062.46	532.239	4.53	2061.18	-1.0334	2	0	-0.0011	0.276	0.061
0.9912	20160902_01_K562_TiO2_105min_01-Sample003.11679.11679.3	11679	0.281	0.163	0.26	0.003	R.S[167.00]GSPDVKGPPPVK.V	sp|Q9UPW6|SATB2_HUMAN_UNMAPPED	1343.65	3	1343.66	448.89	8.31	2062.6	5.8663	2	1	0.0079	0.393	0.004
0.9983	20160902_01_K562_TiO2_105min_01-Sample003.11681.11681.2	11681	0.306	0.152	0.252	-0.003	M.n[43.02]SSS[167.00]PVNVKK.L	sp|Q00839|HNRPU_HUMAN_UNMAPPED	1066.51	2	1066.5	534.26	10	2063	-5.7089	1	0	-0.0061	0.382	0.016
0.9962	20160902_01_K562_TiO2_105min_01-Sample003.11691.11691.3	11691	0.505	0.373	0.209	0.001	M.n[43.02]SKS[167.00]ESPKEPEQLR.K	sp|P0C7M2|RA1L3_HUMAN_UNMAPPED	1635.75	3	1635.75	546.257	5.95	2064.22	1.0984	1	2	0.0018	0.598	0.015
0.9873	20160902_01_K562_TiO2_105min_01-Sample003.11700.11700.2	11700	0.288	0.085	0.233	0.001	K.SGPSPLSS[167.00]PNGK.L	sp|O75179|ANR17_HUMAN_UNMAPPED	1206.53	2	1206.53	604.271	8.47	2065.44	0.9929	2	0	0.0012	0.291	0.026
0.9926	20160902_01_K562_TiO2_105min_01-Sample003.11706.11706.2	11706	0.289	0.191	0.298	0.503	R.GLPPS[167.00]M[147.04]ER.G	sp|P38159|HNRPG_HUMAN_UNMAPPED	981.399	2	982.404	491.707	6	2066.26	1021.01	2	0	1.0051	0.405	0.191
0.9996	20160902_01_K562_TiO2_105min_01-Sample003.11708.11708.2	11708	0.492	0.311	0.213	-0.001	K.GLAGPPAS[167.00]PGK.A	sp|Q9P206|K1522_HUMAN_UNMAPPED	1030.48	2	1030.48	516.25	8.75	2066.46	-2.9056	2	0	-0.003	0.548	0.311
0.9961	20160902_01_K562_TiO2_105min_01-Sample003.11710.11710.2	11710	0.328	0.174	0.296	-0.004	K.SAPTS[167.00]PTATNISSK.T	sp|Q9H792|SG269_HUMAN_UNMAPPED	1440.65	2	1440.64	721.332	8.47	2066.66	-5.9612	2	0	-0.0086	0.408	0.025
0.9984	20160902_01_K562_TiO2_105min_01-Sample003.11715.11715.2	11715	0.43	0.291	0.329	-0.001	R.GLPPS[167.00]M[147.04]ER.G	sp|P38159|HNRPG_HUMAN_UNMAPPED	981.399	2	981.396	491.707	6	2067.38	-3.0506	2	0	-0.003	0.491	0.291
0.9987	20160902_01_K562_TiO2_105min_01-Sample003.11728.11728.2	11728	0.628	0.132	0.25	-0.003	R.LVGATAT[181.01]SSPPPK.A	sp|Q96QD9|UIF_HUMAN_UNMAPPED	1304.64	2	1304.63	653.326	8.75	2069.1	-5.2042	2	0	-0.0068	0.461	0.08
0.9989	20160902_01_K562_TiO2_105min_01-Sample003.11734.11734.3	11734	0.354	0.178	0.189	-0.002	K.KSS[167.00]PSVKPAVDPAAAK.L	sp|Q6FI81|CPIN1_HUMAN_UNMAPPED	1631.83	3	1631.82	544.95	9.7	2070.32	-3.3642	2	0	-0.0055	0.413	0.01
0.9985	20160902_01_K562_TiO2_105min_01-Sample003.11738.11738.2	11738	0.426	0.28	0.261	-0.001	K.AVIVS[167.00]SPK.A	sp|Q14966|ZN638_HUMAN_UNMAPPED	879.447	2	879.444	440.731	8.8	2070.94	-2.9497	2	0	-0.0026	0.519	0.001
0.9845	20160902_01_K562_TiO2_105min_01-Sample003.11741.11741.3	11741	0.571	0.336	0.162	0	K.SES[167.00]PKEPEQLR.K	sp|P0C7M2|RA1L3_HUMAN_UNMAPPED	1378.61	3	1378.61	460.545	4.78	2071.24	0.579	2	1	0.0008	0.578	0.079
0.987	20160902_01_K562_TiO2_105min_01-Sample003.11742.11742.2	11742	0.377	0.162	0.208	0.131	M.n[43.02]SSS[167.00]PVNVK.K	sp|Q00839|HNRPU_HUMAN_UNMAPPED	938.411	2	938.673	470.213	8.47	2071.34	278.307	1	0	0.2618	0.398	0.024
0.9956	20160902_01_K562_TiO2_105min_01-Sample003.11776.11776.3	11776	0.331	0.172	0.254	-0.007	R.RGNDPLTSS[167.00]PGR.S	sp|P49736|MCM2_HUMAN_UNMAPPED	1335.59	3	1335.57	446.205	9.6	2075.82	-16.0616	2	0	-0.0215	0.406	0.002
0.9997	20160902_01_K562_TiO2_105min_01-Sample003.11781.11781.2	11781	0.469	0.346	0.249	0	R.Q[111.03]GS[167.00]PVAAGAPAK.Q	sp|Q9NZI8|IF2B1_HUMAN_UNMAPPED	1115.5	2	1115.5	558.758	8.75	2076.32	0	2	0	0	0.577	0.346
0.9805	20160902_01_K562_TiO2_105min_01-Sample003.11784.11784.3	11784	0.489	0.034	0.279	0	K.ST[181.01]SAPQMSPGSSDNQSSSPQPAQQK.L	sp|Q14157|UBP2L_HUMAN_UNMAPPED	2611.09	3	2611.09	871.369	5.55	2076.62	0.2295	2	0	0.0006	0.321	0
0.9986	20160902_01_K562_TiO2_105min_01-Sample003.11794.11794.2	11794	0.642	0.117	0.192	-0.002	R.STGS[167.00]ATSLASQGER.R	sp|Q5SW79|CE170_HUMAN_UNMAPPED	1430.6	2	1430.6	716.309	5.72	2077.84	-2.7921	2	0	-0.004	0.458	0.048
0.9994	20160902_01_K562_TiO2_105min_01-Sample003.11827.11827.2	11827	0.721	0.126	0.154	-0.003	R.SGAQASSTPLS[167.00]PTR.L	sp|P02545|LMNA_HUMAN_UNMAPPED	1438.65	2	1438.64	720.33	9.47	2082.72	-4.0954	2	0	-0.0059	0.502	0.102
0.9939	20160902_01_K562_TiO2_105min_01-Sample003.11831.11831.3	11831	0.565	0.314	0.159	0	R.SGS[167.00]PDVKGPPPVK.V	sp|Q9UPW6|SATB2_HUMAN_UNMAPPED	1343.65	3	1343.65	448.89	8.31	2083.24	-0.3713	2	1	-0.0005	0.562	0.103
0.985	20160902_01_K562_TiO2_105min_01-Sample003.11835.11835.2	11835	0.415	0.117	0.222	-0.005	K.SSSGLGS[167.00]SGSLSQK.T	sp|Q15648|MED1_HUMAN_UNMAPPED	1360.59	2	1360.58	681.301	8.47	2083.74	-7.9995	2	0	-0.0109	0.362	0.03
0.9962	20160902_01_K562_TiO2_105min_01-Sample003.11842.11842.3	11842	0.542	0.352	0.155	0	M.n[43.02]SKS[167.00]ESPKEPEQLR.K	sp|P0C7M2|RA1L3_HUMAN_UNMAPPED	1635.75	3	1635.75	546.257	5.95	2084.66	0.6102	1	2	0.001	0.585	0.008
0.9984	20160902_01_K562_TiO2_105min_01-Sample003.11867.11867.3	11867	0.411	0.183	0.21	-0.001	R.SGAQASSTPLSPT[181.01]R.L	sp|P02545|LMNA_HUMAN_UNMAPPED	1438.65	3	1438.64	480.556	9.47	2088.02	-2.9133	2	0	-0.0042	0.425	0.012
0.9989	20160902_01_K562_TiO2_105min_01-Sample003.11869.11869.2	11869	0.441	0.325	0.308	-0.001	R.GLPPS[167.00]M[147.04]ER.G	sp|P38159|HNRPG_HUMAN_UNMAPPED	981.399	2	981.396	491.707	6	2088.22	-3.0506	2	0	-0.003	0.559	0.325
0.9954	20160902_01_K562_TiO2_105min_01-Sample003.11877.11877.3	11877	0.424	0.117	0.166	-0.001	R.SGAQASSTPLSPT[181.01]R.L	sp|P02545|LMNA_HUMAN_UNMAPPED	1438.65	3	1438.64	480.556	9.47	2089.14	-2.4278	2	0	-0.0035	0.365	0.001
0.991	20160902_01_K562_TiO2_105min_01-Sample003.11889.11889.2	11889	0.539	0.317	0.185	-0.001	R.MGANS[167.00]LER.M	sp|P52272|HNRPM_HUMAN_UNMAPPED	956.379	2	956.377	479.197	5.75	2090.66	-1.5651	2	0	-0.0015	0.559	0.317
0.9845	20160902_01_K562_TiO2_105min_01-Sample003.11898.11898.3	11898	0.603	0.326	0.182	0	K.SES[167.00]PKEPEQLR.K	sp|P0C7M2|RA1L3_HUMAN_UNMAPPED	1378.61	3	1378.61	460.545	4.78	2091.68	0.2171	2	1	0.0003	0.578	0.094
0.9803	20160902_01_K562_TiO2_105min_01-Sample003.11899.11899.2	11899	0.355	0.14	0.203	0.135	M.n[43.02]SSS[167.00]PVNVK.K	sp|Q00839|HNRPU_HUMAN_UNMAPPED	938.411	2	938.68	470.213	8.47	2091.78	286.171	1	0	0.2692	0.371	0.007
0.9991	20160902_01_K562_TiO2_105min_01-Sample003.11908.11908.3	11908	0.488	0.236	0.156	0	R.SGAQASSTPLS[167.00]PTR.L	sp|P02545|LMNA_HUMAN_UNMAPPED	1438.65	3	1438.65	480.556	9.47	2093.1	0.9711	2	0	0.0014	0.486	0.003
0.9989	20160902_01_K562_TiO2_105min_01-Sample003.11918.11918.3	11918	0.555	0.21	0.152	-0.001	R.SGAQASSTPLSPT[181.01]R.L	sp|P02545|LMNA_HUMAN_UNMAPPED	1438.65	3	1438.64	480.556	9.47	2094.22	-1.1792	2	0	-0.0017	0.484	0.002
0.9967	20160902_01_K562_TiO2_105min_01-Sample003.11928.11928.2	11928	0.371	0.154	0.265	-0.001	K.ALS[167.00]PVTSR.T	sp|Q96L91|EP400_HUMAN_UNMAPPED	909.432	2	909.431	455.723	9.79	2095.35	-1.3166	2	0	-0.0012	0.389	0.154
0.9987	20160902_01_K562_TiO2_105min_01-Sample003.11929.11929.3	11929	0.546	0.17	0.16	-0.001	R.SGAQASSTPLSPT[181.01]R.L	sp|P02545|LMNA_HUMAN_UNMAPPED	1438.65	3	1438.64	480.556	9.47	2095.45	-2.0809	2	0	-0.003	0.452	0.021
0.9963	20160902_01_K562_TiO2_105min_01-Sample003.11934.11934.2	11934	0.352	0.208	0.286	-0.515	R.Q[111.03]GS[167.00]PVAAGAPAK.Q	sp|Q9NZI8|IF2B1_HUMAN_UNMAPPED	1115.5	2	1114.47	558.758	8.75	2095.95	-922	2	0	-1.0294	0.448	0.208
0.9919	20160902_01_K562_TiO2_105min_01-Sample003.11939.11939.3	11939	0.234	0.097	0.322	-0.005	R.RGNDPLTSS[167.00]PGR.S	sp|P49736|MCM2_HUMAN_UNMAPPED	1335.59	3	1335.58	446.205	9.6	2096.57	-10.6081	2	0	-0.0142	0.298	0.001
0.999	20160902_01_K562_TiO2_105min_01-Sample003.11942.11942.3	11942	0.529	0.178	0.15	0.001	R.SGAQASSTPLS[167.00]PTR.L	sp|P02545|LMNA_HUMAN_UNMAPPED	1438.65	3	1438.65	480.556	9.47	2096.87	2.0116	2	0	0.0029	0.452	0.009
0.9995	20160902_01_K562_TiO2_105min_01-Sample003.11944.11944.2	11944	0.384	0.223	0.251	-0.003	R.Q[111.03]GS[167.00]PVAAGAPAK.Q	sp|Q9NZI8|IF2B1_HUMAN_UNMAPPED	1115.5	2	1115.5	558.758	8.75	2097.07	-4.4742	2	0	-0.005	0.463	0.223
0.9912	20160902_01_K562_TiO2_105min_01-Sample003.11947.11947.3	11947	0.611	0.04	0.252	-0.005	K.STS[167.00]APQMSPGSSDNQSSSPQPAQQK.L	sp|Q14157|UBP2L_HUMAN_UNMAPPED	2611.09	3	2611.07	871.369	5.55	2097.37	-5.3173	2	0	-0.0139	0.393	0.005
0.9991	20160902_01_K562_TiO2_105min_01-Sample003.11952.11952.3	11952	0.582	0.262	0.164	0	R.SGAQASSTPLSPT[181.01]R.L	sp|P02545|LMNA_HUMAN_UNMAPPED	1438.65	3	1438.65	480.556	9.47	2098	-0.0694	2	0	-0.0001	0.529	0.032
0.9933	20160902_01_K562_TiO2_105min_01-Sample003.11955.11955.3	11955	0.316	0.194	0.271	0	R.RAGDLLEDS[167.00]PKRPK.E	sp|P51858|HDGF_HUMAN_UNMAPPED	1660.83	3	1660.83	554.617	8.59	2098.3	-0.4207	2	1	-0.0007	0.435	0.194
0.9996	20160902_01_K562_TiO2_105min_01-Sample003.11958.11958.2	11958	0.64	0.26	0.187	0.002	R.TNSMSSSGLGS[167.00]PNR.S	sp|Q9NZN8|CNOT2_HUMAN_UNMAPPED	1473.59	2	1473.6	737.803	9.41	2098.6	2.1008	2	0	0.0031	0.547	0.127
0.999	20160902_01_K562_TiO2_105min_01-Sample003.11964.11964.3	11964	0.554	0.23	0.157	0.001	R.SGAQASSTPLSPT[181.01]R.L	sp|P02545|LMNA_HUMAN_UNMAPPED	1438.65	3	1438.65	480.556	9.47	2099.33	2.3584	2	0	0.0034	0.499	0.001
0.999	20160902_01_K562_TiO2_105min_01-Sample003.11974.11974.3	11974	0.569	0.24	0.161	0.001	R.SGAQASSTPLSPT[181.01]R.L	sp|P02545|LMNA_HUMAN_UNMAPPED	1438.65	3	1438.65	480.556	9.47	2100.46	2.0809	2	0	0.003	0.51	0.004
0.9954	20160902_01_K562_TiO2_105min_01-Sample003.11983.11983.2	11983	0.621	0.403	0.246	-0.001	K.IAASSS[167.00]FR.S	sp|Q99961|SH3G1_HUMAN_UNMAPPED	917.401	2	917.399	459.708	9.75	2101.49	-1.5227	2	0	-0.0014	0.632	0.004
0.9991	20160902_01_K562_TiO2_105min_01-Sample003.11984.11984.3	11984	0.525	0.221	0.165	0.002	R.SGAQASSTPLS[167.00]PTR.L	sp|P02545|LMNA_HUMAN_UNMAPPED	1438.65	3	1438.65	480.556	9.47	2101.59	3.8844	2	0	0.0056	0.483	0.008
0.9964	20160902_01_K562_TiO2_105min_01-Sample003.11985.11985.3	11985	0.561	0.407	0.198	0.174	R.S[167.00]RSGEGEVSGLM[147.04]R.K	sp|Q13263|TIF1B_HUMAN_UNMAPPED	1459.61	3	1460.13	487.545	5.86	2101.69	356.831	2	1	0.5221	0.626	0.002
0.9991	20160902_01_K562_TiO2_105min_01-Sample003.11988.11988.3	11988	0.465	0.223	0.189	-0.001	R.KPS[167.00]VSEEVQATPNK.A	sp|Q9UKJ3|GPTC8_HUMAN_UNMAPPED	1592.74	3	1592.74	531.922	6.14	2102.09	-1.0027	2	0	-0.0016	0.471	0.001
0.9991	20160902_01_K562_TiO2_105min_01-Sample003.12000.12000.2	12000	0.65	0.062	0.136	-0.002	R.SGAQASSTPLS[167.00]PTR.L	sp|P02545|LMNA_HUMAN_UNMAPPED	1438.65	2	1438.64	720.33	9.47	2103.52	-3.1236	2	0	-0.0045	0.428	0.015
0.9939	20160902_01_K562_TiO2_105min_01-Sample003.12006.12006.3	12006	0.544	0.306	0.16	0	R.SGS[167.00]PDVKGPPPVK.V	sp|Q9UPW6|SATB2_HUMAN_UNMAPPED	1343.65	3	1343.65	448.89	8.31	2104.25	0.297	2	1	0.0004	0.551	0.092
0.9991	20160902_01_K562_TiO2_105min_01-Sample003.12007.12007.3	12007	0.573	0.245	0.169	0	R.SGAQASSTPLSPT[181.01]R.L	sp|P02545|LMNA_HUMAN_UNMAPPED	1438.65	3	1438.65	480.556	9.47	2104.35	1.0405	2	0	0.0015	0.515	0.025
0.9876	20160902_01_K562_TiO2_105min_01-Sample003.12009.12009.3	12009	0.386	0.195	0.243	0.001	R.SRS[167.00]DIDVNAAAGAK.A	sp|O75122|CLAP2_HUMAN_UNMAPPED	1453.66	3	1453.66	485.559	5.68	2104.55	1.6476	2	1	0.0024	0.434	0.003
0.9991	20160902_01_K562_TiO2_105min_01-Sample003.12016.12016.3	12016	0.527	0.263	0.164	0.001	R.SGAQASSTPLS[167.00]PTR.L	sp|P02545|LMNA_HUMAN_UNMAPPED	1438.65	3	1438.65	480.556	9.47	2105.38	1.5954	2	0	0.0023	0.516	0.028
0.9586	20160902_01_K562_TiO2_105min_01-Sample003.12017.12017.4	12017	0.31	0.115	0.221	-0.002	R.IHRAS[167.00]DPGLPAEEPKEK.S	sp|P27708|PYR1_HUMAN_UNMAPPED	1952.94	4	1952.93	489.241	5.53	2105.48	-3.2704	2	2	-0.0064	0.334	0.115
0.9962	20160902_01_K562_TiO2_105min_01-Sample003.12019.12019.3	12019	0.555	0.355	0.152	0	M.n[43.02]SKS[167.00]ESPKEPEQLR.K	sp|P0C7M2|RA1L3_HUMAN_UNMAPPED	1635.75	3	1635.75	546.257	5.95	2105.68	-0.9153	1	2	-0.0015	0.589	0.017
0.9991	20160902_01_K562_TiO2_105min_01-Sample003.12026.12026.3	12026	0.577	0.257	0.161	-0.001	R.SGAQASSTPLSPT[181.01]R.L	sp|P02545|LMNA_HUMAN_UNMAPPED	1438.65	3	1438.64	480.556	9.47	2106.51	-1.9422	2	0	-0.0028	0.524	0.014
0.9956	20160902_01_K562_TiO2_105min_01-Sample003.12031.12031.3	12031	0.462	0.046	0.14	-0.001	K.LGAGEGGEASVS[167.00]PEKTSTTSK.G	sp|Q13428|TCOF_HUMAN_UNMAPPED	2071.93	3	2071.93	691.651	4.79	2107.01	-0.9157	2	1	-0.0019	0.317	0.023
0.9979	20160902_01_K562_TiO2_105min_01-Sample003.12033.12033.2	12033	0.401	0.195	0.274	-0.002	R.TGSC[160.03]S[167.00]ELDAC[160.03]PSK.L	sp|Q9H1H9|KI13A_HUMAN_UNMAPPED	1490.54	2	1490.54	746.278	4.37	2107.21	-2.613	2	0	-0.0039	0.436	0.01
0.9983	20160902_01_K562_TiO2_105min_01-Sample003.12039.12039.3	12039	0.395	0.175	0.28	0.002	R.TNSMSSSGLGS[167.00]PNR.S	sp|Q9NZN8|CNOT2_HUMAN_UNMAPPED	1473.59	3	1473.6	492.205	9.41	2107.94	3.5216	2	0	0.0052	0.414	0.175
0.9989	20160902_01_K562_TiO2_105min_01-Sample003.12048.12048.3	12048	0.469	0.235	0.194	-0.001	R.SGAQASSTPLSPT[181.01]R.L	sp|P02545|LMNA_HUMAN_UNMAPPED	1438.65	3	1438.64	480.556	9.47	2108.97	-1.3873	2	0	-0.002	0.481	0.009
0.9986	20160902_01_K562_TiO2_105min_01-Sample003.12049.12049.2	12049	0.406	0.279	0.313	-0.001	R.GLPPS[167.00]M[147.04]ER.G	sp|P38159|HNRPG_HUMAN_UNMAPPED	981.399	2	981.397	491.707	6	2109.07	-1.932	2	0	-0.0019	0.518	0.279
0.9515	20160902_01_K562_TiO2_105min_01-Sample003.12061.12061.2	12061	0.297	0.105	0.197	0.001	R.VSGAGFS[167.00]PSSK.M	sp|Q9C0C2|TB182_HUMAN_UNMAPPED	1102.47	2	1102.47	552.242	8.72	2110.4	1.0865	2	0	0.0012	0.32	0.025
0.9853	20160902_01_K562_TiO2_105min_01-Sample003.12064.12064.2	12064	0.33	0.125	0.303	-0.011	K.LSPAT[181.01]PTSEGPK.V	sp|Q8N1G0|ZN687_HUMAN_UNMAPPED	1263.57	2	1263.55	632.795	6	2110.7	-17.1465	2	0	-0.0217	0.349	0.077
0.9989	20160902_01_K562_TiO2_105min_01-Sample003.12065.12065.2	12065	0.418	0.184	0.287	-0.004	R.SSGS[167.00]PEPSPAIAK.A	sp|Q66K64|DCA15_HUMAN_UNMAPPED	1306.58	2	1306.57	654.298	5.72	2110.8	-5.4257	2	0	-0.0071	0.427	0.006
0.9912	20160902_01_K562_TiO2_105min_01-Sample003.12066.12066.3	12066	0.383	0.135	0.329	-0.001	R.S[167.00]QSPAASDC[160.03]SSSSSSASLPSSGR.S	sp|O95817|BAG3_HUMAN_UNMAPPED	2278.9	3	2278.9	760.641	5.55	2110.9	-1.4023	2	0	-0.0032	0.335	0
0.9906	20160902_01_K562_TiO2_105min_01-Sample003.12070.12070.2	12070	0.473	0.261	0.225	-0.002	R.MGANS[167.00]LER.M	sp|P52272|HNRPM_HUMAN_UNMAPPED	956.379	2	956.375	479.197	5.75	2111.43	-3.965	2	0	-0.0038	0.504	0.261
0.9984	20160902_01_K562_TiO2_105min_01-Sample003.12071.12071.3	12071	0.426	0.175	0.283	0.002	R.TNSMSSSGLGS[167.00]PNR.S	sp|Q9NZN8|CNOT2_HUMAN_UNMAPPED	1473.59	3	1473.6	492.205	9.41	2111.53	4.2665	2	0	0.0063	0.42	0.174
0.9977	20160902_01_K562_TiO2_105min_01-Sample003.12082.12082.3	12082	0.351	0.109	0.221	0.001	R.SGAQASSTPLS[167.00]PTR.L	sp|P02545|LMNA_HUMAN_UNMAPPED	1438.65	3	1438.65	480.556	9.47	2112.76	1.8035	2	0	0.0026	0.335	0.004
0.999	20160902_01_K562_TiO2_105min_01-Sample003.12093.12093.3	12093	0.35	0.182	0.214	-0.001	R.SGAQASSTPLS[167.00]PTR.L	sp|P02545|LMNA_HUMAN_UNMAPPED	1438.65	3	1438.64	480.556	9.47	2113.99	-1.526	2	0	-0.0022	0.417	0.01
0.9758	20160902_01_K562_TiO2_105min_01-Sample003.12108.12108.3	12108	0.264	0.054	0.277	0.006	R.TNSMSSSGLGS[167.00]PNR.S	sp|Q9NZN8|CNOT2_HUMAN_UNMAPPED	1473.59	3	1473.61	492.205	9.41	2115.62	11.5804	2	0	0.0171	0.241	0.054
0.9946	20160902_01_K562_TiO2_105min_01-Sample003.12114.12114.2	12114	0.4	0.101	0.231	-0.001	K.ALS[167.00]PVTSR.T	sp|Q96L91|EP400_HUMAN_UNMAPPED	909.432	2	909.43	455.723	9.79	2116.35	-2.4138	2	0	-0.0022	0.342	0.101
0.9878	20160902_01_K562_TiO2_105min_01-Sample003.12131.12131.2	12131	0.255	0.131	0.336	-0.007	R.GPAGEAGAS[167.00]PPVR.R	sp|Q13425|SNTB2_HUMAN_UNMAPPED	1244.56	2	1244.54	623.285	6	2118.18	-10.9903	2	0	-0.0137	0.294	0.131
0.9995	20160902_01_K562_TiO2_105min_01-Sample003.12143.12143.2	12143	0.592	0.2	0.191	-0.004	R.TNSMSSSGLGS[167.00]PNR.S	sp|Q9NZN8|CNOT2_HUMAN_UNMAPPED	1473.59	2	1473.58	737.803	9.41	2119.51	-5.5571	2	0	-0.0082	0.49	0.085
0.9904	20160902_01_K562_TiO2_105min_01-Sample003.12149.12149.2	12149	0.344	0.146	0.249	-0.001	M.n[43.02]SS[167.00]SPVNVK.K	sp|Q00839|HNRPU_HUMAN_UNMAPPED	938.411	2	938.41	470.213	8.47	2120.24	-1.3824	1	0	-0.0013	0.377	0.002
0.9788	20160902_01_K562_TiO2_105min_01-Sample003.12158.12158.2	12158	0.499	0.122	0.215	-0.003	K.LLS[167.00]PSNEK.L	sp|Q14694|UBP10_HUMAN_UNMAPPED	966.442	2	966.436	484.228	6	2121.37	-6.5052	2	0	-0.0063	0.397	0.122
0.9766	20160902_01_K562_TiO2_105min_01-Sample003.12160.12160.3	12160	0.346	0.203	0.313	-0.371	R.RAGDLLEDS[167.00]PKRPK.E	sp|P51858|HDGF_HUMAN_UNMAPPED	1660.83	3	1659.72	554.617	8.59	2121.57	-669.137	2	1	-1.1126	0.442	0.203
0.9954	20160902_01_K562_TiO2_105min_01-Sample003.12168.12168.2	12168	0.618	0.317	0.181	0.001	K.IAASSS[167.00]FR.S	sp|Q99961|SH3G1_HUMAN_UNMAPPED	917.401	2	917.402	459.708	9.75	2122.5	1.1964	2	0	0.0011	0.576	0.018
0.9964	20160902_01_K562_TiO2_105min_01-Sample003.12170.12170.3	12170	0.488	0.327	0.212	0.001	R.SRS[167.00]GEGEVSGLM[147.04]R.K	sp|Q13263|TIF1B_HUMAN_UNMAPPED	1459.61	3	1459.61	487.545	5.86	2122.7	1.5041	2	1	0.0022	0.561	0.001
0.9993	20160902_01_K562_TiO2_105min_01-Sample003.12173.12173.3	12173	0.503	0.323	0.186	-0.001	R.KPSVS[167.00]EEVQATPNK.A	sp|Q9UKJ3|GPTC8_HUMAN_UNMAPPED	1592.74	3	1592.74	531.922	6.14	2123	-2.7573	2	0	-0.0044	0.558	0.028
0.9996	20160902_01_K562_TiO2_105min_01-Sample003.12184.12184.2	12184	0.424	0.256	0.246	-0.003	R.Q[111.03]GS[167.00]PVAAGAPAK.Q	sp|Q9NZI8|IF2B1_HUMAN_UNMAPPED	1115.5	2	1115.5	558.758	8.75	2124.23	-5.0111	2	0	-0.0056	0.496	0.256
0.9993	20160902_01_K562_TiO2_105min_01-Sample003.12185.12185.2	12185	0.46	0.238	0.214	0.002	R.SEDPPTT[181.01]PIR.G	sp|Q12888|TP53B_HUMAN_UNMAPPED	1191.52	2	1191.52	596.766	4.37	2124.33	2.5135	2	0	0.003	0.483	0.013
0.9991	20160902_01_K562_TiO2_105min_01-Sample003.12186.12186.2	12186	0.587	0.123	0.171	-0.001	R.SGAQASSTPLS[167.00]PTR.L	sp|P02545|LMNA_HUMAN_UNMAPPED	1438.65	2	1438.64	720.33	9.47	2124.43	-1.0412	2	0	-0.0015	0.436	0.069
0.9939	20160902_01_K562_TiO2_105min_01-Sample003.12190.12190.3	12190	0.409	0.262	0.24	0	R.SGS[167.00]PDVKGPPPVK.V	sp|Q9UPW6|SATB2_HUMAN_UNMAPPED	1343.65	3	1343.65	448.89	8.31	2124.96	-0.4455	2	1	-0.0006	0.502	0.014
0.996	20160902_01_K562_TiO2_105min_01-Sample003.12193.12193.2	12193	0.273	0.141	0.328	-0.005	R.VS[167.00]PSTSYTPSR.H	sp|Q9BTE3|CJ119_HUMAN_UNMAPPED	1260.54	2	1260.53	631.277	8.72	2125.26	-8.3958	2	0	-0.0106	0.338	0.117
0.9962	20160902_01_K562_TiO2_105min_01-Sample003.12202.12202.3	12202	0.635	0.415	0.159	-0.001	M.n[43.02]SKS[167.00]ESPKEPEQLR.K	sp|P0C7M2|RA1L3_HUMAN_UNMAPPED	1635.75	3	1635.75	546.257	5.95	2126.29	-2.3188	1	2	-0.0038	0.642	0.016
0.9973	20160902_01_K562_TiO2_105min_01-Sample003.12213.12213.3	12213	0.528	0.033	0.138	-0.002	K.LGAGEGGEASVS[167.00]PEKTSTTSK.G	sp|Q13428|TCOF_HUMAN_UNMAPPED	2071.93	3	2071.93	691.651	4.79	2127.92	-2.5061	2	1	-0.0052	0.341	0.031
0.9771	20160902_01_K562_TiO2_105min_01-Sample003.12218.12218.3	12218	0.359	0.278	0.305	-0.002	R.IPRPSVSQGC[160.03]S[167.00]R.E	sp|O75122|CLAP2_HUMAN_UNMAPPED	1422.64	3	1422.64	475.222	10.35	2128.65	-3.8579	2	0	-0.0055	0.503	0.003
0.9885	20160902_01_K562_TiO2_105min_01-Sample003.12219.12219.3	12219	0.495	0.296	0.233	-0.001	R.S[167.00]RSDIDVNAAAGAK.A	sp|O75122|CLAP2_HUMAN_UNMAPPED	1453.66	3	1453.65	485.559	5.68	2128.75	-1.8535	2	1	-0.0027	0.536	0.001
0.9946	20160902_01_K562_TiO2_105min_01-Sample003.12220.12220.2	12220	0.29	0.141	0.283	0.511	R.Q[111.03]GS[167.00]PVAAGAPAK.Q	sp|Q9NZI8|IF2B1_HUMAN_UNMAPPED	1115.5	2	1116.52	558.758	8.75	2128.85	914.586	2	0	1.023	0.369	0.141
0.9636	20160902_01_K562_TiO2_105min_01-Sample003.12230.12230.3	12230	0.436	0.216	0.255	0.604	R.SRS[167.00]DIDVNAAAGAK.A	sp|O75122|CLAP2_HUMAN_UNMAPPED	1453.66	3	1455.47	485.559	5.68	2129.97	1242.65	2	1	1.8124	0.46	0.004
0.9971	20160902_01_K562_TiO2_105min_01-Sample003.12232.12232.2	12232	0.366	0.197	0.304	0.002	R.GLPPS[167.00]M[147.04]ER.G	sp|P38159|HNRPG_HUMAN_UNMAPPED	981.399	2	981.402	491.707	6	2130.17	3.3556	2	0	0.0033	0.435	0.197
0.999	20160902_01_K562_TiO2_105min_01-Sample003.12245.12245.2	12245	0.463	0.187	0.273	-0.003	R.SSGS[167.00]PEPSPAIAK.A	sp|Q66K64|DCA15_HUMAN_UNMAPPED	1306.58	2	1306.57	654.298	5.72	2131.6	-4.3558	2	0	-0.0057	0.439	0.021
0.9909	20160902_01_K562_TiO2_105min_01-Sample003.12252.12252.2	12252	0.492	0.017	0.199	-0.003	K.EQSEVSVS[167.00]PR.A	sp|Q7L4I2|RSRC2_HUMAN_UNMAPPED	1196.51	2	1196.5	599.261	4.53	2133.02	-5.5068	2	0	-0.0066	0.309	0.017
0.9978	20160902_01_K562_TiO2_105min_01-Sample003.12255.12255.3	12255	0.329	0.196	0.284	0.334	R.Q[111.03]GS[167.00]GRESPSLASR.E	sp|Q8WWM7|ATX2L_HUMAN_UNMAPPED	1393.6	3	1394.6	465.54	9.6	2133.45	717.361	2	1	1.0026	0.436	0.001
0.9906	20160902_01_K562_TiO2_105min_01-Sample003.12256.12256.2	12256	0.434	0.26	0.215	0.003	R.MGANS[167.00]LER.M	sp|P52272|HNRPM_HUMAN_UNMAPPED	956.379	2	956.384	479.197	5.75	2133.65	5.5301	2	0	0.0053	0.5	0.26
0.9625	20160902_01_K562_TiO2_105min_01-Sample003.12262.12262.3	12262	0.379	0.026	0.194	0.001	K.SES[167.00]PKEPEQLR.K	sp|P0C7M2|RA1L3_HUMAN_UNMAPPED	1378.61	3	1378.61	460.545	4.78	2134.68	1.2304	2	1	0.0017	0.255	0.026
0.983	20160902_01_K562_TiO2_105min_01-Sample003.12280.12280.2	12280	0.337	0.164	0.207	-0.002	M.n[43.02]S[167.00]SPPEGKLETK.A	sp|P51397|DAP1_HUMAN_UNMAPPED	1293.59	2	1293.58	647.8	5.86	2136.61	-2.4699	1	1	-0.0032	0.397	0.001
0.9997	20160902_01_K562_TiO2_105min_01-Sample003.12281.12281.2	12281	0.469	0.3	0.22	-0.003	K.LGAGEGGEASVS[167.00]PEK.T	sp|Q13428|TCOF_HUMAN_UNMAPPED	1466.63	2	1466.62	734.322	4.25	2136.71	-4.7663	2	0	-0.007	0.538	0.132
0.9996	20160902_01_K562_TiO2_105min_01-Sample003.12290.12290.2	12290	0.509	0.324	0.218	0	R.GNDPLTS[167.00]SPGR.S	sp|P49736|MCM2_HUMAN_UNMAPPED	1179.49	2	1179.49	590.753	5.84	2137.73	-0.5078	2	0	-0.0006	0.56	0.005
0.9885	20160902_01_K562_TiO2_105min_01-Sample003.12297.12297.2	12297	0.379	0.13	0.219	-0.004	R.RYS[167.00]PPIQR.R	sp|Q8IYB3|SRRM1_HUMAN_UNMAPPED	1095.52	2	1095.52	548.769	10.84	2138.75	-6.7424	2	0	-0.0074	0.365	0.13
0.9563	20160902_01_K562_TiO2_105min_01-Sample003.12299.12299.2	12299	0.198	0.064	0.228	-0.006	R.GPAGEAGAS[167.00]PPVR.R	sp|Q13425|SNTB2_HUMAN_UNMAPPED	1244.56	2	1244.54	623.285	6	2139.15	-9.8672	2	0	-0.0123	0.248	0.064
0.9478	20160902_01_K562_TiO2_105min_01-Sample003.12314.12314.4	12314	0.384	0.052	0.221	0.25	R.AGLGSPERPPKTS[167.00]PGSPR.L	sp|Q9H6F5|CCD86_HUMAN_UNMAPPED	1869.91	4	1870.91	468.485	10.84	2141.1	533.351	2	1	1	0.284	0.015
0.9789	20160902_01_K562_TiO2_105min_01-Sample003.12323.12323.2	12323	0.517	0.118	0.214	-0.002	K.LLS[167.00]PSNEK.L	sp|Q14694|UBP10_HUMAN_UNMAPPED	966.442	2	966.439	484.228	6	2142.12	-3.0977	2	0	-0.003	0.401	0.118
0.9954	20160902_01_K562_TiO2_105min_01-Sample003.12332.12332.2	12332	0.669	0.382	0.22	-0.001	K.IAASSS[167.00]FR.S	sp|Q99961|SH3G1_HUMAN_UNMAPPED	917.401	2	917.399	459.708	9.75	2143.14	-1.849	2	0	-0.0017	0.63	0.024
0.9993	20160902_01_K562_TiO2_105min_01-Sample003.12336.12336.3	12336	0.465	0.275	0.233	0	R.KPS[167.00]VSEEVQATPNK.A	sp|Q9UKJ3|GPTC8_HUMAN_UNMAPPED	1592.74	3	1592.74	531.922	6.14	2143.54	0.188	2	0	0.0003	0.515	0
0.9972	20160902_01_K562_TiO2_105min_01-Sample003.12347.12347.3	12347	0.258	0.114	0.219	0.327	R.ATAPQTQHVS[167.00]PMR.Q	sp|P29692|EF1D_HUMAN_UNMAPPED	1502.67	3	1503.65	501.897	9.8	2144.76	650.241	2	0	0.9797	0.331	0.058
0.9945	20160902_01_K562_TiO2_105min_01-Sample003.12351.12351.2	12351	0.358	0.159	0.231	0.002	R.SEDPPT[181.01]TPIR.G	sp|Q12888|TP53B_HUMAN_UNMAPPED	1191.52	2	1191.52	596.766	4.37	2145.16	3.3514	2	0	0.004	0.392	0.001
0.9996	20160902_01_K562_TiO2_105min_01-Sample003.12361.12361.2	12361	0.577	0.332	0.243	-0.002	R.VS[167.00]PSTSYTPSR.H	sp|Q9BTE3|CJ119_HUMAN_UNMAPPED	1260.54	2	1260.53	631.277	8.72	2146.29	-3.485	2	0	-0.0044	0.576	0.263
0.9962	20160902_01_K562_TiO2_105min_01-Sample003.12368.12368.3	12368	0.569	0.381	0.144	-0.002	M.n[43.02]SKS[167.00]ESPKEPEQLR.K	sp|P0C7M2|RA1L3_HUMAN_UNMAPPED	1635.75	3	1635.74	546.257	5.95	2147.11	-3.4782	1	2	-0.0057	0.609	0.017
0.9725	20160902_01_K562_TiO2_105min_01-Sample003.12385.12385.3	12385	0.255	0.144	0.251	-0.001	R.IPRPSVS[167.00]QGC[160.03]SR.E	sp|O75122|CLAP2_HUMAN_UNMAPPED	1422.64	3	1422.64	475.222	10.35	2149.37	-2.2446	2	0	-0.0032	0.356	0.003
0.9993	20160902_01_K562_TiO2_105min_01-Sample003.12395.12395.3	12395	0.506	0.135	0.199	-0.001	R.SC[160.03]TPS[167.00]PDQISHR.A	sp|Q7Z2W4|ZCCHV_HUMAN_UNMAPPED	1463.59	3	1463.58	488.869	6.46	2150.8	-1.4319	2	0	-0.0021	0.41	0.019
0.9989	20160902_01_K562_TiO2_105min_01-Sample003.12396.12396.2	12396	0.431	0.299	0.304	0	R.GLPPS[167.00]M[147.04]ER.G	sp|P38159|HNRPG_HUMAN_UNMAPPED	981.399	2	981.399	491.707	6	2150.9	0	2	0	0	0.536	0.299
0.9992	20160902_01_K562_TiO2_105min_01-Sample003.12409.12409.2	12409	0.563	0.24	0.307	-0.004	R.GAQASS[167.00]GSPALPR.K	sp|P42684|ABL2_HUMAN_UNMAPPED	1277.58	2	1277.57	639.795	9.75	2152.32	-5.7831	2	0	-0.0074	0.508	0
0.983	20160902_01_K562_TiO2_105min_01-Sample003.12418.12418.3	12418	0.446	0.287	0.23	-0.003	R.S[167.00]RSDIDVNAAASAK.S	sp|Q7Z460|CLAP1_HUMAN_UNMAPPED	1483.67	3	1483.66	495.563	5.68	2153.35	-5.852	2	1	-0.0087	0.525	0
0.9971	20160902_01_K562_TiO2_105min_01-Sample003.12419.12419.2	12419	0.483	0.078	0.279	-0.001	R.VC[160.03]TIS[167.00]PAPR.H	sp|O43439|MTG8R_HUMAN_UNMAPPED	1079.48	2	1079.48	540.749	8.22	2153.45	-1.0171	2	0	-0.0011	0.354	0.078
0.9693	20160902_01_K562_TiO2_105min_01-Sample003.12440.12440.2	12440	0.281	0.157	0.335	-0.004	K.S[167.00]LESINSR.L	sp|P62888|RL30_HUMAN_UNMAPPED	984.428	2	984.42	493.221	5.72	2155.9	-7.5018	2	0	-0.0074	0.33	0.157
0.9939	20160902_01_K562_TiO2_105min_01-Sample003.12454.12454.2	12454	0.49	0.257	0.19	-0.004	M.n[43.02]SS[167.00]PPEGKLETK.A	sp|P51397|DAP1_HUMAN_UNMAPPED	1293.59	2	1293.58	647.8	5.86	2157.42	-5.866	1	1	-0.0076	0.504	0.006
0.9947	20160902_01_K562_TiO2_105min_01-Sample003.12462.12462.3	12462	0.417	0.266	0.292	-0.346	R.SRS[167.00]GEGEVSGLM[147.04]R.K	sp|Q13263|TIF1B_HUMAN_UNMAPPED	1459.61	3	1458.58	487.545	5.86	2158.35	-709.772	2	1	-1.0374	0.506	0.011
0.9996	20160902_01_K562_TiO2_105min_01-Sample003.12465.12465.2	12465	0.637	0.235	0.128	-0.001	R.GNDPLTSS[167.00]PGR.S	sp|P49736|MCM2_HUMAN_UNMAPPED	1179.49	2	1179.49	590.753	5.84	2158.65	-2.2006	2	0	-0.0026	0.53	0.042
0.9756	20160902_01_K562_TiO2_105min_01-Sample003.12473.12473.2	12473	0.461	0.022	0.323	0.5	R.VC[160.03]TIS[167.00]PAPR.H	sp|O43439|MTG8R_HUMAN_UNMAPPED	1079.48	2	1080.48	540.749	8.22	2159.58	923.42	2	0	0.9996	0.285	0.022
0.9898	20160902_01_K562_TiO2_105min_01-Sample003.12474.12474.2	12474	0.579	0.106	0.152	-0.002	R.RYS[167.00]PPIQR.R	sp|Q8IYB3|SRRM1_HUMAN_UNMAPPED	1095.52	2	1095.52	548.769	10.84	2159.69	-2.9156	2	0	-0.0032	0.421	0.106
0.9909	20160902_01_K562_TiO2_105min_01-Sample003.12487.12487.3	12487	0.328	0.173	0.34	0.001	R.RAGDLLEDS[167.00]PKRPK.E	sp|P51858|HDGF_HUMAN_UNMAPPED	1660.83	3	1660.83	554.617	8.59	2161.11	0.9015	2	1	0.0015	0.328	0.173
0.9957	20160902_01_K562_TiO2_105min_01-Sample003.12497.12497.2	12497	0.303	0.175	0.317	-0.211	R.Q[111.03]GS[167.00]PVAAGAPAK.Q	sp|Q9NZI8|IF2B1_HUMAN_UNMAPPED	1115.5	2	1115.08	558.758	8.75	2162.24	-377.318	2	0	-0.4215	0.413	0.175
0.9778	20160902_01_K562_TiO2_105min_01-Sample003.12507.12507.2	12507	0.553	0.249	0.234	-0.003	K.TVS[167.00]EPNLK.L	sp|Q8WUI4|HDAC7_HUMAN_UNMAPPED	966.442	2	966.437	484.228	5.66	2163.36	-5.2661	2	0	-0.0051	0.512	0.249
0.9954	20160902_01_K562_TiO2_105min_01-Sample003.12514.12514.2	12514	0.557	0.331	0.259	-0.001	K.IAASSS[167.00]FR.S	sp|Q99961|SH3G1_HUMAN_UNMAPPED	917.401	2	917.398	459.708	9.75	2164.2	-2.9367	2	0	-0.0027	0.572	0.009
0.9946	20160902_01_K562_TiO2_105min_01-Sample003.12550.12550.2	12550	0.256	0.102	0.311	-0.001	M.n[43.02]SSS[167.00]PVNVKK.L	sp|Q00839|HNRPU_HUMAN_UNMAPPED	1066.51	2	1066.5	534.26	10	2168.19	-1.4038	1	0	-0.0015	0.312	0.008
0.9935	20160902_01_K562_TiO2_105min_01-Sample003.12551.12551.3	12551	0.485	0.111	0.172	0.001	M.n[43.02]SKS[167.00]ESPKEPEQLR.K	sp|P0C7M2|RA1L3_HUMAN_UNMAPPED	1635.75	3	1635.75	546.257	5.95	2168.28	2.2578	1	2	0.0037	0.382	0.012
0.9979	20160902_01_K562_TiO2_105min_01-Sample003.12552.12552.2	12552	0.725	0.03	0.228	0	K.GTYVPSS[167.00]PTR.L	sp|Q9Y4P8|WIPI2_HUMAN_UNMAPPED	1143.5	2	1143.5	572.755	8.75	2168.38	0.6111	2	0	0.0007	0.452	0.005
0.9802	20160902_01_K562_TiO2_105min_01-Sample003.12564.12564.2	12564	0.501	0.276	0.338	-0.003	R.S[167.00]FSKEVEER.S	sp|Q04637|IF4G1_HUMAN_UNMAPPED	1189.5	2	1189.5	595.758	4.78	2169.72	-5.0356	2	1	-0.006	0.45	0.042
0.9509	20160902_01_K562_TiO2_105min_01-Sample003.12570.12570.3	12570	0.229	0.136	0.327	-0.002	R.IPRPSVSQGC[160.03]S[167.00]R.E	sp|O75122|CLAP2_HUMAN_UNMAPPED	1422.64	3	1422.64	475.222	10.35	2170.44	-3.9981	2	0	-0.0057	0.294	0
0.9976	20160902_01_K562_TiO2_105min_01-Sample003.12575.12575.2	12575	0.467	0.117	0.285	-0.004	K.TLGT[181.01]PTQPGSTPR.L	sp|Q8NFH5|NUP53_HUMAN_UNMAPPED	1391.64	2	1391.64	696.83	9.41	2170.95	-5.5968	2	0	-0.0078	0.38	0.028
0.9985	20160902_01_K562_TiO2_105min_01-Sample003.12576.12576.2	12576	0.579	0.153	0.307	-0.006	R.S[167.00]TGSATSLASQGER.R	sp|Q5SW79|CE170_HUMAN_UNMAPPED	1430.6	2	1430.59	716.309	5.72	2171.04	-9.0046	2	0	-0.0129	0.453	0.003
0.999	20160902_01_K562_TiO2_105min_01-Sample003.12580.12580.3	12580	0.402	0.133	0.209	0	R.SC[160.03]TPS[167.00]PDQISHR.A	sp|Q7Z2W4|ZCCHV_HUMAN_UNMAPPED	1463.59	3	1463.59	488.869	6.46	2171.57	0.6137	2	0	0.0009	0.373	0.03
0.9978	20160902_01_K562_TiO2_105min_01-Sample003.12581.12581.2	12581	0.396	0.291	0.339	-0.001	R.GLPPS[167.00]M[147.04]ER.G	sp|P38159|HNRPG_HUMAN_UNMAPPED	981.399	2	981.397	491.707	6	2171.67	-1.8304	2	0	-0.0018	0.456	0.291
0.9954	20160902_01_K562_TiO2_105min_01-Sample003.12595.12595.2	12595	0.413	0.216	0.316	0.004	K.SIS[167.00]PEVSASR.R	sp|Q9Y2F5|K0947_HUMAN_UNMAPPED	1111.49	2	1111.5	556.753	5.72	2173.2	6.2864	2	0	0.007	0.457	0.137
0.9827	20160902_01_K562_TiO2_105min_01-Sample003.12602.12602.3	12602	0.402	0.238	0.224	0	R.S[167.00]RSDIDVNAAASAK.S	sp|Q7Z460|CLAP1_HUMAN_UNMAPPED	1483.67	3	1483.67	495.563	5.68	2174.03	0.3363	2	1	0.0005	0.478	0
0.9946	20160902_01_K562_TiO2_105min_01-Sample003.12612.12612.3	12612	0.328	0.117	0.244	0	R.MSSEGPPRMS[167.00]PK.A	sp|Q99700|ATX2_HUMAN_UNMAPPED	1382.57	3	1382.57	461.865	8.5	2175.16	0.8661	2	1	0.0012	0.339	0.019
0.9779	20160902_01_K562_TiO2_105min_01-Sample003.12616.12616.2	12616	0.266	0.115	0.307	0.001	K.GPSS[167.00]VEDIK.A	sp|P06748|NPM_HUMAN_UNMAPPED	1010.43	2	1010.43	506.223	4.37	2175.56	2.4693	2	0	0.0025	0.332	0.002
0.9983	20160902_01_K562_TiO2_105min_01-Sample003.12617.12617.3	12617	0.409	0.211	0.245	-0.001	R.AAVVT[181.01]SPPPTTAPHK.E	sp|P35611|ADDA_HUMAN_UNMAPPED	1552.77	3	1552.76	518.596	8.8	2175.66	-1.4141	2	0	-0.0022	0.452	0.017
0.9938	20160902_01_K562_TiO2_105min_01-Sample003.12637.12637.2	12637	0.508	0.241	0.148	-0.002	M.n[43.02]SS[167.00]PPEGKLETK.A	sp|P51397|DAP1_HUMAN_UNMAPPED	1293.59	2	1293.58	647.8	5.86	2177.92	-3.7049	1	1	-0.0048	0.495	0.014
0.9995	20160902_01_K562_TiO2_105min_01-Sample003.12649.12649.2	12649	0.641	0.217	0.129	-0.001	R.GNDPLTSS[167.00]PGR.S	sp|P49736|MCM2_HUMAN_UNMAPPED	1179.49	2	1179.49	590.753	5.84	2179.45	-1.7774	2	0	-0.0021	0.52	0.039
0.99	20160902_01_K562_TiO2_105min_01-Sample003.12658.12658.2	12658	0.596	0.125	0.153	-0.002	R.RYS[167.00]PPIQR.R	sp|Q8IYB3|SRRM1_HUMAN_UNMAPPED	1095.52	2	1095.52	548.769	10.84	2180.58	-3.0067	2	0	-0.0033	0.442	0.125
0.9781	20160902_01_K562_TiO2_105min_01-Sample003.12687.12687.2	12687	0.539	0.297	0.269	-0.001	K.TVS[167.00]EPNLK.L	sp|Q8WUI4|HDAC7_HUMAN_UNMAPPED	966.442	2	966.44	484.228	5.66	2183.97	-2.4782	2	0	-0.0024	0.544	0.297
0.9882	20160902_01_K562_TiO2_105min_01-Sample003.12690.12690.3	12690	0.357	0.164	0.182	0.656	M.n[43.02]SKS[167.00]ESPKEPEQLR.K	sp|P0C7M2|RA1L3_HUMAN_UNMAPPED	1635.75	3	1637.72	546.257	5.95	2184.27	1198.61	1	2	1.9666	0.398	0.008
0.9985	20160902_01_K562_TiO2_105min_01-Sample003.12696.12696.3	12696	0.502	0.249	0.256	-0.002	R.DLVQPDKPAS[167.00]PK.F	sp|Q6PJT7|ZC3HE_HUMAN_UNMAPPED	1373.66	3	1373.65	458.894	5.96	2185	-5.23	2	0	-0.0072	0.5	0.249
0.9947	20160902_01_K562_TiO2_105min_01-Sample003.12721.12721.3	12721	0.452	0.149	0.166	-0.001	M.n[43.02]S[167.00]KSESPKEPEQLR.K	sp|P0C7M2|RA1L3_HUMAN_UNMAPPED	1635.75	3	1635.75	546.257	5.95	2188.89	-2.2578	1	2	-0.0037	0.403	0
0.9976	20160902_01_K562_TiO2_105min_01-Sample003.12722.12722.2	12722	0.667	0.026	0.195	-0.003	K.GTYVPSS[167.00]PTR.L	sp|Q9Y4P8|WIPI2_HUMAN_UNMAPPED	1143.5	2	1143.49	572.755	8.75	2189.19	-5.7617	2	0	-0.0066	0.415	0.011
0.9908	20160902_01_K562_TiO2_105min_01-Sample003.12728.12728.2	12728	0.423	0.149	0.255	-0.001	K.IAASSS[167.00]FR.S	sp|Q99961|SH3G1_HUMAN_UNMAPPED	917.401	2	917.398	459.708	9.75	2190.12	-3.263	2	0	-0.003	0.395	0.001
0.9944	20160902_01_K562_TiO2_105min_01-Sample003.12729.12729.3	12729	0.309	0.17	0.287	0	R.SRS[167.00]GEGEVSGLM[147.04]R.K	sp|Q13263|TIF1B_HUMAN_UNMAPPED	1459.61	3	1459.61	487.545	5.86	2190.22	0.547	2	1	0.0008	0.405	0.005
0.9796	20160902_01_K562_TiO2_105min_01-Sample003.12732.12732.2	12732	0.547	0.159	0.176	-0.002	R.S[167.00]FSKEVEER.S	sp|Q04637|IF4G1_HUMAN_UNMAPPED	1189.5	2	1189.5	595.758	4.78	2190.52	-4.1124	2	1	-0.0049	0.445	0.076
0.999	20160902_01_K562_TiO2_105min_01-Sample003.12759.12759.3	12759	0.373	0.152	0.237	0.002	R.KPS[167.00]PEPEGEVGPPK.L	sp|Q7Z5L9|I2BP2_HUMAN_UNMAPPED	1526.7	3	1526.71	509.908	4.79	2193.61	4.8375	2	0	0.0074	0.387	0.152
0.9819	20160902_01_K562_TiO2_105min_01-Sample003.12761.12761.3	12761	0.307	0.113	0.238	0.67	R.AAVVT[181.01]SPPPTTAPHK.E	sp|P35611|ADDA_HUMAN_UNMAPPED	1552.77	3	1554.77	518.596	8.8	2193.81	1289.96	2	0	2.0095	0.331	0.011
0.9987	20160902_01_K562_TiO2_105min_01-Sample003.12783.12783.3	12783	0.429	0.25	0.23	0.001	R.AAVVTS[167.00]PPPTTAPHK.E	sp|P35611|ADDA_HUMAN_UNMAPPED	1552.77	3	1552.77	518.596	8.8	2196.27	1.4141	2	0	0.0022	0.491	0.015
0.9991	20160902_01_K562_TiO2_105min_01-Sample003.12784.12784.2	12784	0.454	0.278	0.301	-0.003	R.DYDDMS[167.00]PR.R	sp|P61978|HNRPK_HUMAN_UNMAPPED	1077.35	2	1077.34	539.681	3.93	2196.37	-5.4662	2	0	-0.0059	0.518	0.216
0.9766	20160902_01_K562_TiO2_105min_01-Sample003.12793.12793.3	12793	0.376	0.023	0.245	-0.004	K.EIPSATQS[167.00]PISKK.R	sp|Q9BQG0|MBB1A_HUMAN_UNMAPPED	1464.72	3	1464.71	489.248	8.69	2197.4	-7.9715	2	0	-0.0117	0.25	0.002
0.9944	20160902_01_K562_TiO2_105min_01-Sample003.12795.12795.2	12795	0.351	0.17	0.233	-0.002	K.GPSS[167.00]VEDIK.A	sp|P06748|NPM_HUMAN_UNMAPPED	1010.43	2	1010.43	506.223	4.37	2197.6	-3.0619	2	0	-0.0031	0.405	0.01
0.9956	20160902_01_K562_TiO2_105min_01-Sample003.12796.12796.3	12796	0.358	0.262	0.273	0.243	R.KPSVS[167.00]EEVQATPNK.A	sp|Q9UKJ3|GPTC8_HUMAN_UNMAPPED	1592.74	3	1593.47	531.922	6.14	2197.7	456.312	2	0	0.7285	0.501	0.005
0.993	20160902_01_K562_TiO2_105min_01-Sample003.12809.12809.2	12809	0.434	0.184	0.142	-0.001	M.n[43.02]SS[167.00]PPEGKLETK.A	sp|P51397|DAP1_HUMAN_UNMAPPED	1293.59	2	1293.58	647.8	5.86	2199.13	-1.6981	1	1	-0.0022	0.43	0.017
0.9995	20160902_01_K562_TiO2_105min_01-Sample003.12817.12817.2	12817	0.636	0.212	0.128	-0.003	R.GNDPLTSS[167.00]PGR.S	sp|P49736|MCM2_HUMAN_UNMAPPED	1179.49	2	1179.49	590.753	5.84	2200.16	-4.8244	2	0	-0.0057	0.515	0.063
0.9745	20160902_01_K562_TiO2_105min_01-Sample003.12827.12827.2	12827	0.296	0.076	0.291	-0.006	R.RYS[167.00]PPIQR.R	sp|Q8IYB3|SRRM1_HUMAN_UNMAPPED	1095.52	2	1095.51	548.769	10.84	2201.39	-11.207	2	0	-0.0123	0.281	0.076
0.9472	20160902_01_K562_TiO2_105min_01-Sample003.12849.12849.3	12849	0.293	0.127	0.23	0.59	R.S[167.00]PVSTRPLPSASQK.A	sp|Q8ND56|LS14A_HUMAN_UNMAPPED	1533.76	3	1535.52	512.259	11	2203.85	1149.53	2	0	1.7686	0.349	0.127
0.9769	20160902_01_K562_TiO2_105min_01-Sample003.12857.12857.2	12857	0.435	0.209	0.273	-0.001	K.TVS[167.00]EPNLK.L	sp|Q8WUI4|HDAC7_HUMAN_UNMAPPED	966.442	2	966.441	484.228	5.66	2204.78	-1.4456	2	0	-0.0014	0.453	0.209
0.9985	20160902_01_K562_TiO2_105min_01-Sample003.12868.12868.3	12868	0.689	0.299	0.181	0	R.DLVQPDKPAS[167.00]PK.F	sp|Q6PJT7|ZC3HE_HUMAN_UNMAPPED	1373.66	3	1373.66	458.894	5.96	2206.01	-0.2179	2	0	-0.0003	0.587	0.299
0.9925	20160902_01_K562_TiO2_105min_01-Sample003.12879.12879.3	12879	0.422	0.169	0.162	0	R.LNVLEKS[167.00]SPGHR.A	sp|P29692|EF1D_HUMAN_UNMAPPED	1415.69	3	1415.69	472.905	8.75	2207.24	-0.8458	2	1	-0.0012	0.413	0.042
0.9934	20160902_01_K562_TiO2_105min_01-Sample003.12893.12893.3	12893	0.531	0.233	0.157	0	R.S[167.00]PVSTRPLPSASQK.A	sp|Q8ND56|LS14A_HUMAN_UNMAPPED	1533.76	3	1533.75	512.259	11	2208.77	-0.911	2	0	-0.0014	0.494	0.154
0.9934	20160902_01_K562_TiO2_105min_01-Sample003.12906.12906.3	12906	0.59	0.27	0.156	0.001	R.S[167.00]PVSTRPLPSASQK.A	sp|Q8ND56|LS14A_HUMAN_UNMAPPED	1533.76	3	1533.76	512.259	11	2210.2	1.822	2	0	0.0028	0.537	0.198
0.9919	20160902_01_K562_TiO2_105min_01-Sample003.12907.12907.3	12907	0.385	0.133	0.185	0.332	M.n[43.02]SKS[167.00]ESPKEPEQLR.K	sp|P0C7M2|RA1L3_HUMAN_UNMAPPED	1635.75	3	1636.75	546.257	5.95	2210.3	608.256	1	2	0.9974	0.369	0.012
0.9978	20160902_01_K562_TiO2_105min_01-Sample003.12908.12908.2	12908	0.697	0.026	0.283	-0.001	K.GTYVPSS[167.00]PTR.L	sp|Q9Y4P8|WIPI2_HUMAN_UNMAPPED	1143.5	2	1143.49	572.755	8.75	2210.4	-2.357	2	0	-0.0027	0.433	0.002
0.9934	20160902_01_K562_TiO2_105min_01-Sample003.12912.12912.3	12912	0.537	0.228	0.152	0	R.S[167.00]PVSTRPLPSASQK.A	sp|Q8ND56|LS14A_HUMAN_UNMAPPED	1533.76	3	1533.75	512.259	11	2210.93	-0.8459	2	0	-0.0013	0.492	0.156
0.986	20160902_01_K562_TiO2_105min_01-Sample003.12913.12913.2	12913	0.524	0.051	0.202	-0.003	R.HVTLPS[167.00]SPR.S	sp|Q5T4S7|UBR4_HUMAN_UNMAPPED	1072.51	2	1072.5	537.261	9.76	2211.03	-5.8631	2	0	-0.0063	0.354	0.001
0.984	20160902_01_K562_TiO2_105min_01-Sample003.12915.12915.2	12915	0.601	0.235	0.191	-0.002	R.S[167.00]FSKEVEER.S	sp|Q04637|IF4G1_HUMAN_UNMAPPED	1189.5	2	1189.5	595.758	4.78	2211.23	-2.8535	2	1	-0.0034	0.517	0.107
0.9927	20160902_01_K562_TiO2_105min_01-Sample003.12916.12916.3	12916	0.498	0.287	0.184	-0.005	R.SRLT[181.01]PVSPESSSTEEK.S	sp|Q13501|SQSTM_HUMAN_UNMAPPED	1812.81	3	1812.8	605.279	4.78	2211.33	-7.6549	2	1	-0.0139	0.529	0.007
0.9972	20160902_01_K562_TiO2_105min_01-Sample003.12918.12918.3	12918	0.447	0.179	0.241	-0.002	K.ALS[167.00]EEKDEEDGENAHPYR.N	sp|Q9NSI8|SAMN1_HUMAN_UNMAPPED	2167.87	3	2167.86	723.63	4.25	2211.53	-2.0729	2	1	-0.0045	0.428	0.179
0.9934	20160902_01_K562_TiO2_105min_01-Sample003.12924.12924.3	12924	0.558	0.238	0.148	0	R.S[167.00]PVSTRPLPSASQK.A	sp|Q8ND56|LS14A_HUMAN_UNMAPPED	1533.76	3	1533.76	512.259	11	2212.26	-0.0651	2	0	-0.0001	0.506	0.193
0.9995	20160902_01_K562_TiO2_105min_01-Sample003.12926.12926.2	12926	0.387	0.231	0.267	-0.003	R.Q[111.03]GS[167.00]PVAAGAPAK.Q	sp|Q9NZI8|IF2B1_HUMAN_UNMAPPED	1115.5	2	1115.49	558.758	8.75	2212.46	-6.1744	2	0	-0.0069	0.471	0.231
0.9934	20160902_01_K562_TiO2_105min_01-Sample003.12934.12934.3	12934	0.524	0.193	0.155	0.001	R.S[167.00]PVSTRPLPSASQK.A	sp|Q8ND56|LS14A_HUMAN_UNMAPPED	1533.76	3	1533.76	512.259	11	2213.39	1.2364	2	0	0.0019	0.462	0.179
0.9642	20160902_01_K562_TiO2_105min_01-Sample003.12935.12935.3	12935	0.45	0.12	0.156	0.003	K.ESSPNSNPATS[167.00]PGGIR.F	sp|Q9UGJ0|AAKG2_HUMAN_UNMAPPED	1649.7	3	1649.71	550.909	6.1	2213.49	6.0506	2	0	0.01	0.377	0.002
0.9934	20160902_01_K562_TiO2_105min_01-Sample003.12943.12943.3	12943	0.547	0.199	0.157	0	R.S[167.00]PVSTRPLPSASQK.A	sp|Q8ND56|LS14A_HUMAN_UNMAPPED	1533.76	3	1533.76	512.259	11	2214.72	0.1952	2	0	0.0003	0.474	0.174
0.9922	20160902_01_K562_TiO2_105min_01-Sample003.12952.12952.3	12952	0.325	0.173	0.27	0.275	R.KPS[167.00]PEPEGEVGPPK.L	sp|Q7Z5L9|I2BP2_HUMAN_UNMAPPED	1526.7	3	1527.53	509.908	4.79	2215.75	539.871	2	0	0.8263	0.408	0.173
0.9934	20160902_01_K562_TiO2_105min_01-Sample003.12953.12953.3	12953	0.592	0.261	0.158	0	R.S[167.00]PVSTRPLPSASQK.A	sp|Q8ND56|LS14A_HUMAN_UNMAPPED	1533.76	3	1533.76	512.259	11	2215.85	0.6507	2	0	0.001	0.532	0.221
0.9934	20160902_01_K562_TiO2_105min_01-Sample003.12963.12963.3	12963	0.584	0.265	0.15	0	R.S[167.00]PVSTRPLPSASQK.A	sp|Q8ND56|LS14A_HUMAN_UNMAPPED	1533.76	3	1533.76	512.259	11	2216.98	0.0651	2	0	0.0001	0.532	0.196
0.9985	20160902_01_K562_TiO2_105min_01-Sample003.12969.12969.2	12969	0.64	0.411	0.356	-0.001	R.GQGT[181.01]PPSGPGVVR.A	sp|Q9UMN6|MLL4_HUMAN_UNMAPPED	1287.6	2	1287.59	644.806	9.75	2217.58	-1.9386	2	0	-0.0025	0.514	0.411
0.9934	20160902_01_K562_TiO2_105min_01-Sample003.12977.12977.3	12977	0.566	0.276	0.164	-0.001	R.S[167.00]PVSTRPLPSASQK.A	sp|Q8ND56|LS14A_HUMAN_UNMAPPED	1533.76	3	1533.75	512.259	11	2218.61	-0.9761	2	0	-0.0015	0.535	0.229
0.9934	20160902_01_K562_TiO2_105min_01-Sample003.12981.12981.3	12981	0.561	0.227	0.155	0.001	R.S[167.00]PVSTRPLPSASQK.A	sp|Q8ND56|LS14A_HUMAN_UNMAPPED	1533.76	3	1533.76	512.259	11	2219.33	1.1713	2	0	0.0018	0.499	0.181
0.9865	20160902_01_K562_TiO2_105min_01-Sample003.12990.12990.2	12990	0.439	0.166	0.146	-0.001	M.n[43.02]S[167.00]SPPEGKLETK.A	sp|P51397|DAP1_HUMAN_UNMAPPED	1293.59	2	1293.58	647.8	5.86	2220.23	-0.849	1	1	-0.0011	0.414	0.002
0.9934	20160902_01_K562_TiO2_105min_01-Sample003.12997.12997.3	12997	0.558	0.243	0.162	0	R.S[167.00]PVSTRPLPSASQK.A	sp|Q8ND56|LS14A_HUMAN_UNMAPPED	1533.76	3	1533.76	512.259	11	2221.06	0.1301	2	0	0.0002	0.509	0.198
0.9996	20160902_01_K562_TiO2_105min_01-Sample003.12999.12999.2	12999	0.659	0.282	0.138	-0.001	R.GNDPLTSS[167.00]PGR.S	sp|P49736|MCM2_HUMAN_UNMAPPED	1179.49	2	1179.49	590.753	5.84	2221.26	-1.2696	2	0	-0.0015	0.567	0.038
0.9966	20160902_01_K562_TiO2_105min_01-Sample003.13003.13003.2	13003	0.415	0.142	0.27	-0.003	K.EVS[167.00]PEVVR.S	sp|Q5T200|ZC3HD_HUMAN_UNMAPPED	993.453	2	993.447	497.734	4.53	2221.79	-5.726	2	0	-0.0057	0.386	0.142
0.9934	20160902_01_K562_TiO2_105min_01-Sample003.13004.13004.3	13004	0.566	0.226	0.154	-0.001	R.S[167.00]PVSTRPLPSASQK.A	sp|Q8ND56|LS14A_HUMAN_UNMAPPED	1533.76	3	1533.75	512.259	11	2221.89	-1.1713	2	0	-0.0018	0.499	0.169
0.9638	20160902_01_K562_TiO2_105min_01-Sample003.13009.13009.3	13009	0.399	0.115	0.157	0.003	K.ESSPNSNPATS[167.00]PGGIR.F	sp|Q9UGJ0|AAKG2_HUMAN_UNMAPPED	1649.7	3	1649.71	550.909	6.1	2222.39	4.901	2	0	0.0081	0.355	0.002
0.9934	20160902_01_K562_TiO2_105min_01-Sample003.13016.13016.3	13016	0.52	0.233	0.158	0	R.S[167.00]PVSTRPLPSASQK.A	sp|Q8ND56|LS14A_HUMAN_UNMAPPED	1533.76	3	1533.75	512.259	11	2223.22	-0.5206	2	0	-0.0008	0.491	0.178
0.9977	20160902_01_K562_TiO2_105min_01-Sample003.13020.13020.2	13020	0.471	0.267	0.367	-0.004	R.AGGPTT[181.01]PLSPTR.L	sp|P20700|LMNB1_HUMAN_UNMAPPED	1233.58	2	1233.57	617.795	9.79	2223.62	-6.7175	2	0	-0.0083	0.37	0.04
0.9934	20160902_01_K562_TiO2_105min_01-Sample003.13029.13029.3	13029	0.518	0.281	0.161	-0.001	R.S[167.00]PVSTRPLPSASQK.A	sp|Q8ND56|LS14A_HUMAN_UNMAPPED	1533.76	3	1533.75	512.259	11	2224.65	-1.8871	2	0	-0.0029	0.528	0.193
0.9992	20160902_01_K562_TiO2_105min_01-Sample003.13030.13030.2	13030	0.591	0.333	0.286	-0.001	R.DYDDMS[167.00]PR.R	sp|P61978|HNRPK_HUMAN_UNMAPPED	1077.35	2	1077.34	539.681	3.93	2224.75	-2.5941	2	0	-0.0028	0.58	0.246
0.957	20160902_01_K562_TiO2_105min_01-Sample003.13037.13037.2	13037	0.324	0.214	0.36	0.501	R.GLPPS[167.00]M[147.04]ER.G	sp|P38159|HNRPG_HUMAN_UNMAPPED	981.399	2	982.4	491.707	6	2225.57	1016.95	2	0	1.0011	0.322	0.214
0.9985	20160902_01_K562_TiO2_105min_01-Sample003.13048.13048.3	13048	0.695	0.344	0.163	-0.001	R.DLVQPDKPAS[167.00]PK.F	sp|Q6PJT7|ZC3HE_HUMAN_UNMAPPED	1373.66	3	1373.65	458.894	5.96	2226.8	-3.1961	2	0	-0.0044	0.615	0.344
0.9606	20160902_01_K562_TiO2_105min_01-Sample003.13052.13052.2	13052	0.238	0.098	0.302	-0.503	R.TAQVPS[167.00]PPR.G	sp|Q9UKV3|ACINU_HUMAN_UNMAPPED	1031.48	2	1030.47	516.747	9.41	2227.2	-975.217	2	0	-1.0069	0.307	0.07
0.9857	20160902_01_K562_TiO2_105min_01-Sample003.13059.13059.3	13059	0.374	0.119	0.193	0	R.LNVLEKS[167.00]SPGHR.A	sp|P29692|EF1D_HUMAN_UNMAPPED	1415.69	3	1415.69	472.905	8.75	2228.03	-0.9868	2	1	-0.0014	0.351	0.016
0.9994	20160902_01_K562_TiO2_105min_01-Sample003.13061.13061.3	13061	0.407	0.198	0.29	0.001	R.NYSS[167.00]PPPC[160.03]HLSR.Q	sp|Q12986|NFX1_HUMAN_UNMAPPED	1493.61	3	1493.61	498.878	8.23	2228.23	1.3363	2	0	0.002	0.439	0.002
0.9994	20160902_01_K562_TiO2_105min_01-Sample003.13068.13068.2	13068	0.385	0.236	0.27	0.5	R.TAQVPS[167.00]PPR.G	sp|Q9UKV3|ACINU_HUMAN_UNMAPPED	1031.48	2	1032.48	516.747	9.41	2229.36	965.69	2	0	0.999	0.476	0.236
0.9866	20160902_01_K562_TiO2_105min_01-Sample003.13078.13078.2	13078	0.523	0.332	0.367	0	K.AVDIT[181.01]TPK.A	sp|O75475|PSIP1_HUMAN_UNMAPPED	923.437	2	923.436	462.726	5.88	2230.49	-0.5403	2	0	-0.0005	0.428	0.006
0.9792	20160902_01_K562_TiO2_105min_01-Sample003.13081.13081.3	13081	0.386	0.081	0.268	-0.003	M.n[43.02]SKS[167.00]ESPKEPEQLR.K	sp|P0C7M2|RA1L3_HUMAN_UNMAPPED	1635.75	3	1635.74	546.257	5.95	2230.79	-4.6987	1	2	-0.0077	0.315	0.005
0.9959	20160902_01_K562_TiO2_105min_01-Sample003.13091.13091.2	13091	0.535	0.06	0.197	-0.002	R.HVTLPSS[167.00]PR.S	sp|Q5T4S7|UBR4_HUMAN_UNMAPPED	1072.51	2	1072.5	537.261	9.76	2231.92	-3.2573	2	0	-0.0035	0.365	0.003
0.9835	20160902_01_K562_TiO2_105min_01-Sample003.13092.13092.2	13092	0.579	0.224	0.203	-0.001	R.S[167.00]FSKEVEER.S	sp|Q04637|IF4G1_HUMAN_UNMAPPED	1189.5	2	1189.5	595.758	4.78	2232.02	-2.4339	2	1	-0.0029	0.502	0.036
0.9758	20160902_01_K562_TiO2_105min_01-Sample003.13093.13093.2	13093	0.404	0.161	0.361	-0.008	R.AGGPAT[181.01]PLSPTR.L	sp|Q03252|LMNB2_HUMAN_UNMAPPED	1203.56	2	1203.55	602.79	9.79	2232.12	-12.94	2	0	-0.0156	0.269	0.161
0.9981	20160902_01_K562_TiO2_105min_01-Sample003.13096.13096.3	13096	0.482	0.237	0.208	-0.003	K.ALS[167.00]EEKDEEDGENAHPYR.N	sp|Q9NSI8|SAMN1_HUMAN_UNMAPPED	2167.87	3	2167.86	723.63	4.25	2232.52	-3.9155	2	1	-0.0085	0.486	0.237
0.9826	20160902_01_K562_TiO2_105min_01-Sample003.13104.13104.2	13104	0.313	0.135	0.232	-0.153	R.Q[111.03]GS[167.00]PVAAGAPAK.Q	sp|Q9NZI8|IF2B1_HUMAN_UNMAPPED	1115.5	2	1115.2	558.758	8.75	2233.44	-273.001	2	0	-0.305	0.361	0.135
0.9926	20160902_01_K562_TiO2_105min_01-Sample003.13111.13111.2	13111	0.424	0.231	0.316	-0.01	R.TLQPPES[167.00]PR.L	sp|Q86UU1|PHLB1_HUMAN_UNMAPPED	1103.5	2	1103.48	552.758	5.66	2234.36	-17.9105	2	0	-0.0198	0.472	0.231
0.9994	20160902_01_K562_TiO2_105min_01-Sample003.13113.13113.2	13113	0.437	0.237	0.291	-0.003	K.AQT[181.01]PPGPSLSGSK.S	sp|Q9UQ35|SRRM2_HUMAN_UNMAPPED	1305.6	2	1305.59	653.806	8.8	2234.76	-4.3591	2	0	-0.0057	0.479	0.237
0.9549	20160902_01_K562_TiO2_105min_01-Sample003.13120.13120.3	13120	0.502	0.376	0.202	-0.001	R.AGDLLEDS[167.00]PKRPK.E	sp|P51858|HDGF_HUMAN_UNMAPPED	1504.73	3	1504.73	502.584	6.17	2235.69	-1.5918	2	1	-0.0024	0.601	0.376
0.9831	20160902_01_K562_TiO2_105min_01-Sample003.13123.13123.2	13123	0.281	0.136	0.24	-0.154	R.Q[111.03]GS[167.00]PVAAGAPAK.Q	sp|Q9NZI8|IF2B1_HUMAN_UNMAPPED	1115.5	2	1115.19	558.758	8.75	2235.99	-275.956	2	0	-0.3083	0.362	0.136
0.999	20160902_01_K562_TiO2_105min_01-Sample003.13125.13125.2	13125	0.446	0.25	0.19	-0.002	R.AAS[167.00]SAAQGAFQGN.-	sp|O15127|SCAM2_HUMAN_UNMAPPED	1258.5	2	1258.49	630.256	5.57	2236.19	-2.856	2	0	-0.0036	0.492	0.002
0.999	20160902_01_K562_TiO2_105min_01-Sample003.13129.13129.2	13129	0.574	0.268	0.231	0	R.IAEPS[167.00]VC[160.03]GR.C	sp|P33991|MCM4_HUMAN_UNMAPPED	1067.45	2	1067.45	534.731	5.99	2236.71	0.4675	2	0	0.0005	0.531	0.268
0.9928	20160902_01_K562_TiO2_105min_01-Sample003.13141.13141.2	13141	0.286	0.167	0.239	-0.154	R.Q[111.03]GS[167.00]PVAAGAPAK.Q	sp|Q9NZI8|IF2B1_HUMAN_UNMAPPED	1115.5	2	1115.19	558.758	8.75	2238.23	-276.135	2	0	-0.3085	0.4	0.167
0.9986	20160902_01_K562_TiO2_105min_01-Sample003.13142.13142.2	13142	0.66	0.465	0.305	-0.003	R.GQGT[181.01]PPSGPGVVR.A	sp|Q9UMN6|MLL4_HUMAN_UNMAPPED	1287.6	2	1287.59	644.806	9.75	2238.33	-3.9547	2	0	-0.0051	0.678	0.465
0.9991	20160902_01_K562_TiO2_105min_01-Sample003.13152.13152.2	13152	0.474	0.241	0.318	-0.002	M.n[43.02]ASS[167.00]LNEDPEGSR.L	sp|Q9Y530|CF130_HUMAN_UNMAPPED	1382.54	2	1382.53	692.275	4.14	2239.55	-2.6001	1	0	-0.0036	0.488	0
0.9949	20160902_01_K562_TiO2_105min_01-Sample003.13159.13159.2	13159	0.547	0.002	0.251	-0.001	R.VVLASAS[167.00]PR.R	sp|O95671|ASML_HUMAN_UNMAPPED	978.49	2	978.487	490.252	9.72	2240.37	-3.0597	2	0	-0.003	0.33	0.002
0.9939	20160902_01_K562_TiO2_105min_01-Sample003.13163.13163.2	13163	0.505	0.25	0.145	-0.001	M.n[43.02]SS[167.00]PPEGKLETK.A	sp|P51397|DAP1_HUMAN_UNMAPPED	1293.59	2	1293.58	647.8	5.86	2241.07	-2.0068	1	1	-0.0026	0.501	0.011
0.955	20160902_01_K562_TiO2_105min_01-Sample003.13166.13166.3	13166	0.403	0.168	0.266	-0.16	K.SEPRPPIS[167.00]SPR.A	sp|Q6WKZ4|RFIP1_HUMAN_UNMAPPED	1301.61	3	1301.13	434.878	9.31	2241.49	-367.211	2	0	-0.4789	0.408	0
0.9995	20160902_01_K562_TiO2_105min_01-Sample003.13169.13169.2	13169	0.605	0.229	0.134	-0.001	R.GNDPLTSS[167.00]PGR.S	sp|P49736|MCM2_HUMAN_UNMAPPED	1179.49	2	1179.49	590.753	5.84	2241.89	-2.3699	2	0	-0.0028	0.514	0.005
0.9724	20160902_01_K562_TiO2_105min_01-Sample003.13170.13170.2	13170	0.376	0.222	0.25	0.481	R.ELVT[181.01]QM[147.04]IHR.E	sp|Q99570|PI3R4_HUMAN_UNMAPPED	1221.56	2	1222.52	611.786	6.85	2242.09	785.442	2	0	0.9618	0.462	0.222
0.9976	20160902_01_K562_TiO2_105min_01-Sample003.13174.13174.2	13174	0.608	0.231	0.202	-0.002	K.EVS[167.00]PEVVR.S	sp|Q5T200|ZC3HD_HUMAN_UNMAPPED	993.453	2	993.449	497.734	4.53	2242.71	-3.9178	2	0	-0.0039	0.517	0.231
0.9865	20160902_01_K562_TiO2_105min_01-Sample003.13176.13176.4	13176	0.429	0.198	0.204	0.002	K.VTKNEEPS[167.00]EEEIDAPKPK.K	sp|Q9NR30|DDX21_HUMAN_UNMAPPED	2118.97	4	2118.98	530.75	4.42	2242.91	3.5327	2	1	0.0075	0.442	0.098
0.9646	20160902_01_K562_TiO2_105min_01-Sample003.13178.13178.3	13178	0.523	0.198	0.18	0.002	K.ESSPNSNPATS[167.00]PGGIR.F	sp|Q9UGJ0|AAKG2_HUMAN_UNMAPPED	1649.7	3	1649.71	550.909	6.1	2243.11	3.5093	2	0	0.0058	0.465	0.002
0.9984	20160902_01_K562_TiO2_105min_01-Sample003.13189.13189.3	13189	0.336	0.173	0.222	0.326	K.VRGPVSGS[167.00]PDSMNASR.L	sp|O14920|IKKB_HUMAN_UNMAPPED	1695.74	3	1696.72	566.254	9.57	2244.33	575.676	2	1	0.9785	0.408	0.036
0.9914	20160902_01_K562_TiO2_105min_01-Sample003.13191.13191.2	13191	0.624	0.121	0.166	0.001	M.n[43.02]AS[167.00]PSLERPEK.G	sp|Q13601|KRR1_HUMAN_UNMAPPED	1234.56	2	1234.56	618.287	6.19	2244.53	1.9408	1	0	0.0024	0.452	0.121
0.9933	20160902_01_K562_TiO2_105min_01-Sample003.13200.13200.3	13200	0.412	0.197	0.177	0	R.S[167.00]PVSTRPLPSASQK.A	sp|Q8ND56|LS14A_HUMAN_UNMAPPED	1533.76	3	1533.76	512.259	11	2245.55	0.8459	2	0	0.0013	0.438	0.141
0.9992	20160902_01_K562_TiO2_105min_01-Sample003.13210.13210.2	13210	0.574	0.342	0.258	0.002	R.DYDDMS[167.00]PR.R	sp|P61978|HNRPK_HUMAN_UNMAPPED	1077.35	2	1077.35	539.681	3.93	2246.87	3.2426	2	0	0.0035	0.583	0.239
0.9985	20160902_01_K562_TiO2_105min_01-Sample003.13216.13216.3	13216	0.588	0.245	0.193	0	R.DLVQPDKPAS[167.00]PK.F	sp|Q6PJT7|ZC3HE_HUMAN_UNMAPPED	1373.66	3	1373.66	458.894	5.96	2247.69	-0.2179	2	0	-0.0003	0.519	0.245
0.9996	20160902_01_K562_TiO2_105min_01-Sample003.13218.13218.3	13218	0.474	0.323	0.212	-0.002	R.RLAAAEETAVS[167.00]PR.K	sp|Q9BUH6|CI142_HUMAN_UNMAPPED	1449.7	3	1449.69	484.24	6.14	2247.89	-4.6121	2	0	-0.0067	0.557	0.185
0.9989	20160902_01_K562_TiO2_105min_01-Sample003.13219.13219.2	13219	0.552	0.44	0.349	-0.002	R.GLPPS[167.00]M[147.04]ER.G	sp|P38159|HNRPG_HUMAN_UNMAPPED	981.399	2	981.396	491.707	6	2247.99	-3.1523	2	0	-0.0031	0.533	0.44
0.9477	20160902_01_K562_TiO2_105min_01-Sample003.13221.13221.4	13221	0.335	0.117	0.218	0.505	K.VTKNEEPS[167.00]EEEIDAPKPK.K	sp|Q9NR30|DDX21_HUMAN_UNMAPPED	2118.97	4	2120.99	530.75	4.42	2248.19	951.237	2	1	2.0214	0.341	0.058
0.9995	20160902_01_K562_TiO2_105min_01-Sample003.13228.13228.3	13228	0.556	0.194	0.255	0.002	R.NYSS[167.00]PPPC[160.03]HLSR.Q	sp|Q12986|NFX1_HUMAN_UNMAPPED	1493.61	3	1493.62	498.878	8.23	2249.02	3.6749	2	0	0.0055	0.473	0.002
0.9997	20160902_01_K562_TiO2_105min_01-Sample003.13229.13229.2	13229	0.562	0.34	0.229	-0.001	R.TAQVPS[167.00]PPR.G	sp|Q9UKV3|ACINU_HUMAN_UNMAPPED	1031.48	2	1031.48	516.747	9.41	2249.12	-1.3546	2	0	-0.0014	0.579	0.34
0.998	20160902_01_K562_TiO2_105min_01-Sample003.13236.13236.2	13236	0.299	0.158	0.278	0.5	R.TAQVPS[167.00]PPR.G	sp|Q9UKV3|ACINU_HUMAN_UNMAPPED	1031.48	2	1032.48	516.747	9.41	2249.94	967.428	2	0	1.0008	0.391	0.158
0.9923	20160902_01_K562_TiO2_105min_01-Sample003.13237.13237.3	13237	0.303	0.125	0.274	-0.002	R.VSLEPHQGPGT[181.01]PESK.K	sp|Q14980|NUMA1_HUMAN_UNMAPPED	1641.74	3	1641.74	548.254	5.4	2250.04	-2.9184	2	0	-0.0048	0.347	0.048
0.9878	20160902_01_K562_TiO2_105min_01-Sample003.13238.13238.2	13238	0.337	0.126	0.25	0.497	R.TLQPPES[167.00]PR.L	sp|Q86UU1|PHLB1_HUMAN_UNMAPPED	1103.5	2	1104.5	552.758	5.66	2250.14	898.32	2	0	0.994	0.351	0.126
0.9887	20160902_01_K562_TiO2_105min_01-Sample003.13247.13247.2	13247	0.548	0.365	0.29	-0.001	K.AVDIT[181.01]TPK.A	sp|O75475|PSIP1_HUMAN_UNMAPPED	923.437	2	923.434	462.726	5.88	2251.47	-2.3772	2	0	-0.0022	0.595	0.006
0.9721	20160902_01_K562_TiO2_105min_01-Sample003.13255.13255.2	13255	0.493	0.032	0.222	-0.001	R.HVTLPS[167.00]SPR.S	sp|Q5T4S7|UBR4_HUMAN_UNMAPPED	1072.51	2	1072.5	537.261	9.76	2252.7	-2.1405	2	0	-0.0023	0.322	0.001
0.9719	20160902_01_K562_TiO2_105min_01-Sample003.13256.13256.2	13256	0.412	0.107	0.227	-0.001	R.EFS[167.00]GGSYSAK.R	sp|Q5VT25|MRCKA_HUMAN_UNMAPPED	1111.42	2	1111.42	556.718	6.1	2252.8	-1.9759	2	0	-0.0022	0.351	0.107
0.9852	20160902_01_K562_TiO2_105min_01-Sample003.13257.13257.2	13257	0.583	0.256	0.234	-0.002	R.SFS[167.00]KEVEER.S	sp|Q04637|IF4G1_HUMAN_UNMAPPED	1189.5	2	1189.5	595.758	4.78	2252.9	-3.1053	2	1	-0.0037	0.525	0.014
0.9926	20160902_01_K562_TiO2_105min_01-Sample003.13270.13270.2	13270	0.525	0.364	0.365	-0.005	R.TLQPPES[167.00]PR.L	sp|Q86UU1|PHLB1_HUMAN_UNMAPPED	1103.5	2	1103.49	552.758	5.66	2255.04	-9.317	2	0	-0.0103	0.454	0.32
0.9995	20160902_01_K562_TiO2_105min_01-Sample003.13273.13273.2	13273	0.612	0.342	0.208	-0.002	K.AQT[181.01]PPGPSLSGSK.S	sp|Q9UQ35|SRRM2_HUMAN_UNMAPPED	1305.6	2	1305.59	653.806	8.8	2255.54	-3.1355	2	0	-0.0041	0.591	0.342
0.9549	20160902_01_K562_TiO2_105min_01-Sample003.13279.13279.3	13279	0.641	0.433	0.126	0	R.AGDLLEDS[167.00]PKRPK.E	sp|P51858|HDGF_HUMAN_UNMAPPED	1504.73	3	1504.73	502.584	6.17	2256.37	-0.7959	2	1	-0.0012	0.655	0.433
0.9989	20160902_01_K562_TiO2_105min_01-Sample003.13284.13284.2	13284	0.575	0.201	0.153	-0.003	R.AAS[167.00]SAAQGAFQGN.-	sp|O15127|SCAM2_HUMAN_UNMAPPED	1258.5	2	1258.49	630.256	5.57	2256.87	-4.76	2	0	-0.006	0.485	0.021
0.9995	20160902_01_K562_TiO2_105min_01-Sample003.13285.13285.2	13285	0.542	0.335	0.22	-0.005	R.C[160.03]APSAGS[167.00]PAAAVGR.E	sp|Q7L2J0|MEPCE_HUMAN_UNMAPPED	1350.58	2	1350.57	676.295	8.25	2256.97	-7.1715	2	0	-0.0097	0.573	0.079
0.9846	20160902_01_K562_TiO2_105min_01-Sample003.13292.13292.2	13292	0.525	0.073	0.238	-0.002	K.TQS[167.00]LPVTEK.V	sp|Q9NQW6|ANLN_HUMAN_UNMAPPED	1081.51	2	1081.5	541.76	5.66	2257.8	-2.8611	2	0	-0.0031	0.371	0.073
0.9505	20160902_01_K562_TiO2_105min_01-Sample003.13323.13323.3	13323	0.371	0.169	0.351	0.333	M.n[43.02]SKS[167.00]ESPKEPEQLR.K	sp|P0C7M2|RA1L3_HUMAN_UNMAPPED	1635.75	3	1636.75	546.257	5.95	2261.49	608.683	1	2	0.9981	0.284	0.001
0.9739	20160902_01_K562_TiO2_105min_01-Sample003.13326.13326.2	13326	0.286	0.142	0.23	-0.001	M.n[43.02]S[167.00]SPPEGKLETK.A	sp|P51397|DAP1_HUMAN_UNMAPPED	1293.59	2	1293.58	647.8	5.86	2261.79	-2.084	1	1	-0.0027	0.371	0.008
0.9994	20160902_01_K562_TiO2_105min_01-Sample003.13333.13333.2	13333	0.53	0.201	0.145	-0.002	R.GNDPLTSS[167.00]PGR.S	sp|P49736|MCM2_HUMAN_UNMAPPED	1179.49	2	1179.49	590.753	5.84	2262.62	-3.978	2	0	-0.0047	0.47	0.04
0.9964	20160902_01_K562_TiO2_105min_01-Sample003.13336.13336.2	13336	0.484	0.064	0.245	0	R.LTPVS[167.00]PESSSTEEK.S	sp|Q13501|SQSTM_HUMAN_UNMAPPED	1569.68	2	1569.68	785.848	4.25	2263.12	-0.2545	2	0	-0.0004	0.344	0.059
0.9593	20160902_01_K562_TiO2_105min_01-Sample003.13338.13338.3	13338	0.435	0.234	0.274	0.003	K.SEPRPPIS[167.00]SPR.A	sp|Q6WKZ4|RFIP1_HUMAN_UNMAPPED	1301.61	3	1301.62	434.878	9.31	2263.45	6.2852	2	0	0.0082	0.476	0
0.9974	20160902_01_K562_TiO2_105min_01-Sample003.13340.13340.2	13340	0.538	0.164	0.215	0	K.EVS[167.00]PEVVR.S	sp|Q5T200|ZC3HD_HUMAN_UNMAPPED	993.453	2	993.454	497.734	4.53	2263.65	0.6027	2	0	0.0006	0.445	0.164
0.9644	20160902_01_K562_TiO2_105min_01-Sample003.13343.13343.3	13343	0.452	0.162	0.194	0.004	K.ESSPNSNPATS[167.00]PGGIR.F	sp|Q9UGJ0|AAKG2_HUMAN_UNMAPPED	1649.7	3	1649.72	550.909	6.1	2263.95	6.7766	2	0	0.0112	0.414	0.002
0.9995	20160902_01_K562_TiO2_105min_01-Sample003.13345.13345.2	13345	0.542	0.274	0.299	-0.004	M.n[43.02]AS[167.00]SLNEDPEGSR.L	sp|Q9Y530|CF130_HUMAN_UNMAPPED	1382.54	2	1382.53	692.275	4.14	2264.15	-5.2003	1	0	-0.0072	0.528	0
0.9912	20160902_01_K562_TiO2_105min_01-Sample003.13354.13354.2	13354	0.593	0.092	0.157	-0.001	M.n[43.02]AS[167.00]PSLERPEK.G	sp|Q13601|KRR1_HUMAN_UNMAPPED	1234.56	2	1234.56	618.287	6.19	2265.28	-2.4261	1	0	-0.003	0.418	0.092
0.9964	20160902_01_K562_TiO2_105min_01-Sample003.13364.13364.3	13364	0.463	0.119	0.16	0.003	R.IT[181.01]HSPTVSQVTER.S	sp|P16157|ANK1_HUMAN_UNMAPPED	1533.72	3	1533.73	512.247	6.75	2266.51	5.0757	2	0	0.0078	0.381	0.024
0.9704	20160902_01_K562_TiO2_105min_01-Sample003.13373.13373.2	13373	0.242	0.09	0.256	0.508	K.SELS[167.00]PVAR.Q	sp|P25054|APC_HUMAN_UNMAPPED	937.427	2	938.443	469.721	5.72	2267.54	1080.01	2	0	1.0157	0.293	0.09
0.9845	20160902_01_K562_TiO2_105min_01-Sample003.13377.13377.4	13377	0.356	0.18	0.203	0.001	K.VTKNEEPS[167.00]EEEIDAPKPK.K	sp|Q9NR30|DDX21_HUMAN_UNMAPPED	2118.97	4	2118.98	530.75	4.42	2268.04	2.2138	2	1	0.0047	0.416	0.081
0.9985	20160902_01_K562_TiO2_105min_01-Sample003.13380.13380.3	13380	0.564	0.278	0.223	-0.002	R.DLVQPDKPAS[167.00]PK.F	sp|Q6PJT7|ZC3HE_HUMAN_UNMAPPED	1373.66	3	1373.65	458.894	5.96	2268.47	-3.414	2	0	-0.0047	0.535	0.278
0.9996	20160902_01_K562_TiO2_105min_01-Sample003.13382.13382.3	13382	0.405	0.271	0.202	-0.004	R.RLAAAEETAVS[167.00]PR.K	sp|Q9BUH6|CI142_HUMAN_UNMAPPED	1449.7	3	1449.68	484.24	6.14	2268.67	-9.0865	2	0	-0.0132	0.511	0.094
0.9753	20160902_01_K562_TiO2_105min_01-Sample003.13385.13385.4	13385	0.333	0.14	0.208	-0.001	K.VTKNEEPS[167.00]EEEIDAPKPK.K	sp|Q9NR30|DDX21_HUMAN_UNMAPPED	2118.97	4	2118.97	530.75	4.42	2268.97	-2.4965	2	1	-0.0053	0.368	0.085
0.9963	20160902_01_K562_TiO2_105min_01-Sample003.13392.13392.2	13392	0.316	0.201	0.302	0.501	R.GLPPS[167.00]M[147.04]ER.G	sp|P38159|HNRPG_HUMAN_UNMAPPED	981.399	2	982.402	491.707	6	2269.8	1018.57	2	0	1.0027	0.442	0.201
0.9997	20160902_01_K562_TiO2_105min_01-Sample003.13393.13393.2	13393	0.602	0.371	0.181	-0.002	R.TAQVPS[167.00]PPR.G	sp|Q9UKV3|ACINU_HUMAN_UNMAPPED	1031.48	2	1031.48	516.747	9.41	2269.9	-4.2574	2	0	-0.0044	0.608	0.322
0.9925	20160902_01_K562_TiO2_105min_01-Sample003.13405.13405.3	13405	0.316	0.128	0.242	-0.003	R.VSLEPHQGPGT[181.01]PESK.K	sp|Q14980|NUMA1_HUMAN_UNMAPPED	1641.74	3	1641.73	548.254	5.4	2271.33	-5.1071	2	0	-0.0084	0.352	0.022
0.9838	20160902_01_K562_TiO2_105min_01-Sample003.13411.13411.3	13411	0.281	0.141	0.332	0.001	R.C[160.03]APS[167.00]AGSPAAAVGR.E	sp|Q7L2J0|MEPCE_HUMAN_UNMAPPED	1350.58	3	1350.58	451.199	8.25	2272.26	2.1424	2	0	0.0029	0.32	0.004
0.9997	20160902_01_K562_TiO2_105min_01-Sample003.13414.13414.2	13414	0.497	0.307	0.214	0.502	R.TAQVPS[167.00]PPR.G	sp|Q9UKV3|ACINU_HUMAN_UNMAPPED	1031.48	2	1032.48	516.747	9.41	2272.56	970.132	2	0	1.0036	0.545	0.307
0.9473	20160902_01_K562_TiO2_105min_01-Sample003.13422.13422.3	13422	0.285	0.129	0.272	0.052	R.C[160.03]APS[167.00]AGSPAAAVGR.E	sp|Q7L2J0|MEPCE_HUMAN_UNMAPPED	1350.58	3	1350.73	451.199	8.25	2273.49	115.088	2	0	0.1558	0.352	0.004
0.9801	20160902_01_K562_TiO2_105min_01-Sample003.13428.13428.2	13428	0.512	0.182	0.292	-0.004	R.S[167.00]FSKEVEER.S	sp|Q04637|IF4G1_HUMAN_UNMAPPED	1189.5	2	1189.49	595.758	4.78	2274.09	-5.9588	2	1	-0.0071	0.449	0.009
0.9981	20160902_01_K562_TiO2_105min_01-Sample003.13435.13435.3	13435	0.296	0.115	0.296	0.002	R.NYSS[167.00]PPPC[160.03]HLSR.Q	sp|Q12986|NFX1_HUMAN_UNMAPPED	1493.61	3	1493.62	498.878	8.23	2274.92	4.5435	2	0	0.0068	0.333	0.001
0.9995	20160902_01_K562_TiO2_105min_01-Sample003.13449.13449.2	13449	0.613	0.348	0.183	-0.002	K.AQT[181.01]PPGPSLSGSK.S	sp|Q9UQ35|SRRM2_HUMAN_UNMAPPED	1305.6	2	1305.59	653.806	8.8	2276.45	-2.9061	2	0	-0.0038	0.595	0.334
0.9549	20160902_01_K562_TiO2_105min_01-Sample003.13455.13455.3	13455	0.698	0.49	0.125	-0.001	R.AGDLLEDS[167.00]PKRPK.E	sp|P51858|HDGF_HUMAN_UNMAPPED	1504.73	3	1504.73	502.584	6.17	2277.18	-0.9949	2	1	-0.0015	0.7	0.49
0.9995	20160902_01_K562_TiO2_105min_01-Sample003.13460.13460.2	13460	0.612	0.256	0.144	-0.002	R.AAS[167.00]SAAQGAFQGN.-	sp|O15127|SCAM2_HUMAN_UNMAPPED	1258.5	2	1258.49	630.256	5.57	2277.68	-2.856	2	0	-0.0036	0.534	0.022
0.9995	20160902_01_K562_TiO2_105min_01-Sample003.13461.13461.2	13461	0.685	0.432	0.17	-0.003	R.C[160.03]APSAGS[167.00]PAAAVGR.E	sp|Q7L2J0|MEPCE_HUMAN_UNMAPPED	1350.58	2	1350.57	676.295	8.25	2277.78	-4.9535	2	0	-0.0067	0.663	0.159
0.992	20160902_01_K562_TiO2_105min_01-Sample003.13468.13468.2	13468	0.642	0.169	0.206	-0.002	K.TQS[167.00]LPVTEK.V	sp|Q9NQW6|ANLN_HUMAN_UNMAPPED	1081.51	2	1081.5	541.76	5.66	2278.61	-2.9533	2	0	-0.0032	0.49	0.169
0.9988	20160902_01_K562_TiO2_105min_01-Sample003.13470.13470.2	13470	0.573	0.153	0.216	0.001	R.QAS[167.00]PTEVVER.L	sp|Q8TB72|PUM2_HUMAN_UNMAPPED	1194.53	2	1194.53	598.271	4.53	2278.81	1.5879	2	0	0.0019	0.45	0.153
0.9994	20160902_01_K562_TiO2_105min_01-Sample003.13482.13482.3	13482	0.436	0.209	0.194	0.003	R.YDERPGPS[167.00]PLPHR.D	sp|P08621|RU17_HUMAN_UNMAPPED	1599.72	3	1599.73	534.247	6.75	2280.14	4.8666	2	0	0.0078	0.453	0.209
0.9954	20160902_01_K562_TiO2_105min_01-Sample003.13483.13483.2	13483	0.382	0.118	0.201	0.501	R.GNDPLTSS[167.00]PGR.S	sp|P49736|MCM2_HUMAN_UNMAPPED	1179.49	2	1180.49	590.753	5.84	2280.24	847.182	2	0	1.0018	0.352	0.042
0.9989	20160902_01_K562_TiO2_105min_01-Sample003.13489.13489.2	13489	0.444	0.313	0.302	0	R.GLPPS[167.00]M[147.04]ER.G	sp|P38159|HNRPG_HUMAN_UNMAPPED	981.399	2	981.398	491.707	6	2280.97	-0.8135	2	0	-0.0008	0.548	0.313
0.9516	20160902_01_K562_TiO2_105min_01-Sample003.13504.13504.2	13504	0.329	0.117	0.213	-0.004	M.n[43.02]S[167.00]SPPEGKLETK.A	sp|P51397|DAP1_HUMAN_UNMAPPED	1293.59	2	1293.58	647.8	5.86	2282.6	-5.4801	1	1	-0.0071	0.339	0.009
0.9995	20160902_01_K562_TiO2_105min_01-Sample003.13510.13510.2	13510	0.58	0.212	0.147	-0.002	R.GNDPLTSS[167.00]PGR.S	sp|P49736|MCM2_HUMAN_UNMAPPED	1179.49	2	1179.49	590.753	5.84	2283.63	-4.0626	2	0	-0.0048	0.494	0.023
0.9988	20160902_01_K562_TiO2_105min_01-Sample003.13512.13512.2	13512	0.514	0.129	0.172	-0.002	R.LTPVS[167.00]PESSSTEEK.S	sp|Q13501|SQSTM_HUMAN_UNMAPPED	1569.68	2	1569.68	785.848	4.25	2284.03	-2.1633	2	0	-0.0034	0.409	0.125
0.9506	20160902_01_K562_TiO2_105min_01-Sample003.13517.13517.3	13517	0.268	0.063	0.27	0.001	K.ESSPNSNPATS[167.00]PGGIR.F	sp|Q9UGJ0|AAKG2_HUMAN_UNMAPPED	1649.7	3	1649.71	550.909	6.1	2284.66	1.4521	2	0	0.0024	0.255	0.001
0.9584	20160902_01_K562_TiO2_105min_01-Sample003.13524.13524.3	13524	0.35	0.201	0.328	0.003	K.SEPRPPIS[167.00]SPR.A	sp|Q6WKZ4|RFIP1_HUMAN_UNMAPPED	1301.61	3	1301.62	434.878	9.31	2285.59	6.0553	2	0	0.0079	0.408	0
0.9915	20160902_01_K562_TiO2_105min_01-Sample003.13531.13531.2	13531	0.535	0.221	0.21	-0.001	M.n[43.02]AS[167.00]PSLERPEK.G	sp|Q13601|KRR1_HUMAN_UNMAPPED	1234.56	2	1234.56	618.287	6.19	2286.29	-1.1322	1	0	-0.0014	0.486	0.221
0.9555	20160902_01_K562_TiO2_105min_01-Sample003.13533.13533.2	13533	0.489	0.008	0.224	-0.001	R.INPPSSGGT[181.01]SSSPIK.A	sp|P14859|PO2F1_HUMAN_UNMAPPED	1507.69	2	1507.69	754.853	8.75	2286.49	-1.4572	2	0	-0.0022	0.301	0.006
0.9959	20160902_01_K562_TiO2_105min_01-Sample003.13538.13538.2	13538	0.484	0.144	0.304	-0.001	R.GLPPS[167.00]MER.G	sp|P38159|HNRPG_HUMAN_UNMAPPED	965.404	2	965.402	483.709	6	2287.12	-2.2741	2	0	-0.0022	0.409	0.144
0.9961	20160902_01_K562_TiO2_105min_01-Sample003.13541.13541.3	13541	0.445	0.122	0.166	0	R.IT[181.01]HSPTVSQVTER.S	sp|P16157|ANK1_HUMAN_UNMAPPED	1533.72	3	1533.72	512.247	6.75	2287.42	-0.6507	2	0	-0.001	0.377	0.01
0.9959	20160902_01_K562_TiO2_105min_01-Sample003.13543.13543.3	13543	0.429	0.067	0.175	0	R.SSGHSSSELS[167.00]PDAVEK.A	sp|Q9UQ35|SRRM2_HUMAN_UNMAPPED	1695.7	3	1695.7	566.24	4.65	2287.62	0.7653	2	0	0.0013	0.32	0.054
0.9926	20160902_01_K562_TiO2_105min_01-Sample003.13547.13547.3	13547	0.391	0.276	0.378	0.334	K.HAEATLGS[167.00]GNLR.Q	sp|Q7L9L4|MOL1A_HUMAN_UNMAPPED	1304.59	3	1305.59	435.87	6.75	2288.15	765.468	2	0	1.0017	0.363	0.099
0.9918	20160902_01_K562_TiO2_105min_01-Sample003.13551.13551.2	13551	0.395	0.08	0.238	-0.003	K.EVS[167.00]PEVVR.S	sp|Q5T200|ZC3HD_HUMAN_UNMAPPED	993.453	2	993.447	497.734	4.53	2288.55	-6.4292	2	0	-0.0064	0.318	0.08
0.9985	20160902_01_K562_TiO2_105min_01-Sample003.13558.13558.3	13558	0.613	0.262	0.201	-0.001	R.DLVQPDKPAS[167.00]PK.F	sp|Q6PJT7|ZC3HE_HUMAN_UNMAPPED	1373.66	3	1373.66	458.894	5.96	2289.38	-1.598	2	0	-0.0022	0.539	0.262
0.9676	20160902_01_K562_TiO2_105min_01-Sample003.13563.13563.3	13563	0.208	0.073	0.316	0.672	R.RWDQTADQTPGAT[181.01]PK.K	sp|O75533|SF3B1_HUMAN_UNMAPPED	1750.77	3	1752.78	584.596	5.96	2289.88	1147.96	2	0	2.0156	0.266	0.041
0.9989	20160902_01_K562_TiO2_105min_01-Sample003.13566.13566.2	13566	0.643	0.113	0.181	0.003	M.n[43.02]ATTATMATSGS[167.00]AR.K	sp|P38919|IF4A3_HUMAN_UNMAPPED	1346.55	2	1346.56	674.284	9.79	2290.18	4.5233	1	0	0.0061	0.456	0.035
0.9549	20160902_01_K562_TiO2_105min_01-Sample003.13571.13571.3	13571	0.511	0.331	0.126	0.638	R.AGDLLEDS[167.00]PKRPK.E	sp|P51858|HDGF_HUMAN_UNMAPPED	1504.73	3	1506.64	502.584	6.17	2290.81	1267.9	2	1	1.9141	0.566	0.331
0.9995	20160902_01_K562_TiO2_105min_01-Sample003.13576.13576.2	13576	0.561	0.381	0.303	0.001	M.n[43.02]AS[167.00]SLNEDPEGSR.L	sp|Q9Y530|CF130_HUMAN_UNMAPPED	1382.54	2	1382.54	692.275	4.14	2291.31	1.5167	1	0	0.0021	0.608	0
0.9919	20160902_01_K562_TiO2_105min_01-Sample003.13587.13587.2	13587	0.468	0.277	0.218	0	-.n[43.02]MDRNPS[167.00]PPPPGR.D	sp|Q96ER3|SAAL1_HUMAN_UNMAPPED	1441.62	2	1441.62	721.816	9.35	2292.54	-0.4156	2	1	-0.0006	0.517	0.277
0.9676	20160902_01_K562_TiO2_105min_01-Sample003.13593.13593.3	13593	0.267	0.054	0.296	0.333	M.n[43.02]SKSES[167.00]PKEPEQLR.K	sp|P0C7M2|RA1L3_HUMAN_UNMAPPED	1635.75	3	1636.75	546.257	5.95	2293.27	609.353	1	2	0.9992	0.241	0.004
0.9873	20160902_01_K562_TiO2_105min_01-Sample003.13596.13596.3	13596	0.444	0.066	0.222	0.332	K.DAPT[181.01]SPASVASSSSTPSSK.T	sp|Q04726|TLE3_HUMAN_UNMAPPED	1842.79	3	1843.78	615.27	5.84	2293.57	539.58	2	0	0.9965	0.326	0.003
0.9749	20160902_01_K562_TiO2_105min_01-Sample003.13609.13609.2	13609	0.418	0.184	0.322	-0.004	R.SFS[167.00]KEVEER.S	sp|Q04637|IF4G1_HUMAN_UNMAPPED	1189.5	2	1189.49	595.758	4.78	2295	-7.1338	2	1	-0.0085	0.418	0.065
0.9787	20160902_01_K562_TiO2_105min_01-Sample003.13610.13610.2	13610	0.301	0.084	0.211	0.503	R.LTPVS[167.00]PESSSTEEK.S	sp|Q13501|SQSTM_HUMAN_UNMAPPED	1569.68	2	1570.69	785.848	4.25	2295.1	639.791	2	0	1.0062	0.291	0.07
0.9818	20160902_01_K562_TiO2_105min_01-Sample003.13620.13620.2	13620	0.412	0.131	0.343	0	R.ESSANNSVS[167.00]PSESLR.A	sp|Q04726|TLE3_HUMAN_UNMAPPED	1642.68	2	1642.68	822.349	4.53	2296.23	-0.4256	2	0	-0.0007	0.282	0.033
0.9987	20160902_01_K562_TiO2_105min_01-Sample003.13627.13627.2	13627	0.434	0.273	0.212	0.162	R.TAQVPS[167.00]PPR.G	sp|Q9UKV3|ACINU_HUMAN_UNMAPPED	1031.48	2	1031.81	516.747	9.41	2297.05	314.368	2	0	0.325	0.512	0.238
0.9906	20160902_01_K562_TiO2_105min_01-Sample003.13630.13630.3	13630	0.341	0.162	0.216	-0.012	R.VTNDIS[167.00]PESSPGVGRR.R	sp|Q15154|PCM1_HUMAN_UNMAPPED	1749.8	3	1749.77	584.275	6.04	2297.36	-20.7098	2	0	-0.0363	0.395	0.035
0.9995	20160902_01_K562_TiO2_105min_01-Sample003.13631.13631.2	13631	0.597	0.321	0.204	-0.001	K.AQT[181.01]PPGPSLSGSK.S	sp|Q9UQ35|SRRM2_HUMAN_UNMAPPED	1305.6	2	1305.59	653.806	8.8	2297.46	-1.9119	2	0	-0.0025	0.573	0.314
0.9549	20160902_01_K562_TiO2_105min_01-Sample003.13635.13635.3	13635	0.623	0.437	0.129	0	R.AGDLLEDS[167.00]PKRPK.E	sp|P51858|HDGF_HUMAN_UNMAPPED	1504.73	3	1504.73	502.584	6.17	2297.99	0.9285	2	1	0.0014	0.654	0.437
0.9991	20160902_01_K562_TiO2_105min_01-Sample003.13640.13640.2	13640	0.635	0.208	0.171	-0.003	R.AASS[167.00]AAQGAFQGN.-	sp|O15127|SCAM2_HUMAN_UNMAPPED	1258.5	2	1258.49	630.256	5.57	2298.49	-4.76	2	0	-0.006	0.512	0.006
0.9995	20160902_01_K562_TiO2_105min_01-Sample003.13642.13642.2	13642	0.595	0.35	0.216	-0.001	R.C[160.03]APSAGS[167.00]PAAAVGR.E	sp|Q7L2J0|MEPCE_HUMAN_UNMAPPED	1350.58	2	1350.57	676.295	8.25	2298.69	-0.7393	2	0	-0.001	0.592	0.06
0.9917	20160902_01_K562_TiO2_105min_01-Sample003.13643.13643.2	13643	0.43	0.275	0.288	0.502	-.n[43.02]MDRNPS[167.00]PPPPGR.D	sp|Q96ER3|SAAL1_HUMAN_UNMAPPED	1441.62	2	1442.62	721.816	9.35	2298.79	695.538	2	1	1.0048	0.514	0.275
0.9933	20160902_01_K562_TiO2_105min_01-Sample003.13650.13650.3	13650	0.276	0.087	0.263	0.003	R.LTPVS[167.00]PESSSTEEK.S	sp|Q13501|SQSTM_HUMAN_UNMAPPED	1569.68	3	1569.69	524.234	4.25	2299.62	4.9596	2	0	0.0078	0.291	0.058
0.9986	20160902_01_K562_TiO2_105min_01-Sample003.13651.13651.2	13651	0.512	0.148	0.216	-0.002	R.QAS[167.00]PTEVVER.L	sp|Q8TB72|PUM2_HUMAN_UNMAPPED	1194.53	2	1194.52	598.271	4.53	2299.71	-2.758	2	0	-0.0033	0.423	0.148
0.9927	20160902_01_K562_TiO2_105min_01-Sample003.13661.13661.3	13661	0.337	0.072	0.215	0.003	R.LTPVS[167.00]PESSSTEEK.S	sp|Q13501|SQSTM_HUMAN_UNMAPPED	1569.68	3	1569.69	524.234	4.25	2300.85	5.0232	2	0	0.0079	0.287	0.048
0.9994	20160902_01_K562_TiO2_105min_01-Sample003.13662.13662.3	13662	0.391	0.181	0.181	0	R.YDERPGPS[167.00]PLPHR.D	sp|P08621|RU17_HUMAN_UNMAPPED	1599.72	3	1599.72	534.247	6.75	2300.94	0.312	2	0	0.0005	0.42	0.181
0.9986	20160902_01_K562_TiO2_105min_01-Sample003.13671.13671.2	13671	0.393	0.28	0.318	-0.001	R.GLPPS[167.00]M[147.04]ER.G	sp|P38159|HNRPG_HUMAN_UNMAPPED	981.399	2	981.396	491.707	6	2301.97	-3.0506	2	0	-0.003	0.52	0.28
0.9934	20160902_01_K562_TiO2_105min_01-Sample003.13673.13673.3	13673	0.334	0.077	0.259	0	R.LTPVS[167.00]PESSSTEEK.S	sp|Q13501|SQSTM_HUMAN_UNMAPPED	1569.68	3	1569.68	524.234	4.25	2302.17	0.6994	2	0	0.0011	0.292	0.067
0.9647	20160902_01_K562_TiO2_105min_01-Sample003.13676.13676.3	13676	0.395	0.064	0.18	-0.001	R.TAS[167.00]FSESRADEVAPAKK.A	sp|P53396|ACLY_HUMAN_UNMAPPED	1872.86	3	1872.86	625.294	5.85	2302.47	-2.2923	2	1	-0.0043	0.302	0.043
0.9997	20160902_01_K562_TiO2_105min_01-Sample003.13681.13681.2	13681	0.577	0.354	0.199	-0.001	R.TAQVPS[167.00]PPR.G	sp|Q9UKV3|ACINU_HUMAN_UNMAPPED	1031.48	2	1031.48	516.747	9.41	2303.1	-1.8384	2	0	-0.0019	0.591	0.323
0.9423	20160902_01_K562_TiO2_105min_01-Sample003.13682.13682.2	13682	0.473	0.207	0.21	0.795	R.TAQVPS[167.00]PPR.G	sp|Q9UKV3|ACINU_HUMAN_UNMAPPED	1031.48	2	1033.07	516.747	9.41	2303.2	1536.3	2	0	1.5902	0.459	0.207
0.9995	20160902_01_K562_TiO2_105min_01-Sample003.13684.13684.2	13684	0.495	0.2	0.19	-0.004	R.LAAAEETAVS[167.00]PR.K	sp|Q9BUH6|CI142_HUMAN_UNMAPPED	1293.6	2	1293.59	647.806	4.53	2303.4	-6.0204	2	0	-0.0078	0.459	0.008
0.9996	20160902_01_K562_TiO2_105min_01-Sample003.13694.13694.2	13694	0.531	0.313	0.188	0	R.GNDPLTSS[167.00]PGR.S	sp|P49736|MCM2_HUMAN_UNMAPPED	1179.49	2	1179.49	590.753	5.84	2304.54	0.0846	2	0	0.0001	0.554	0.027
0.9991	20160902_01_K562_TiO2_105min_01-Sample003.13698.13698.2	13698	0.583	0.112	0.179	-0.002	R.LTPVS[167.00]PESSSTEEK.S	sp|Q13501|SQSTM_HUMAN_UNMAPPED	1569.68	2	1569.68	785.848	4.25	2304.93	-2.7995	2	0	-0.0044	0.427	0.108
0.9957	20160902_01_K562_TiO2_105min_01-Sample003.13705.13705.3	13705	0.327	0.097	0.253	0.003	R.LTPVS[167.00]PESSSTEEK.S	sp|Q13501|SQSTM_HUMAN_UNMAPPED	1569.68	3	1569.69	524.234	4.25	2305.77	5.659	2	0	0.0089	0.315	0.078
0.985	20160902_01_K562_TiO2_105min_01-Sample003.13718.13718.2	13718	0.364	0.079	0.224	-0.005	K.LTTTGQVTS[167.00]PVK.G	sp|P49916|DNLI3_HUMAN_UNMAPPED	1310.65	2	1310.64	656.331	8.75	2307.19	-7.3134	2	0	-0.0096	0.305	0.014
0.9912	20160902_01_K562_TiO2_105min_01-Sample003.13727.13727.3	13727	0.345	0.113	0.244	0.004	R.IT[181.01]HSPTVSQVTER.S	sp|P16157|ANK1_HUMAN_UNMAPPED	1533.72	3	1533.73	512.247	6.75	2308.23	8.5895	2	0	0.0132	0.339	0.014
0.9917	20160902_01_K562_TiO2_105min_01-Sample003.13728.13728.3	13728	0.345	0.065	0.232	0.001	R.SSGHSSSELS[167.00]PDAVEK.A	sp|Q9UQ35|SRRM2_HUMAN_UNMAPPED	1695.7	3	1695.7	566.24	4.65	2308.32	1.4717	2	0	0.0025	0.282	0.059
0.9963	20160902_01_K562_TiO2_105min_01-Sample003.13748.13748.2	13748	0.515	0.136	0.27	-0.002	R.GLPPS[167.00]MER.G	sp|P38159|HNRPG_HUMAN_UNMAPPED	965.404	2	965.4	483.709	6	2310.59	-3.928	2	0	-0.0038	0.415	0.136
0.9911	20160902_01_K562_TiO2_105min_01-Sample003.13752.13752.2	13752	0.419	0.161	0.289	-0.005	M.n[43.02]AS[167.00]PSLERPEK.G	sp|Q13601|KRR1_HUMAN_UNMAPPED	1234.56	2	1234.55	618.287	6.19	2310.99	-7.44	1	0	-0.0092	0.405	0.161
0.9995	20160902_01_K562_TiO2_105min_01-Sample003.13753.13753.2	13753	0.714	0.148	0.162	-0.001	M.n[43.02]ATTATMATSGS[167.00]AR.K	sp|P38919|IF4A3_HUMAN_UNMAPPED	1346.55	2	1346.55	674.284	9.79	2311.08	-1.928	1	0	-0.0026	0.511	0.029
0.9978	20160902_01_K562_TiO2_105min_01-Sample003.13760.13760.3	13760	0.368	0.126	0.258	0	R.DLVQPDKPAS[167.00]PK.F	sp|Q6PJT7|ZC3HE_HUMAN_UNMAPPED	1373.66	3	1373.66	458.894	5.96	2311.91	0.9443	2	0	0.0013	0.358	0.126
0.9994	20160902_01_K562_TiO2_105min_01-Sample003.13764.13764.2	13764	0.693	0.153	0.16	-0.002	M.n[43.02]ATTATMATSGS[167.00]AR.K	sp|P38919|IF4A3_HUMAN_UNMAPPED	1346.55	2	1346.55	674.284	9.79	2312.31	-2.5212	1	0	-0.0034	0.504	0.032
0.9993	20160902_01_K562_TiO2_105min_01-Sample003.13773.13773.2	13773	0.689	0.118	0.147	-0.003	M.n[43.02]ATTATMATSGS[167.00]AR.K	sp|P38919|IF4A3_HUMAN_UNMAPPED	1346.55	2	1346.55	674.284	9.79	2313.35	-4.7458	1	0	-0.0064	0.482	0.016
0.9798	20160902_01_K562_TiO2_105min_01-Sample003.13785.13785.3	13785	0.379	0.17	0.304	0.003	K.M[147.04]ALPPQEDATAS[167.00]PPRQK.D	sp|Q9UQ35|SRRM2_HUMAN_UNMAPPED	1931.88	3	1931.89	644.968	5.82	2314.69	5.0131	2	1	0.0097	0.406	0.013
0.9993	20160902_01_K562_TiO2_105min_01-Sample003.13786.13786.2	13786	0.693	0.12	0.149	-0.001	M.n[43.02]ATTATMATSGS[167.00]AR.K	sp|P38919|IF4A3_HUMAN_UNMAPPED	1346.55	2	1346.55	674.284	9.79	2314.79	-1.0381	1	0	-0.0014	0.485	0.037
0.999	20160902_01_K562_TiO2_105min_01-Sample003.13796.13796.2	13796	0.659	0.106	0.173	0	M.n[43.02]ATTATMATSGS[167.00]AR.K	sp|P38919|IF4A3_HUMAN_UNMAPPED	1346.55	2	1346.55	674.284	9.79	2315.91	0.3708	1	0	0.0005	0.46	0.038
0.9994	20160902_01_K562_TiO2_105min_01-Sample003.13805.13805.2	13805	0.678	0.157	0.164	-0.003	M.n[43.02]ATTATMATSGS[167.00]AR.K	sp|P38919|IF4A3_HUMAN_UNMAPPED	1346.55	2	1346.55	674.284	9.79	2316.92	-4.1526	1	0	-0.0056	0.499	0.027
0.9995	20160902_01_K562_TiO2_105min_01-Sample003.13806.13806.2	13806	0.563	0.325	0.268	-0.007	M.n[43.02]AS[167.00]SLNEDPEGSR.L	sp|Q9Y530|CF130_HUMAN_UNMAPPED	1382.54	2	1382.52	692.275	4.14	2317.02	-10.3284	1	0	-0.0143	0.568	0
0.9953	20160902_01_K562_TiO2_105min_01-Sample003.13808.13808.2	13808	0.386	0.158	0.328	-0.004	R.ESSANNSVS[167.00]PSESLR.A	sp|Q04726|TLE3_HUMAN_UNMAPPED	1642.68	2	1642.67	822.349	4.53	2317.22	-5.4114	2	0	-0.0089	0.363	0.03
0.9989	20160902_01_K562_TiO2_105min_01-Sample003.13814.13814.2	13814	0.518	0.309	0.3	-0.004	R.AGAPVGGS[167.00]PGLAK.R	sp|Q6ZRS2|SRCAP_HUMAN_UNMAPPED	1160.56	2	1160.55	581.287	8.8	2317.93	-7.6555	2	0	-0.0089	0.55	0.309
0.9993	20160902_01_K562_TiO2_105min_01-Sample003.13817.13817.2	13817	0.687	0.133	0.151	0.001	M.n[43.02]ATTATMATSGS[167.00]AR.K	sp|P38919|IF4A3_HUMAN_UNMAPPED	1346.55	2	1346.55	674.284	9.79	2318.23	0.8157	1	0	0.0011	0.49	0.017
0.9939	20160902_01_K562_TiO2_105min_01-Sample003.13818.13818.4	13818	0.424	0.077	0.218	-0.002	R.APPQTHLPSGASSGTGSASATHGGGS[167.00]PPGTR.G	sp|P46379|BAT3_HUMAN_UNMAPPED	2864.28	4	2864.28	717.078	9.81	2318.33	-2.3707	2	0	-0.0068	0.327	0.073
0.9549	20160902_01_K562_TiO2_105min_01-Sample003.13824.13824.3	13824	0.63	0.435	0.136	-0.001	R.AGDLLEDS[167.00]PKRPK.E	sp|P51858|HDGF_HUMAN_UNMAPPED	1504.73	3	1504.73	502.584	6.17	2319.03	-0.9949	2	1	-0.0015	0.654	0.435
0.9967	20160902_01_K562_TiO2_105min_01-Sample003.13828.13828.2	13828	0.341	0.18	0.219	-0.005	R.AAS[167.00]SAAQGAFQGN.-	sp|O15127|SCAM2_HUMAN_UNMAPPED	1258.5	2	1258.49	630.256	5.57	2319.43	-8.2507	2	0	-0.0104	0.416	0.024
0.9993	20160902_01_K562_TiO2_105min_01-Sample003.13838.13838.2	13838	0.632	0.308	0.196	-0.001	R.SES[167.00]PPPLSDPK.Q	sp|Q15059|BRD3_HUMAN_UNMAPPED	1232.53	2	1232.53	617.274	4.37	2320.53	-2.025	2	0	-0.0025	0.574	0.137
0.9995	20160902_01_K562_TiO2_105min_01-Sample003.13848.13848.3	13848	0.366	0.221	0.218	-0.001	R.YDERPGPS[167.00]PLPHR.D	sp|P08621|RU17_HUMAN_UNMAPPED	1599.72	3	1599.72	534.247	6.75	2321.64	-1.3103	2	0	-0.0021	0.462	0.158
0.9989	20160902_01_K562_TiO2_105min_01-Sample003.13858.13858.2	13858	0.484	0.353	0.309	-0.002	R.GLPPS[167.00]M[147.04]ER.G	sp|P38159|HNRPG_HUMAN_UNMAPPED	981.399	2	981.395	491.707	6	2322.75	-4.0675	2	0	-0.004	0.582	0.353
0.9997	20160902_01_K562_TiO2_105min_01-Sample003.13869.13869.2	13869	0.651	0.363	0.175	0	R.TAQVPS[167.00]PPR.G	sp|Q9UKV3|ACINU_HUMAN_UNMAPPED	1031.48	2	1031.48	516.747	9.41	2323.96	-0.1935	2	0	-0.0002	0.614	0.329
0.9995	20160902_01_K562_TiO2_105min_01-Sample003.13873.13873.2	13873	0.526	0.199	0.181	-0.002	R.LAAAEETAVS[167.00]PR.K	sp|Q9BUH6|CI142_HUMAN_UNMAPPED	1293.6	2	1293.59	647.806	4.53	2324.36	-3.6276	2	0	-0.0047	0.467	0.015
0.9993	20160902_01_K562_TiO2_105min_01-Sample003.13880.13880.2	13880	0.516	0.271	0.21	0	R.GNDPLTS[167.00]SPGR.S	sp|P49736|MCM2_HUMAN_UNMAPPED	1179.49	2	1179.49	590.753	5.84	2325.17	-0.0846	2	0	-0.0001	0.519	0.005
0.9997	20160902_01_K562_TiO2_105min_01-Sample003.13884.13884.3	13884	0.476	0.333	0.289	-0.003	R.RTPAPPEPGS[167.00]PAPGEGPSGR.K	sp|P0C1Z6|TFPT_HUMAN_UNMAPPED	1992.91	3	1992.89	665.309	6.14	2325.57	-5.2607	2	0	-0.0105	0.565	0.175
0.954	20160902_01_K562_TiO2_105min_01-Sample003.13903.13903.3	13903	0.478	0.263	0.153	0.641	R.AGDLLEDS[167.00]PKRPK.E	sp|P51858|HDGF_HUMAN_UNMAPPED	1504.73	3	1506.65	502.584	6.17	2327.69	1273.92	2	1	1.9232	0.507	0.263
0.9988	20160902_01_K562_TiO2_105min_01-Sample003.13918.13918.2	13918	0.477	0.147	0.277	-0.004	R.LTPVS[167.00]PESSSTEEK.S	sp|Q13501|SQSTM_HUMAN_UNMAPPED	1569.68	2	1569.67	785.848	4.25	2329.31	-4.8356	2	0	-0.0076	0.41	0.123
0.9925	20160902_01_K562_TiO2_105min_01-Sample003.13927.13927.3	13927	0.257	0.082	0.238	0.006	R.ITHS[167.00]PTVSQVTER.S	sp|P16157|ANK1_HUMAN_UNMAPPED	1533.72	3	1533.74	512.247	6.75	2330.34	10.9321	2	0	0.0168	0.282	0.014
0.9963	20160902_01_K562_TiO2_105min_01-Sample003.13933.13933.3	13933	0.586	0.378	0.236	0.002	R.RNT[181.01]LPAMDNSR.L	sp|Q9UQC2|GAB2_HUMAN_UNMAPPED	1353.59	3	1353.59	452.203	9.6	2331.08	4.4228	2	0	0.006	0.61	0.378
0.9969	20160902_01_K562_TiO2_105min_01-Sample003.13937.13937.2	13937	0.502	0.155	0.246	0	R.GLPPS[167.00]MER.G	sp|P38159|HNRPG_HUMAN_UNMAPPED	965.404	2	965.404	483.709	6	2331.48	-0.5168	2	0	-0.0005	0.425	0.155
0.9578	20160902_01_K562_TiO2_105min_01-Sample003.13962.13962.2	13962	0.287	0.112	0.288	0.495	-.n[43.02]MDRNPS[167.00]PPPPGR.D	sp|Q96ER3|SAAL1_HUMAN_UNMAPPED	1441.62	2	1442.61	721.816	9.35	2334.26	684.747	2	1	0.9892	0.328	0.112
0.9875	20160902_01_K562_TiO2_105min_01-Sample003.13972.13972.3	13972	0.372	0.134	0.33	0	R.STS[167.00]GPRPGC[160.03]QPSSPC[160.03]VPK.L	sp|O14545|TRAD1_HUMAN_UNMAPPED	1977.84	3	1977.84	660.288	8.94	2335.4	0.101	2	0	0.0002	0.326	0.038
0.9785	20160902_01_K562_TiO2_105min_01-Sample003.13995.13995.3	13995	0.4	0.187	0.338	0.329	K.M[147.04]ALPPQEDATAS[167.00]PPRQK.D	sp|Q9UQ35|SRRM2_HUMAN_UNMAPPED	1931.88	3	1932.87	644.968	5.82	2337.98	509.172	2	1	0.9857	0.353	0.015
0.9993	20160902_01_K562_TiO2_105min_01-Sample003.14004.14004.2	14004	0.678	0.133	0.163	0	M.n[43.02]ATTATMATSGS[167.00]AR.K	sp|P38919|IF4A3_HUMAN_UNMAPPED	1346.55	2	1346.55	674.284	9.79	2339.02	-0.4449	1	0	-0.0006	0.485	0.05
0.9845	20160902_01_K562_TiO2_105min_01-Sample003.14006.14006.4	14006	0.396	0.053	0.187	-0.003	R.APPQTHLPSGASSGTGSASATHGGGS[167.00]PPGTR.G	sp|P46379|BAT3_HUMAN_UNMAPPED	2864.28	4	2864.27	717.078	9.81	2339.22	-3.835	2	0	-0.011	0.291	0.026
0.9549	20160902_01_K562_TiO2_105min_01-Sample003.14013.14013.3	14013	0.647	0.459	0.13	0.001	R.AGDLLEDS[167.00]PKRPK.E	sp|P51858|HDGF_HUMAN_UNMAPPED	1504.73	3	1504.73	502.584	6.17	2340.05	1.1275	2	1	0.0017	0.672	0.459
0.9993	20160902_01_K562_TiO2_105min_01-Sample003.14026.14026.2	14026	0.611	0.242	0.186	-0.002	R.SES[167.00]PPPLSDPK.Q	sp|Q15059|BRD3_HUMAN_UNMAPPED	1232.53	2	1232.53	617.274	4.37	2341.48	-3.2401	2	0	-0.004	0.525	0.107
0.9991	20160902_01_K562_TiO2_105min_01-Sample003.14028.14028.3	14028	0.533	0.052	0.161	-0.001	R.SSGS[167.00]PYGGGYGSGGGSGGYGSR.R	sp|P51991|ROA3_HUMAN_UNMAPPED	1989.75	3	1989.75	664.257	8.22	2341.68	-1.9571	2	0	-0.0039	0.359	0.032
0.9839	20160902_01_K562_TiO2_105min_01-Sample003.14038.14038.3	14038	0.476	0.309	0.194	-0.002	K.NEEPS[167.00]EEEIDAPKPK.K	sp|Q9NR30|DDX21_HUMAN_UNMAPPED	1790.76	3	1790.76	597.928	4.14	2342.81	-3.2334	2	0	-0.0058	0.546	0.309
0.9508	20160902_01_K562_TiO2_105min_01-Sample003.14039.14039.4	14039	0.348	0.07	0.215	0.245	K.QGPVSQSATQQPVTADKQQGHEPVS[167.00]PR.S	sp|Q9BTA9|WAC_HUMAN_UNMAPPED	2936.38	4	2937.36	735.102	6.75	2342.91	333.346	2	1	0.9805	0.29	0.07
0.9986	20160902_01_K562_TiO2_105min_01-Sample003.14045.14045.2	14045	0.411	0.275	0.275	-0.001	R.GLPPS[167.00]M[147.04]ER.G	sp|P38159|HNRPG_HUMAN_UNMAPPED	981.399	2	981.398	491.707	6	2343.64	-1.5253	2	0	-0.0015	0.514	0.275
0.9732	20160902_01_K562_TiO2_105min_01-Sample003.14047.14047.2	14047	0.425	0.258	0.306	-0.436	R.DYDDMS[167.00]PR.R	sp|P61978|HNRPK_HUMAN_UNMAPPED	1077.35	2	1076.48	539.681	3.93	2343.84	-808.723	2	0	-0.8722	0.497	0.183
0.9997	20160902_01_K562_TiO2_105min_01-Sample003.14058.14058.2	14058	0.669	0.392	0.187	-0.002	R.TAQVPS[167.00]PPR.G	sp|Q9UKV3|ACINU_HUMAN_UNMAPPED	1031.48	2	1031.48	516.747	9.41	2345.08	-4.838	2	0	-0.005	0.636	0.392
0.9732	20160902_01_K562_TiO2_105min_01-Sample003.14059.14059.2	14059	0.394	0.153	0.21	-0.003	R.YGMGTS[167.00]VER.A	sp|P08559|ODPA_HUMAN_UNMAPPED	1078.42	2	1078.41	540.215	6	2345.18	-5.7385	2	0	-0.0062	0.392	0.065
0.9886	20160902_01_K562_TiO2_105min_01-Sample003.14061.14061.2	14061	0.298	0.086	0.227	-0.005	R.LAAAEETAVS[167.00]PR.K	sp|Q9BUH6|CI142_HUMAN_UNMAPPED	1293.6	2	1293.59	647.806	4.53	2345.38	-8.0272	2	0	-0.0104	0.294	0.028
0.9668	20160902_01_K562_TiO2_105min_01-Sample003.14078.14078.2	14078	0.333	0.213	0.352	0.502	R.GLPPS[167.00]M[147.04]ER.G	sp|P38159|HNRPG_HUMAN_UNMAPPED	981.399	2	982.402	491.707	6	2347.36	1018.98	2	0	1.0031	0.334	0.213
0.9984	20160902_01_K562_TiO2_105min_01-Sample003.14090.14090.2	14090	0.425	0.211	0.221	0.001	R.GNDPLTS[167.00]SPGR.S	sp|P49736|MCM2_HUMAN_UNMAPPED	1179.49	2	1179.49	590.753	5.84	2348.69	1.3542	2	0	0.0016	0.453	0.002
0.9993	20160902_01_K562_TiO2_105min_01-Sample003.14093.14093.2	14093	0.394	0.234	0.319	-0.001	R.AAGGAPS[167.00]PPPPVR.R	sp|Q4KMP7|TB10B_HUMAN_UNMAPPED	1252.6	2	1252.59	627.306	9.79	2348.99	-1.9927	2	0	-0.0025	0.474	0.234
0.9984	20160902_01_K562_TiO2_105min_01-Sample003.14120.14120.2	14120	0.584	0.175	0.249	-0.001	R.GLPPS[167.00]MER.G	sp|P38159|HNRPG_HUMAN_UNMAPPED	965.404	2	965.403	483.709	6	2352.08	-1.6539	2	0	-0.0016	0.47	0.175
0.9916	20160902_01_K562_TiO2_105min_01-Sample003.14126.14126.3	14126	0.395	0.063	0.241	-0.002	R.LEKPETQSS[167.00]PITVQSSK.D	sp|Q96CB8|INT12_HUMAN_UNMAPPED	1937.93	3	1937.93	646.986	6.14	2352.68	-3.4519	2	0	-0.0067	0.301	0
0.9918	20160902_01_K562_TiO2_105min_01-Sample003.14131.14131.3	14131	0.249	0.09	0.275	0.003	R.SPS[167.00]PAHLPDDPK.V	sp|Q92615|LAR4B_HUMAN_UNMAPPED	1339.58	3	1339.59	447.534	5.19	2353.31	6.3309	2	0	0.0085	0.294	0.042
0.9958	20160902_01_K562_TiO2_105min_01-Sample003.14132.14132.3	14132	0.394	0.2	0.308	0	R.RNT[181.01]LPAMDNSR.L	sp|Q9UQC2|GAB2_HUMAN_UNMAPPED	1353.59	3	1353.59	452.203	9.6	2353.41	0.1474	2	0	0.0002	0.44	0.2
0.9954	20160902_01_K562_TiO2_105min_01-Sample003.14138.14138.2	14138	0.577	0.073	0.299	-0.006	K.STS[167.00]PTLTPSPSPK.G	sp|Q68DC2|ANKS6_HUMAN_UNMAPPED	1378.64	2	1378.63	690.326	8.47	2354.01	-9.1986	2	0	-0.0127	0.396	0.004
0.9532	20160902_01_K562_TiO2_105min_01-Sample003.14144.14144.3	14144	0.413	0.251	0.16	0.57	R.AGDLLEDS[167.00]PKRPK.E	sp|P51858|HDGF_HUMAN_UNMAPPED	1504.73	3	1506.44	502.584	6.17	2354.74	1133.19	2	1	1.7105	0.491	0.251
0.9979	20160902_01_K562_TiO2_105min_01-Sample003.14157.14157.2	14157	0.345	0.176	0.312	0	K.IMAT[181.01]PEQVGK.M	sp|P12956|KU70_HUMAN_UNMAPPED	1152.53	2	1152.52	577.27	6	2356.17	-0.0866	2	0	-0.0001	0.411	0.176
0.9891	20160902_01_K562_TiO2_105min_01-Sample003.14165.14165.2	14165	0.45	0.129	0.254	-0.028	K.EVS[167.00]PEVVR.S	sp|Q5T200|ZC3HD_HUMAN_UNMAPPED	993.453	2	993.398	497.734	4.53	2357.1	-55.5549	2	0	-0.0553	0.384	0.129
0.9695	20160902_01_K562_TiO2_105min_01-Sample003.14182.14182.3	14182	0.395	0.129	0.327	-0.002	K.M[147.04]ALPPQEDAT[181.01]ASPPRQK.D	sp|Q9UQ35|SRRM2_HUMAN_UNMAPPED	1931.88	3	1931.88	644.968	5.82	2358.93	-3.2043	2	1	-0.0062	0.342	0
0.9989	20160902_01_K562_TiO2_105min_01-Sample003.14190.14190.2	14190	0.474	0.242	0.212	-0.003	R.VSDQNS[167.00]PVLPK.K	sp|Q9UPU5|UBP24_HUMAN_UNMAPPED	1262.59	2	1262.59	632.303	5.81	2359.86	-4.191	2	0	-0.0053	0.488	0.123
0.9985	20160902_01_K562_TiO2_105min_01-Sample003.14192.14192.2	14192	0.596	0.118	0.167	-0.005	M.n[43.02]ATTATMATSGS[167.00]AR.K	sp|P38919|IF4A3_HUMAN_UNMAPPED	1346.55	2	1346.54	674.284	9.79	2360.06	-6.6738	1	0	-0.009	0.437	0.041
0.9549	20160902_01_K562_TiO2_105min_01-Sample003.14196.14196.3	14196	0.649	0.47	0.139	0	R.AGDLLEDS[167.00]PKRPK.E	sp|P51858|HDGF_HUMAN_UNMAPPED	1504.73	3	1504.73	502.584	6.17	2360.59	-0.4643	2	1	-0.0007	0.679	0.47
0.9986	20160902_01_K562_TiO2_105min_01-Sample003.14203.14203.2	14203	0.602	0.119	0.212	-0.003	M.n[43.02]ATTATMATSGS[167.00]AR.K	sp|P38919|IF4A3_HUMAN_UNMAPPED	1346.55	2	1346.55	674.284	9.79	2361.29	-4.8199	1	0	-0.0065	0.44	0.038
0.9997	20160902_01_K562_TiO2_105min_01-Sample003.14212.14212.3	14212	0.499	0.278	0.177	0.154	R.AAAAAATAPPS[167.00]PGPAQPGPR.A	sp|Q6SPF0|SAMD1_HUMAN_UNMAPPED	1834.87	3	1835.33	612.631	9.79	2362.32	251.203	2	0	0.4618	0.522	0.043
0.9993	20160902_01_K562_TiO2_105min_01-Sample003.14213.14213.2	14213	0.687	0.192	0.202	-0.001	R.SES[167.00]PPPLSDPK.Q	sp|Q15059|BRD3_HUMAN_UNMAPPED	1232.53	2	1232.53	617.274	4.37	2362.42	-1.863	2	0	-0.0023	0.524	0.106
0.9994	20160902_01_K562_TiO2_105min_01-Sample003.14214.14214.3	14214	0.572	0.056	0.143	0	R.SSGS[167.00]PYGGGYGSGGGSGGYGSR.R	sp|P51991|ROA3_HUMAN_UNMAPPED	1989.75	3	1989.75	664.257	8.22	2362.52	-0.7025	2	0	-0.0014	0.383	0.038
0.9839	20160902_01_K562_TiO2_105min_01-Sample003.14220.14220.3	14220	0.529	0.318	0.188	-0.001	K.NEEPS[167.00]EEEIDAPKPK.K	sp|Q9NR30|DDX21_HUMAN_UNMAPPED	1790.76	3	1790.76	597.928	4.14	2363.25	-1.1707	2	0	-0.0021	0.558	0.318
0.9906	20160902_01_K562_TiO2_105min_01-Sample003.14221.14221.2	14221	0.25	0.108	0.316	0.499	R.AAGGAPS[167.00]PPPPVR.R	sp|Q4KMP7|TB10B_HUMAN_UNMAPPED	1252.6	2	1253.59	627.306	9.79	2363.35	794.913	2	0	0.9981	0.323	0.108
0.9996	20160902_01_K562_TiO2_105min_01-Sample003.14222.14222.2	14222	0.575	0.279	0.229	-0.002	K.TPT[181.01]PEPAEVETR.K	sp|Q9UHY1|NRBP_HUMAN_UNMAPPED	1405.61	2	1405.61	703.814	4.25	2363.45	-3.0548	2	0	-0.0043	0.539	0.015
0.9947	20160902_01_K562_TiO2_105min_01-Sample003.14223.14223.3	14223	0.562	0.021	0.188	-0.002	K.AQTPPGPSLSGSKS[167.00]PC[160.03]PQEK.S	sp|Q9UQ35|SRRM2_HUMAN_UNMAPPED	2131.96	3	2131.95	711.661	8.24	2363.55	-2.8103	2	1	-0.006	0.353	0.018
0.9935	20160902_01_K562_TiO2_105min_01-Sample003.14225.14225.3	14225	0.376	0.092	0.312	-0.003	K.SSEPVKETVQTTQS[167.00]PTPVEK.E	sp|Q9UPN6|RBM16_HUMAN_UNMAPPED	2251.06	3	2251.05	751.361	4.78	2363.75	-3.4604	2	1	-0.0078	0.324	0.061
0.9989	20160902_01_K562_TiO2_105min_01-Sample003.14233.14233.2	14233	0.419	0.317	0.291	-0.001	R.GLPPS[167.00]M[147.04]ER.G	sp|P38159|HNRPG_HUMAN_UNMAPPED	981.399	2	981.397	491.707	6	2364.68	-1.8304	2	0	-0.0018	0.554	0.317
0.9988	20160902_01_K562_TiO2_105min_01-Sample003.14236.14236.2	14236	0.627	0.115	0.184	-0.004	M.n[43.02]ATTATMATSGS[167.00]AR.K	sp|P38919|IF4A3_HUMAN_UNMAPPED	1346.55	2	1346.55	674.284	9.79	2364.98	-5.1907	1	0	-0.007	0.45	0.035
0.9997	20160902_01_K562_TiO2_105min_01-Sample003.14254.14254.2	14254	0.52	0.342	0.244	-0.002	R.TAQVPS[167.00]PPR.G	sp|Q9UKV3|ACINU_HUMAN_UNMAPPED	1031.48	2	1031.48	516.747	9.41	2367.04	-4.5477	2	0	-0.0047	0.575	0.342
0.9918	20160902_01_K562_TiO2_105min_01-Sample003.14265.14265.2	14265	0.436	0.127	0.255	-0.003	R.IYQY[243.03]IQSR.F	sp|Q9Y463|DYR1B_HUMAN_UNMAPPED	1149.52	2	1149.52	575.768	8.59	2368.27	-5.471	2	0	-0.0063	0.378	0.127
0.999	20160902_01_K562_TiO2_105min_01-Sample003.14266.14266.3	14266	0.394	0.207	0.232	-0.348	R.AAAAAATAPPS[167.00]PGPAQPGPR.A	sp|Q6SPF0|SAMD1_HUMAN_UNMAPPED	1834.87	3	1833.83	612.631	9.79	2368.37	-568.963	2	0	-1.0451	0.446	0.023
0.9995	20160902_01_K562_TiO2_105min_01-Sample003.14268.14268.2	14268	0.674	0.188	0.193	-0.002	M.n[43.02]ATTATMATSGS[167.00]AR.K	sp|P38919|IF4A3_HUMAN_UNMAPPED	1346.55	2	1346.55	674.284	9.79	2368.57	-2.447	1	0	-0.0033	0.516	0.038
0.9995	20160902_01_K562_TiO2_105min_01-Sample003.14280.14280.2	14280	0.526	0.303	0.317	0	M.n[43.02]AS[167.00]SLNEDPEGSR.L	sp|Q9Y530|CF130_HUMAN_UNMAPPED	1382.54	2	1382.54	692.275	4.14	2369.9	0.4334	1	0	0.0006	0.546	0
0.9927	20160902_01_K562_TiO2_105min_01-Sample003.14288.14288.3	14288	0.517	0.242	0.216	-0.002	R.SRLTPVS[167.00]PESSSTEEK.S	sp|Q13501|SQSTM_HUMAN_UNMAPPED	1812.81	3	1812.81	605.279	4.78	2370.83	-2.9188	2	1	-0.0053	0.497	0.094
0.9995	20160902_01_K562_TiO2_105min_01-Sample003.14289.14289.2	14289	0.651	0.45	0.309	-0.003	R.AAGGAPS[167.00]PPPPVR.R	sp|Q4KMP7|TB10B_HUMAN_UNMAPPED	1252.6	2	1252.59	627.306	9.79	2370.93	-5.4997	2	0	-0.0069	0.667	0.45
0.9812	20160902_01_K562_TiO2_105min_01-Sample003.14290.14290.3	14290	0.473	0.047	0.252	-0.002	R.SGPKPFSAPKPQT[181.01]SPSPK.R	sp|Q01518|CAP1_HUMAN_UNMAPPED	1916.94	3	1916.93	639.987	10.3	2371.03	-2.448	2	0	-0.0047	0.324	0
0.998	20160902_01_K562_TiO2_105min_01-Sample003.14306.14306.3	14306	0.424	0.143	0.289	0.328	R.DLVQPDKPAS[167.00]PK.F	sp|Q6PJT7|ZC3HE_HUMAN_UNMAPPED	1373.66	3	1374.64	458.894	5.96	2372.89	713.236	2	0	0.9826	0.39	0.143
0.9986	20160902_01_K562_TiO2_105min_01-Sample003.14308.14308.2	14308	0.615	0.177	0.247	0	R.GLPPS[167.00]MER.G	sp|P38159|HNRPG_HUMAN_UNMAPPED	965.404	2	965.403	483.709	6	2373.09	-1.0337	2	0	-0.001	0.484	0.177
0.9995	20160902_01_K562_TiO2_105min_01-Sample003.14311.14311.2	14311	0.411	0.239	0.288	0.501	R.TAQVPS[167.00]PPR.G	sp|Q9UKV3|ACINU_HUMAN_UNMAPPED	1031.48	2	1032.48	516.747	9.41	2373.39	967.814	2	0	1.0012	0.479	0.239
0.9802	20160902_01_K562_TiO2_105min_01-Sample003.14312.14312.2	14312	0.315	0.077	0.294	-0.001	R.GSISLNSS[167.00]PR.G	sp|Q9NYL2|MLTK_HUMAN_UNMAPPED	1096.49	2	1096.49	549.253	9.75	2373.49	-1.8207	2	0	-0.002	0.287	0.002
0.9954	20160902_01_K562_TiO2_105min_01-Sample003.14319.14319.3	14319	0.329	0.129	0.244	0	R.SPS[167.00]PAHLPDDPK.V	sp|Q92615|LAR4B_HUMAN_UNMAPPED	1339.58	3	1339.58	447.534	5.19	2374.32	0.4469	2	0	0.0006	0.355	0.037
0.9549	20160902_01_K562_TiO2_105min_01-Sample003.14331.14331.3	14331	0.421	0.274	0.147	0.572	R.AGDLLEDS[167.00]PKRPK.E	sp|P51858|HDGF_HUMAN_UNMAPPED	1504.73	3	1506.45	502.584	6.17	2375.65	1137.62	2	1	1.7172	0.513	0.274
0.9598	20160902_01_K562_TiO2_105min_01-Sample003.14342.14342.2	14342	0.434	0.086	0.206	-0.002	R.NLS[167.00]NEELTK.S	sp|Q0JRZ9|FCHO2_HUMAN_UNMAPPED	1126.49	2	1126.49	564.253	4.53	2376.88	-3.8104	2	0	-0.0043	0.339	0.086
0.997	20160902_01_K562_TiO2_105min_01-Sample003.14352.14352.2	14352	0.352	0.167	0.2	0.504	K.IMAT[181.01]PEQVGK.M	sp|P12956|KU70_HUMAN_UNMAPPED	1152.53	2	1153.53	577.27	6	2378.01	873.092	2	0	1.0089	0.401	0.167
0.9996	20160902_01_K562_TiO2_105min_01-Sample003.14353.14353.3	14353	0.43	0.211	0.169	0.666	R.AAAAAATAPPS[167.00]PGPAQPGPR.A	sp|Q6SPF0|SAMD1_HUMAN_UNMAPPED	1834.87	3	1836.87	612.631	9.79	2378.11	1085.44	2	0	1.9971	0.454	0.04
0.9513	20160902_01_K562_TiO2_105min_01-Sample003.14357.14357.2	14357	0.333	0.037	0.251	0.001	R.Q[111.03]SHSGSIS[167.00]PYPK.V	sp|Q9UQ35|SRRM2_HUMAN_UNMAPPED	1349.57	2	1349.57	675.79	8.6	2378.51	1.7757	2	0	0.0024	0.244	0.004
0.9912	20160902_01_K562_TiO2_105min_01-Sample003.14363.14363.2	14363	0.363	0.088	0.274	-0.005	K.EVS[167.00]PEVVR.S	sp|Q5T200|ZC3HD_HUMAN_UNMAPPED	993.453	2	993.443	497.734	4.53	2379.24	-9.9452	2	0	-0.0099	0.314	0.088
0.9916	20160902_01_K562_TiO2_105min_01-Sample003.14368.14368.2	14368	0.3	0.099	0.204	0.004	K.IMAT[181.01]PEQVGK.M	sp|P12956|KU70_HUMAN_UNMAPPED	1152.53	2	1152.53	577.27	6	2379.74	7.1023	2	0	0.0082	0.312	0.099
0.9687	20160902_01_K562_TiO2_105min_01-Sample003.14377.14377.2	14377	0.346	0.232	0.363	-0.004	R.T[181.01]PPVALNSSR.M	sp|Q9UQ35|SRRM2_HUMAN_UNMAPPED	1120.53	2	1120.52	561.271	9.41	2380.78	-6.5031	2	0	-0.0073	0.341	0.232
0.9989	20160902_01_K562_TiO2_105min_01-Sample003.14378.14378.2	14378	0.545	0.25	0.174	-0.002	R.VSDQNS[167.00]PVLPK.K	sp|Q9UPU5|UBP24_HUMAN_UNMAPPED	1262.59	2	1262.59	632.303	5.81	2380.88	-3.4794	2	0	-0.0044	0.511	0.169
0.9765	20160902_01_K562_TiO2_105min_01-Sample003.14379.14379.3	14379	0.466	0.194	0.359	-0.003	K.M[147.04]ALPPQEDATAS[167.00]PPRQK.D	sp|Q9UQ35|SRRM2_HUMAN_UNMAPPED	1931.88	3	1931.87	644.968	5.82	2380.98	-5.4267	2	1	-0.0105	0.315	0.015
0.9549	20160902_01_K562_TiO2_105min_01-Sample003.14385.14385.3	14385	0.577	0.434	0.141	0	R.AGDLLEDS[167.00]PKRPK.E	sp|P51858|HDGF_HUMAN_UNMAPPED	1504.73	3	1504.73	502.584	6.17	2381.72	0.1326	2	1	0.0002	0.647	0.434
0.9495	20160902_01_K562_TiO2_105min_01-Sample003.14401.14401.2	14401	0.268	0.091	0.316	0.004	R.AASS[167.00]AAQGAFQGN.-	sp|O15127|SCAM2_HUMAN_UNMAPPED	1258.5	2	1258.51	630.256	5.57	2383.46	6.5846	2	0	0.0083	0.296	0.01
0.9574	20160902_01_K562_TiO2_105min_01-Sample003.14405.14405.2	14405	0.363	0.129	0.233	0	R.C[143.00]LGGRS[167.00]PK.S	sp|Q96S59|RANB9_HUMAN_UNMAPPED	936.389	2	936.389	469.202	9.51	2384	0.4263	2	1	0.0004	0.36	0.129
0.9839	20160902_01_K562_TiO2_105min_01-Sample003.14408.14408.3	14408	0.469	0.277	0.154	-0.001	K.NEEPS[167.00]EEEIDAPKPK.K	sp|Q9NR30|DDX21_HUMAN_UNMAPPED	1790.76	3	1790.76	597.928	4.14	2384.3	-2.0069	2	0	-0.0036	0.518	0.277
0.9993	20160902_01_K562_TiO2_105min_01-Sample003.14411.14411.3	14411	0.561	0.051	0.182	0	R.SSGS[167.00]PYGGGYGSGGGSGGYGSR.R	sp|P51991|ROA3_HUMAN_UNMAPPED	1989.75	3	1989.75	664.257	8.22	2384.6	-0.7527	2	0	-0.0015	0.373	0.006
0.9946	20160902_01_K562_TiO2_105min_01-Sample003.14413.14413.3	14413	0.555	0.024	0.171	-0.002	K.AQTPPGPSLSGSKS[167.00]PC[160.03]PQEK.S	sp|Q9UQ35|SRRM2_HUMAN_UNMAPPED	2131.96	3	2131.95	711.661	8.24	2384.8	-3.4192	2	1	-0.0073	0.35	0.011
0.9989	20160902_01_K562_TiO2_105min_01-Sample003.14418.14418.2	14418	0.457	0.32	0.311	0.001	R.GLPPS[167.00]M[147.04]ER.G	sp|P38159|HNRPG_HUMAN_UNMAPPED	981.399	2	981.402	491.707	6	2385.44	2.4405	2	0	0.0024	0.554	0.32
0.9762	20160902_01_K562_TiO2_105min_01-Sample003.14424.14424.3	14424	0.327	0.052	0.165	0.33	R.LGAGGGS[167.00]PEKSPSAQELK.E	sp|Q9UNE7|STUB1_HUMAN_UNMAPPED	1791.84	3	1792.83	598.287	6.14	2386.04	551.938	2	1	0.9912	0.26	0.032
0.9987	20160902_01_K562_TiO2_105min_01-Sample003.14441.14441.2	14441	0.348	0.159	0.228	-0.002	R.TAQVPS[167.00]PPR.G	sp|Q9UKV3|ACINU_HUMAN_UNMAPPED	1031.48	2	1031.48	516.747	9.41	2388.02	-2.9995	2	0	-0.0031	0.391	0.159
0.9964	20160902_01_K562_TiO2_105min_01-Sample003.14454.14454.2	14454	0.559	0.127	0.167	-0.001	R.IYQY[243.03]IQSR.F	sp|Q9Y463|DYR1B_HUMAN_UNMAPPED	1149.52	2	1149.52	575.768	8.59	2389.46	-2.4315	2	0	-0.0028	0.426	0.127
0.9981	20160902_01_K562_TiO2_105min_01-Sample003.14455.14455.2	14455	0.453	0.126	0.249	-0.003	R.SES[167.00]PPPLSDPK.Q	sp|Q15059|BRD3_HUMAN_UNMAPPED	1232.53	2	1232.53	617.274	4.37	2389.56	-4.1311	2	0	-0.0051	0.383	0.087
0.9987	20160902_01_K562_TiO2_105min_01-Sample003.14464.14464.3	14464	0.317	0.143	0.234	0.011	R.KAS[167.00]PEPPDSAEGALK.L	sp|Q9H1B7|EAP1_HUMAN_UNMAPPED	1575.72	3	1575.75	526.247	4.68	2390.6	21.7891	2	0	0.0344	0.371	0.143
0.9923	20160902_01_K562_TiO2_105min_01-Sample003.14472.14472.3	14472	0.42	0.152	0.212	-0.002	R.SRLTPVS[167.00]PESSSTEEK.S	sp|Q13501|SQSTM_HUMAN_UNMAPPED	1812.81	3	1812.81	605.279	4.78	2391.54	-2.6985	2	1	-0.0049	0.397	0.07
0.9995	20160902_01_K562_TiO2_105min_01-Sample003.14474.14474.2	14474	0.596	0.365	0.218	-0.004	R.AAGGAPS[167.00]PPPPVR.R	sp|Q4KMP7|TB10B_HUMAN_UNMAPPED	1252.6	2	1252.59	627.306	9.79	2391.74	-6.8548	2	0	-0.0086	0.603	0.365
0.9795	20160902_01_K562_TiO2_105min_01-Sample003.14475.14475.3	14475	0.371	0.032	0.268	-0.001	R.SGPKPFSAPKPQTSPS[167.00]PK.R	sp|Q01518|CAP1_HUMAN_UNMAPPED	1916.94	3	1916.94	639.987	10.3	2391.84	-2.2396	2	0	-0.0043	0.258	0.009
0.997	20160902_01_K562_TiO2_105min_01-Sample003.14490.14490.2	14490	0.554	0.093	0.208	-0.003	M.n[43.02]ATTATMATSGS[167.00]AR.K	sp|P38919|IF4A3_HUMAN_UNMAPPED	1346.55	2	1346.55	674.284	9.79	2393.48	-4.3009	1	0	-0.0058	0.4	0.029
0.9982	20160902_01_K562_TiO2_105min_01-Sample003.14495.14495.2	14495	0.59	0.157	0.249	-0.001	R.GLPPS[167.00]MER.G	sp|P38159|HNRPG_HUMAN_UNMAPPED	965.404	2	965.402	483.709	6	2394.12	-2.7909	2	0	-0.0027	0.461	0.157
0.9629	20160902_01_K562_TiO2_105min_01-Sample003.14496.14496.2	14496	0.631	0.199	0.176	-0.001	R.SLS[167.00]VPDSGR.L	sp|O75420|PERQ1_HUMAN_UNMAPPED	996.428	2	996.425	499.221	5.55	2394.22	-2.3036	2	0	-0.0023	0.505	0.163
0.9517	20160902_01_K562_TiO2_105min_01-Sample003.14518.14518.3	14518	0.385	0.225	0.166	0.574	R.AGDLLEDS[167.00]PKRPK.E	sp|P51858|HDGF_HUMAN_UNMAPPED	1504.73	3	1506.45	502.584	6.17	2396.7	1139.87	2	1	1.7206	0.464	0.225
0.9878	20160902_01_K562_TiO2_105min_01-Sample003.14522.14522.2	14522	0.671	0.154	0.367	-0.002	R.NSS[167.00]SPVSPASVPGQR.R	sp|Q9H1B7|EAP1_HUMAN_UNMAPPED	1548.69	2	1548.69	775.354	9.75	2397.1	-2.386	2	0	-0.0037	0.354	0
0.9723	20160902_01_K562_TiO2_105min_01-Sample003.14530.14530.2	14530	0.494	0.126	0.176	-0.002	R.NLS[167.00]NEELTK.S	sp|Q0JRZ9|FCHO2_HUMAN_UNMAPPED	1126.49	2	1126.49	564.253	4.53	2398.04	-3.1015	2	0	-0.0035	0.399	0.126
0.9976	20160902_01_K562_TiO2_105min_01-Sample003.14533.14533.2	14533	0.555	0.141	0.239	-0.002	K.SPS[167.00]FGGASEASAR.T	sp|Q8WVT3|TTC15_HUMAN_UNMAPPED	1302.52	2	1302.52	652.269	5.72	2398.34	-3.3729	2	0	-0.0044	0.435	0.141
0.9923	20160902_01_K562_TiO2_105min_01-Sample003.14541.14541.2	14541	0.476	0.03	0.181	0.001	R.ASAVSELS[167.00]PR.E	sp|Q9Y2W1|TR150_HUMAN_UNMAPPED	1095.5	2	1095.5	548.755	6.05	2399.28	1.9134	2	0	0.0021	0.311	0.03
0.996	20160902_01_K562_TiO2_105min_01-Sample003.14563.14563.2	14563	0.316	0.122	0.221	-0.003	R.VSDQNS[167.00]PVLPK.K	sp|Q9UPU5|UBP24_HUMAN_UNMAPPED	1262.59	2	1262.59	632.303	5.81	2401.76	-4.4283	2	0	-0.0056	0.345	0.09
0.9549	20160902_01_K562_TiO2_105min_01-Sample003.14572.14572.3	14572	0.587	0.436	0.148	0.001	R.AGDLLEDS[167.00]PKRPK.E	sp|P51858|HDGF_HUMAN_UNMAPPED	1504.73	3	1504.73	502.584	6.17	2402.8	1.5254	2	1	0.0023	0.649	0.436
0.9611	20160902_01_K562_TiO2_105min_01-Sample003.14593.14593.2	14593	0.376	0.152	0.231	0.001	R.C[143.00]LGGRS[167.00]PK.S	sp|Q96S59|RANB9_HUMAN_UNMAPPED	936.389	2	936.391	469.202	9.51	2405.18	2.0247	2	1	0.0019	0.387	0.152
0.9989	20160902_01_K562_TiO2_105min_01-Sample003.14603.14603.2	14603	0.458	0.33	0.281	-0.001	R.GLPPS[167.00]M[147.04]ER.G	sp|P38159|HNRPG_HUMAN_UNMAPPED	981.399	2	981.396	491.707	6	2406.32	-2.7455	2	0	-0.0027	0.563	0.33
0.9967	20160902_01_K562_TiO2_105min_01-Sample003.14619.14619.2	14619	0.569	0.033	0.214	-0.002	K.TIETS[167.00]PSLSR.M	sp|Q9NVI1|FANCI_HUMAN_UNMAPPED	1169.53	2	1169.53	585.774	5.66	2408.06	-3.585	2	0	-0.0042	0.365	0.033
0.9894	20160902_01_K562_TiO2_105min_01-Sample003.14640.14640.2	14640	0.521	0.068	0.194	0	R.IYQY[243.03]IQSR.F	sp|Q9Y463|DYR1B_HUMAN_UNMAPPED	1149.52	2	1149.52	575.768	8.59	2410.44	0.3474	2	0	0.0004	0.365	0.068
0.9986	20160902_01_K562_TiO2_105min_01-Sample003.14650.14650.3	14650	0.318	0.138	0.262	0	R.KAS[167.00]PEPPDSAEGALK.L	sp|Q9H1B7|EAP1_HUMAN_UNMAPPED	1575.72	3	1575.72	526.247	4.68	2411.58	0.5701	2	0	0.0009	0.364	0.138
0.9764	20160902_01_K562_TiO2_105min_01-Sample003.14655.14655.3	14655	0.388	0.025	0.274	-0.001	K.AQTPPGPSLSGSKS[167.00]PC[160.03]PQEK.S	sp|Q9UQ35|SRRM2_HUMAN_UNMAPPED	2131.96	3	2131.96	711.661	8.24	2412.08	-1.9204	2	1	-0.0041	0.259	0.021
0.9995	20160902_01_K562_TiO2_105min_01-Sample003.14665.14665.2	14665	0.66	0.39	0.214	-0.004	R.AAGGAPS[167.00]PPPPVR.R	sp|Q4KMP7|TB10B_HUMAN_UNMAPPED	1252.6	2	1252.59	627.306	9.79	2413.22	-6.8548	2	0	-0.0086	0.632	0.39
0.9798	20160902_01_K562_TiO2_105min_01-Sample003.14666.14666.3	14666	0.427	0.068	0.31	0	R.SGPKPFSAPKPQT[181.01]SPSPK.R	sp|Q01518|CAP1_HUMAN_UNMAPPED	1916.94	3	1916.94	639.987	10.3	2413.32	-0.7292	2	0	-0.0014	0.32	0
0.9831	20160902_01_K562_TiO2_105min_01-Sample003.14676.14676.3	14676	0.298	0.106	0.162	0.312	R.AAAAAATAPPS[167.00]PGPAQPGPR.A	sp|Q6SPF0|SAMD1_HUMAN_UNMAPPED	1834.87	3	1835.81	612.631	9.79	2414.46	508.313	2	0	0.9347	0.32	0.014
0.9981	20160902_01_K562_TiO2_105min_01-Sample003.14683.14683.2	14683	0.591	0.151	0.239	0	R.GLPPS[167.00]MER.G	sp|P38159|HNRPG_HUMAN_UNMAPPED	965.404	2	965.405	483.709	6	2415.3	0.6202	2	0	0.0006	0.457	0.151
0.9629	20160902_01_K562_TiO2_105min_01-Sample003.14684.14684.2	14684	0.615	0.206	0.212	-0.002	R.SLS[167.00]VPDSGR.L	sp|O75420|PERQ1_HUMAN_UNMAPPED	996.428	2	996.423	499.221	5.55	2415.4	-4.8075	2	0	-0.0048	0.503	0.163
0.9984	20160902_01_K562_TiO2_105min_01-Sample003.14687.14687.2	14687	0.538	0.381	0.203	-0.002	R.AGGPATPLS[167.00]PTR.L	sp|Q03252|LMNB2_HUMAN_UNMAPPED	1203.56	2	1203.56	602.79	9.79	2415.7	-3.6497	2	0	-0.0044	0.606	0.032
0.9489	20160902_01_K562_TiO2_105min_01-Sample003.14705.14705.3	14705	0.359	0.202	0.185	0.571	R.AGDLLEDS[167.00]PKRPK.E	sp|P51858|HDGF_HUMAN_UNMAPPED	1504.73	3	1506.44	502.584	6.17	2417.78	1134.44	2	1	1.7124	0.44	0.202
0.9525	20160902_01_K562_TiO2_105min_01-Sample003.14718.14718.2	14718	0.246	0.099	0.295	0.006	R.TSTPFGS[167.00]GR.V	sp|Q8TAP9|TTDN1_HUMAN_UNMAPPED	988.402	2	988.413	495.208	9.41	2419.22	11.914	2	0	0.0118	0.308	0.099
0.9542	20160902_01_K562_TiO2_105min_01-Sample003.14719.14719.2	14719	0.435	0.071	0.215	-0.001	R.NLS[167.00]NEELTK.S	sp|Q0JRZ9|FCHO2_HUMAN_UNMAPPED	1126.49	2	1126.49	564.253	4.53	2419.32	-1.3292	2	0	-0.0015	0.327	0.071
0.9971	20160902_01_K562_TiO2_105min_01-Sample003.14720.14720.2	14720	0.34	0.126	0.298	-0.001	K.TDESSPVLS[167.00]PR.K	sp|Q8NA72|POC5_HUMAN_UNMAPPED	1266.55	2	1266.55	634.282	4.37	2419.42	-2.0496	2	0	-0.0026	0.352	0.126
0.9978	20160902_01_K562_TiO2_105min_01-Sample003.14721.14721.2	14721	0.569	0.14	0.216	-0.002	K.SPS[167.00]FGGASEASAR.T	sp|Q8WVT3|TTC15_HUMAN_UNMAPPED	1302.52	2	1302.52	652.269	5.72	2419.52	-3.2962	2	0	-0.0043	0.44	0.128
0.9992	20160902_01_K562_TiO2_105min_01-Sample003.14727.14727.2	14727	0.713	0.085	0.162	-0.002	R.ASAVSELS[167.00]PR.E	sp|Q9Y2W1|TR150_HUMAN_UNMAPPED	1095.5	2	1095.49	548.755	6.05	2420.26	-2.9157	2	0	-0.0032	0.475	0.085
0.9904	20160902_01_K562_TiO2_105min_01-Sample003.14731.14731.2	14731	0.412	0.103	0.259	0	M.n[43.02]ATTATMATSGS[167.00]AR.K	sp|P38919|IF4A3_HUMAN_UNMAPPED	1346.55	2	1346.55	674.284	9.79	2420.66	0.2966	1	0	0.0004	0.347	0.039
0.9958	20160902_01_K562_TiO2_105min_01-Sample003.14750.14750.2	14750	0.533	0.127	0.153	-0.001	K.ELS[167.00]PAGSISK.N	sp|O95453|PARN_HUMAN_UNMAPPED	1067.49	2	1067.49	534.752	6.1	2422.84	-1.0285	2	0	-0.0011	0.415	0.127
0.9972	20160902_01_K562_TiO2_105min_01-Sample003.14752.14752.2	14752	0.565	0.124	0.183	-0.003	R.AGGPTTPLSPT[181.01]R.L	sp|P20700|LMNB1_HUMAN_UNMAPPED	1233.58	2	1233.57	617.795	9.79	2423.04	-4.7751	2	0	-0.0059	0.427	0.022
0.9812	20160902_01_K562_TiO2_105min_01-Sample003.14758.14758.2	14758	0.513	0.035	0.266	-0.003	K.TYSLS[167.00]PR.D	sp|Q86U70|LDB1_HUMAN_UNMAPPED	902.39	2	902.383	452.202	8.41	2423.78	-7.2977	2	0	-0.0066	0.335	0.035
0.9549	20160902_01_K562_TiO2_105min_01-Sample003.14759.14759.3	14759	0.478	0.296	0.157	-0.002	R.AGDLLEDS[167.00]PKRPK.E	sp|P51858|HDGF_HUMAN_UNMAPPED	1504.73	3	1504.72	502.584	6.17	2423.88	-3.0509	2	1	-0.0046	0.534	0.296
0.9974	20160902_01_K562_TiO2_105min_01-Sample003.14772.14772.2	14772	0.496	0.084	0.19	0	R.SSS[167.00]PTQYGLTK.N	sp|Q9NYL2|MLTK_HUMAN_UNMAPPED	1247.54	2	1247.54	624.779	8.31	2425.32	-0.3201	2	0	-0.0004	0.365	0.013
0.9993	20160902_01_K562_TiO2_105min_01-Sample003.14774.14774.2	14774	0.652	0.078	0.199	-0.001	K.EIPSATQS[167.00]PISK.K	sp|Q9BQG0|MBB1A_HUMAN_UNMAPPED	1336.63	2	1336.63	669.321	6.1	2425.52	-0.8217	2	0	-0.0011	0.439	0.012
0.9518	20160902_01_K562_TiO2_105min_01-Sample003.14776.14776.3	14776	0.363	0.001	0.304	0	K.EGAASPAPETPQPTS[167.00]PETSPK.E	sp|Q9Y3X0|CCDC9_HUMAN_UNMAPPED	2157.95	3	2157.95	720.323	4.25	2425.72	0.2314	2	0	0.0005	0.219	0.001
0.9568	20160902_01_K562_TiO2_105min_01-Sample003.14782.14782.2	14782	0.339	0.13	0.272	0	R.C[143.00]LGGRS[167.00]PK.S	sp|Q96S59|RANB9_HUMAN_UNMAPPED	936.389	2	936.388	469.202	9.51	2426.46	-0.6394	2	1	-0.0006	0.357	0.13
0.9989	20160902_01_K562_TiO2_105min_01-Sample003.14791.14791.2	14791	0.433	0.307	0.272	0	R.GLPPS[167.00]M[147.04]ER.G	sp|P38159|HNRPG_HUMAN_UNMAPPED	981.399	2	981.399	491.707	6	2427.5	-0.4067	2	0	-0.0004	0.543	0.307
0.9761	20160902_01_K562_TiO2_105min_01-Sample003.14795.14795.2	14795	0.287	0.095	0.254	0.492	R.TAQVPS[167.00]PPR.G	sp|Q9UKV3|ACINU_HUMAN_UNMAPPED	1031.48	2	1032.46	516.747	9.41	2427.9	951.687	2	0	0.9845	0.304	0.095
0.9782	20160902_01_K562_TiO2_105min_01-Sample003.14803.14803.3	14803	0.221	0.061	0.285	0.007	R.VTNDISPESS[167.00]PGVGR.R	sp|Q15154|PCM1_HUMAN_UNMAPPED	1593.7	3	1593.73	532.242	4.37	2428.84	13.9659	2	0	0.0223	0.243	0.042
0.9838	20160902_01_K562_TiO2_105min_01-Sample003.14806.14806.3	14806	0.456	0.262	0.196	-0.001	K.NEEPS[167.00]EEEIDAPKPK.K	sp|Q9NR30|DDX21_HUMAN_UNMAPPED	1790.76	3	1790.76	597.928	4.14	2429.14	-1.5052	2	0	-0.0027	0.504	0.262
0.9852	20160902_01_K562_TiO2_105min_01-Sample003.14817.14817.2	14817	0.6	0.379	0.235	0.001	R.SFS[167.00]KEVEER.S	sp|Q04637|IF4G1_HUMAN_UNMAPPED	1189.5	2	1189.5	595.758	4.78	2430.38	0.9232	2	1	0.0011	0.613	0.141
0.9565	20160902_01_K562_TiO2_105min_01-Sample003.14819.14819.3	14819	0.38	0.206	0.36	0	K.M[147.04]ALPPQEDAT[181.01]ASPPRQK.D	sp|Q9UQ35|SRRM2_HUMAN_UNMAPPED	1931.88	3	1931.88	644.968	5.82	2430.58	-0.5685	2	1	-0.0011	0.313	0.003
0.9452	20160902_01_K562_TiO2_105min_01-Sample003.14830.14830.2	14830	0.319	0.096	0.283	0.5	K.SPS[167.00]FGGASEASAR.T	sp|Q8WVT3|TTC15_HUMAN_UNMAPPED	1302.52	2	1303.52	652.269	5.72	2431.82	765.814	2	0	0.9998	0.312	0.034
0.979	20160902_01_K562_TiO2_105min_01-Sample003.14840.14840.2	14840	0.318	0.113	0.21	-0.003	R.IYQY[243.03]IQSR.F	sp|Q9Y463|DYR1B_HUMAN_UNMAPPED	1149.52	2	1149.52	575.768	8.59	2432.96	-4.7762	2	0	-0.0055	0.333	0.113
0.9872	20160902_01_K562_TiO2_105min_01-Sample003.14842.14842.2	14842	0.294	0.085	0.186	0.004	K.TLNMTTS[167.00]PEEK.R	sp|P49915|GUAA_HUMAN_UNMAPPED	1329.55	2	1329.56	665.784	4.53	2433.16	5.8577	2	0	0.0078	0.292	0.005
0.9982	20160902_01_K562_TiO2_105min_01-Sample003.14846.14846.3	14846	0.581	0.296	0.192	0.237	R.LPGSGAVQAAS[167.00]PER.A	sp|Q86U90|YRDC_HUMAN_UNMAPPED	1418.66	3	1419.37	473.892	6	2433.7	499.161	2	0	0.71	0.552	0.296
0.9755	20160902_01_K562_TiO2_105min_01-Sample003.14848.14848.3	14848	0.461	0.112	0.217	0.187	R.TLNAETPKSS[167.00]PLPAK.G	sp|Q7L2J0|MEPCE_HUMAN_UNMAPPED	1632.81	3	1633.37	545.278	8.26	2433.9	342.888	2	1	0.5611	0.374	0.016
0.9942	20160902_01_K562_TiO2_105min_01-Sample003.14857.14857.3	14857	0.294	0.103	0.176	0.325	R.HGLQLGAQS[167.00]PGR.G	sp|Q8N1G0|ZN687_HUMAN_UNMAPPED	1299.61	3	1300.58	434.21	9.76	2434.94	747.159	2	0	0.974	0.317	0.103
0.9909	20160902_01_K562_TiO2_105min_01-Sample003.14859.14859.2	14859	0.35	0.141	0.27	0	R.S[167.00]PPADAIPK.S	sp|P18754|RCC1_HUMAN_UNMAPPED	974.447	2	974.448	488.231	5.55	2435.14	0.5121	2	0	0.0005	0.371	0.141
0.9995	20160902_01_K562_TiO2_105min_01-Sample003.14863.14863.2	14863	0.644	0.426	0.27	-0.003	R.AAGGAPS[167.00]PPPPVR.R	sp|Q4KMP7|TB10B_HUMAN_UNMAPPED	1252.6	2	1252.59	627.306	9.79	2435.54	-4.4636	2	0	-0.0056	0.651	0.426
0.9933	20160902_01_K562_TiO2_105min_01-Sample003.14869.14869.2	14869	0.483	0.114	0.263	0	R.GLPPS[167.00]MER.G	sp|P38159|HNRPG_HUMAN_UNMAPPED	965.404	2	965.404	483.709	6	2436.28	0	2	0	0	0.384	0.114
0.9612	20160902_01_K562_TiO2_105min_01-Sample003.14870.14870.2	14870	0.499	0.161	0.24	-0.002	R.SLS[167.00]VPDSGR.L	sp|O75420|PERQ1_HUMAN_UNMAPPED	996.428	2	996.424	499.221	5.55	2436.38	-3.9061	2	0	-0.0039	0.428	0.121
0.9987	20160902_01_K562_TiO2_105min_01-Sample003.14872.14872.2	14872	0.49	0.175	0.194	-0.002	R.GVNTFS[167.00]PEGR.L	sp|P28066|PSA5_HUMAN_UNMAPPED	1142.48	2	1142.47	572.245	6	2436.58	-4.2814	2	0	-0.0049	0.437	0.175
0.9984	20160902_01_K562_TiO2_105min_01-Sample003.14874.14874.2	14874	0.56	0.369	0.171	-0.001	R.AGGPATPLS[167.00]PTR.L	sp|Q03252|LMNB2_HUMAN_UNMAPPED	1203.56	2	1203.56	602.79	9.79	2436.78	-1.8249	2	0	-0.0022	0.599	0.017
0.9526	20160902_01_K562_TiO2_105min_01-Sample003.14894.14894.2	14894	0.302	0.06	0.293	0.5	R.GVNTFS[167.00]PEGR.L	sp|P28066|PSA5_HUMAN_UNMAPPED	1142.48	2	1143.48	572.245	6	2439.06	873.599	2	0	1.0007	0.261	0.06
0.9812	20160902_01_K562_TiO2_105min_01-Sample003.14895.14895.2	14895	0.601	0.47	0.204	0	R.ELVT[181.01]QM[147.04]IHR.E	sp|Q99570|PI3R4_HUMAN_UNMAPPED	1221.56	2	1221.56	611.786	6.85	2439.16	0.5721	2	0	0.0007	0.674	0.47
0.9989	20160902_01_K562_TiO2_105min_01-Sample003.14896.14896.2	14896	0.386	0.201	0.292	0.5	R.AAGGAPS[167.00]PPPPVR.R	sp|Q4KMP7|TB10B_HUMAN_UNMAPPED	1252.6	2	1253.6	627.306	9.79	2439.26	795.629	2	0	0.999	0.44	0.201
0.9806	20160902_01_K562_TiO2_105min_01-Sample003.14906.14906.2	14906	0.448	0.275	0.23	0.503	R.ELVT[181.01]QM[147.04]IHR.E	sp|Q99570|PI3R4_HUMAN_UNMAPPED	1221.56	2	1222.56	611.786	6.85	2440.4	820.773	2	0	1.0051	0.515	0.275
0.991	20160902_01_K562_TiO2_105min_01-Sample003.14907.14907.3	14907	0.339	0.057	0.26	0	R.AGAGMITQHSSNAS[167.00]PINR.L	sp|Q9NWH9|SLTM_HUMAN_UNMAPPED	1890.84	3	1890.84	631.288	9.8	2440.5	0.6336	2	0	0.0012	0.271	0.002
0.9976	20160902_01_K562_TiO2_105min_01-Sample003.14910.14910.3	14910	0.416	0.193	0.181	-0.003	K.SEGS[167.00]PVLPHEPAK.V	sp|Q9UKE5|TNIK_HUMAN_UNMAPPED	1426.65	3	1426.64	476.557	5.38	2440.94	-5.3159	2	0	-0.0076	0.435	0.103
0.9993	20160902_01_K562_TiO2_105min_01-Sample003.14915.14915.2	14915	0.779	0.075	0.176	-0.002	R.ASAVSELS[167.00]PR.E	sp|Q9Y2W1|TR150_HUMAN_UNMAPPED	1095.5	2	1095.49	548.755	6.05	2441.43	-3.189	2	0	-0.0035	0.506	0.075
0.997	20160902_01_K562_TiO2_105min_01-Sample003.14919.14919.2	14919	0.507	0.151	0.238	-0.003	K.SPS[167.00]FGGASEASAR.T	sp|Q8WVT3|TTC15_HUMAN_UNMAPPED	1302.52	2	1302.52	652.269	5.72	2441.84	-4.906	2	0	-0.0064	0.423	0.117
0.9859	20160902_01_K562_TiO2_105min_01-Sample003.14924.14924.3	14924	0.409	0.191	0.23	-0.452	R.LPGSGAVQAAS[167.00]PER.A	sp|Q86U90|YRDC_HUMAN_UNMAPPED	1418.66	3	1417.3	473.892	6	2442.48	-954.573	2	0	-1.3558	0.433	0.186
0.9957	20160902_01_K562_TiO2_105min_01-Sample003.14938.14938.2	14938	0.567	0.098	0.144	-0.002	K.ELS[167.00]PAGSISK.N	sp|O95453|PARN_HUMAN_UNMAPPED	1067.49	2	1067.49	534.752	6.1	2444.01	-2.8985	2	0	-0.0031	0.41	0.098
0.9549	20160902_01_K562_TiO2_105min_01-Sample003.14947.14947.3	14947	0.511	0.338	0.149	-0.002	R.AGDLLEDS[167.00]PKRPK.E	sp|P51858|HDGF_HUMAN_UNMAPPED	1504.73	3	1504.72	502.584	6.17	2445.06	-4.4437	2	1	-0.0067	0.571	0.338
0.9986	20160902_01_K562_TiO2_105min_01-Sample003.14952.14952.2	14952	0.461	0.132	0.183	-0.002	R.LPGSGAVQAAS[167.00]PER.A	sp|Q86U90|YRDC_HUMAN_UNMAPPED	1418.66	2	1418.65	710.335	6	2445.56	-2.4636	2	0	-0.0035	0.391	0.125
0.9987	20160902_01_K562_TiO2_105min_01-Sample003.14957.14957.2	14957	0.513	0.139	0.216	-0.001	R.SSS[167.00]PTQYGLTK.N	sp|Q9NYL2|MLTK_HUMAN_UNMAPPED	1247.54	2	1247.54	624.779	8.31	2446.2	-1.6806	2	0	-0.0021	0.416	0.01
0.9991	20160902_01_K562_TiO2_105min_01-Sample003.14960.14960.2	14960	0.601	0.094	0.146	-0.003	K.EIPSATQS[167.00]PISK.K	sp|Q9BQG0|MBB1A_HUMAN_UNMAPPED	1336.63	2	1336.62	669.321	6.1	2446.5	-4.1087	2	0	-0.0055	0.423	0.022
0.9929	20160902_01_K562_TiO2_105min_01-Sample003.14961.14961.2	14961	0.336	0.15	0.26	0.004	R.TASLTSAAS[167.00]VDGNR.S	sp|Q9UN36|NDRG2_HUMAN_UNMAPPED	1428.62	2	1428.63	715.32	5.5	2446.59	5.9414	2	0	0.0085	0.38	0.092
0.9982	20160902_01_K562_TiO2_105min_01-Sample003.14986.14986.3	14986	0.358	0.11	0.245	-0.001	R.VTNDIS[167.00]PESSPGVGR.R	sp|Q15154|PCM1_HUMAN_UNMAPPED	1593.7	3	1593.7	532.242	4.37	2449.89	-2.0041	2	0	-0.0032	0.338	0.021
0.9981	20160902_01_K562_TiO2_105min_01-Sample003.14990.14990.3	14990	0.297	0.151	0.321	-0.004	R.SISASKAS[167.00]PPGDLQNPK.R	sp|O00273|DFFA_HUMAN_UNMAPPED	1775.85	3	1775.83	592.956	8.31	2450.3	-6.8583	2	1	-0.0122	0.378	0.017
0.9989	20160902_01_K562_TiO2_105min_01-Sample003.14996.14996.2	14996	0.441	0.307	0.312	-0.001	R.GLPPS[167.00]M[147.04]ER.G	sp|P38159|HNRPG_HUMAN_UNMAPPED	981.399	2	981.397	491.707	6	2451.03	-2.3388	2	0	-0.0023	0.543	0.307
0.9852	20160902_01_K562_TiO2_105min_01-Sample003.15000.15000.2	15000	0.647	0.293	0.219	-0.002	R.SFS[167.00]KEVEER.S	sp|Q04637|IF4G1_HUMAN_UNMAPPED	1189.5	2	1189.5	595.758	4.78	2451.42	-3.3571	2	1	-0.004	0.569	0.113
0.9605	20160902_01_K562_TiO2_105min_01-Sample003.15001.15001.3	15001	0.4	0.158	0.361	0.33	K.M[147.04]ALPPQEDATAS[167.00]PPRQK.D	sp|Q9UQ35|SRRM2_HUMAN_UNMAPPED	1931.88	3	1932.87	644.968	5.82	2451.53	511.237	2	1	0.9897	0.265	0
0.9666	20160902_01_K562_TiO2_105min_01-Sample003.15011.15011.3	15011	0.37	0.091	0.254	0.332	R.TPSTVT[181.01]LNNNSAPANR.A	sp|Q9ULH0|KDIS_HUMAN_UNMAPPED	1735.79	3	1736.79	579.604	9.41	2452.67	573.052	2	0	0.997	0.32	0.082
0.9834	20160902_01_K562_TiO2_105min_01-Sample003.15012.15012.3	15012	0.425	0.232	0.218	0.346	K.NEEPS[167.00]EEEIDAPKPK.K	sp|Q9NR30|DDX21_HUMAN_UNMAPPED	1790.76	3	1791.8	597.928	4.14	2452.77	578.609	2	0	1.0385	0.473	0.232
0.9539	20160902_01_K562_TiO2_105min_01-Sample003.15016.15016.3	15016	0.314	0.043	0.221	0.664	K.EIPSATQS[167.00]PISK.K	sp|Q9BQG0|MBB1A_HUMAN_UNMAPPED	1336.63	3	1338.62	446.55	6.1	2453.3	1483.78	2	0	1.9907	0.243	0.007
0.979	20160902_01_K562_TiO2_105min_01-Sample003.15021.15021.2	15021	0.295	0.115	0.228	-0.001	R.IYQY[243.03]IQSR.F	sp|Q9Y463|DYR1B_HUMAN_UNMAPPED	1149.52	2	1149.52	575.768	8.59	2453.8	-1.9973	2	0	-0.0023	0.333	0.115
0.9897	20160902_01_K562_TiO2_105min_01-Sample003.15023.15023.2	15023	0.354	0.135	0.207	-0.002	K.TLNMTT[181.01]SPEEK.R	sp|P49915|GUAA_HUMAN_UNMAPPED	1329.55	2	1329.55	665.784	4.53	2454	-2.8538	2	0	-0.0038	0.365	0.003
0.9937	20160902_01_K562_TiO2_105min_01-Sample003.15031.15031.3	15031	0.43	0.128	0.235	0	R.TLNAETPKS[167.00]SPLPAK.G	sp|Q7L2J0|MEPCE_HUMAN_UNMAPPED	1632.81	3	1632.81	545.278	8.26	2454.93	-0.917	2	1	-0.0015	0.377	0.004
0.9956	20160902_01_K562_TiO2_105min_01-Sample003.15039.15039.3	15039	0.268	0.106	0.182	0.326	R.HGLQLGAQS[167.00]PGR.G	sp|Q8N1G0|ZN687_HUMAN_UNMAPPED	1299.61	3	1300.59	434.21	9.76	2455.87	750.685	2	0	0.9786	0.319	0.106
0.9981	20160902_01_K562_TiO2_105min_01-Sample003.15040.15040.3	15040	0.419	0.202	0.2	0.327	R.LPGSGAVQAAS[167.00]PER.A	sp|Q86U90|YRDC_HUMAN_UNMAPPED	1418.66	3	1419.64	473.892	6	2455.97	689.905	2	0	0.9815	0.444	0.202
0.9943	20160902_01_K562_TiO2_105min_01-Sample003.15042.15042.2	15042	0.535	0.013	0.309	-0.005	K.TIETS[167.00]PSLSR.M	sp|Q9NVI1|FANCI_HUMAN_UNMAPPED	1169.53	2	1169.52	585.774	5.66	2456.18	-7.9383	2	0	-0.0093	0.33	0.013
0.9984	20160902_01_K562_TiO2_105min_01-Sample003.15050.15050.2	15050	0.607	0.165	0.255	-0.001	R.GLPPS[167.00]MER.G	sp|P38159|HNRPG_HUMAN_UNMAPPED	965.404	2	965.402	483.709	6	2457.11	-2.5842	2	0	-0.0025	0.473	0.165
0.9626	20160902_01_K562_TiO2_105min_01-Sample003.15051.15051.2	15051	0.526	0.214	0.25	0.001	R.SLS[167.00]VPDSGR.L	sp|O75420|PERQ1_HUMAN_UNMAPPED	996.428	2	996.429	499.221	5.55	2457.21	1.5023	2	0	0.0015	0.478	0.122
0.9972	20160902_01_K562_TiO2_105min_01-Sample003.15056.15056.3	15056	0.385	0.146	0.237	-0.001	K.HTGPNSPDT[181.01]ANDGFVR.L	sp|P55795|HNRH2_HUMAN_UNMAPPED	1763.73	3	1763.72	588.916	5.21	2457.71	-1.5282	2	0	-0.0027	0.382	0.059
0.9793	20160902_01_K562_TiO2_105min_01-Sample003.15064.15064.2	15064	0.326	0.09	0.318	0.501	R.S[167.00]PPADAIPK.S	sp|P18754|RCC1_HUMAN_UNMAPPED	974.447	2	975.449	488.231	5.55	2458.65	1024.39	2	0	1.0013	0.306	0.09
0.9967	20160902_01_K562_TiO2_105min_01-Sample003.15065.15065.3	15065	0.388	0.118	0.225	-0.001	R.TLNAETPKSS[167.00]PLPAK.G	sp|Q7L2J0|MEPCE_HUMAN_UNMAPPED	1632.81	3	1632.81	545.278	8.26	2458.75	-2.5675	2	1	-0.0042	0.354	0
0.9846	20160902_01_K562_TiO2_105min_01-Sample003.15069.15069.2	15069	0.301	0.139	0.274	-0.001	M.n[43.02]AEDVSSAAPS[167.00]PR.G	sp|P54274|TERF1_HUMAN_UNMAPPED	1307.54	2	1307.54	654.777	4.37	2459.15	-0.9163	1	0	-0.0012	0.365	0.139
0.9474	20160902_01_K562_TiO2_105min_01-Sample003.15074.15074.3	15074	0.369	0.193	0.182	0.572	R.AGDLLEDS[167.00]PKRPK.E	sp|P51858|HDGF_HUMAN_UNMAPPED	1504.73	3	1506.45	502.584	6.17	2459.79	1137.69	2	1	1.7173	0.431	0.193
0.9989	20160902_01_K562_TiO2_105min_01-Sample003.15078.15078.2	15078	0.581	0.154	0.154	0	R.GVNTFS[167.00]PEGR.L	sp|P28066|PSA5_HUMAN_UNMAPPED	1142.48	2	1142.48	572.245	6	2460.19	0.3495	2	0	0.0004	0.455	0.154
0.9812	20160902_01_K562_TiO2_105min_01-Sample003.15079.15079.2	15079	0.615	0.461	0.148	0.001	R.ELVT[181.01]QM[147.04]IHR.E	sp|Q99570|PI3R4_HUMAN_UNMAPPED	1221.56	2	1221.56	611.786	6.85	2460.29	1.4711	2	0	0.0018	0.669	0.461
0.9963	20160902_01_K562_TiO2_105min_01-Sample003.15087.15087.3	15087	0.298	0.092	0.199	-0.002	R.AGAGMITQHSSNAS[167.00]PINR.L	sp|Q9NWH9|SLTM_HUMAN_UNMAPPED	1890.84	3	1890.83	631.288	9.8	2461.23	-3.9074	2	0	-0.0074	0.302	0.031
0.9977	20160902_01_K562_TiO2_105min_01-Sample003.15093.15093.3	15093	0.549	0.302	0.153	0	K.SEGS[167.00]PVLPHEPAK.V	sp|Q9UKE5|TNIK_HUMAN_UNMAPPED	1426.65	3	1426.65	476.557	5.38	2462.07	-0.4896	2	0	-0.0007	0.549	0.145
0.999	20160902_01_K562_TiO2_105min_01-Sample003.15096.15096.2	15096	0.653	0.065	0.152	-0.001	R.ASAVSELS[167.00]PR.E	sp|Q9Y2W1|TR150_HUMAN_UNMAPPED	1095.5	2	1095.49	548.755	6.05	2462.37	-1.7312	2	0	-0.0019	0.432	0.065
0.9702	20160902_01_K562_TiO2_105min_01-Sample003.15108.15108.3	15108	0.361	0.035	0.257	0.33	R.TLNAET[181.01]PKSSPLPAK.G	sp|Q7L2J0|MEPCE_HUMAN_UNMAPPED	1632.81	3	1633.8	545.278	8.26	2463.71	604.036	2	1	0.9887	0.256	0.004
0.9963	20160902_01_K562_TiO2_105min_01-Sample003.15118.15118.2	15118	0.611	0.172	0.16	-0.001	K.ELS[167.00]PAGSISK.N	sp|O95453|PARN_HUMAN_UNMAPPED	1067.49	2	1067.49	534.752	6.1	2464.85	-1.87	2	0	-0.002	0.479	0.172
0.9866	20160902_01_K562_TiO2_105min_01-Sample003.15122.15122.2	15122	0.388	0.059	0.313	-0.003	K.VVSS[167.00]PPC[160.03]AAAVSR.A	sp|P12755|SKI_HUMAN_UNMAPPED	1379.63	2	1379.62	690.821	8.22	2465.25	-3.9808	2	0	-0.0055	0.293	0.011
0.9494	20160902_01_K562_TiO2_105min_01-Sample003.15137.15137.3	15137	0.383	0.183	0.186	-0.352	R.AGDLLEDS[167.00]PKRPK.E	sp|P51858|HDGF_HUMAN_UNMAPPED	1504.73	3	1503.67	502.584	6.17	2467.03	-701.005	2	1	-1.0562	0.421	0.183
0.9991	20160902_01_K562_TiO2_105min_01-Sample003.15144.15144.2	15144	0.583	0.103	0.18	-0.001	K.EIPSATQS[167.00]PISK.K	sp|Q9BQG0|MBB1A_HUMAN_UNMAPPED	1336.63	2	1336.63	669.321	6.1	2467.73	-1.7929	2	0	-0.0024	0.421	0.023
0.9991	20160902_01_K562_TiO2_105min_01-Sample003.15155.15155.2	15155	0.414	0.206	0.247	-0.002	R.AGGPTTPLS[167.00]PTR.L	sp|P20700|LMNB1_HUMAN_UNMAPPED	1233.58	2	1233.57	617.795	9.79	2468.97	-2.9945	2	0	-0.0037	0.447	0.05
0.9826	20160902_01_K562_TiO2_105min_01-Sample003.15160.15160.2	15160	0.291	0.09	0.308	0	R.S[167.00]PPADAIPK.S	sp|P18754|RCC1_HUMAN_UNMAPPED	974.447	2	974.447	488.231	5.55	2469.61	-0.4096	2	0	-0.0004	0.298	0.09
0.9993	20160902_01_K562_TiO2_105min_01-Sample003.15173.15173.3	15173	0.465	0.138	0.156	0.006	R.VTNDIS[167.00]PESSPGVGR.R	sp|Q15154|PCM1_HUMAN_UNMAPPED	1593.7	3	1593.72	532.242	4.37	2471.05	11.0851	2	0	0.0177	0.398	0.032
0.9994	20160902_01_K562_TiO2_105min_01-Sample003.15177.15177.2	15177	0.582	0.229	0.304	0	R.GGGT[181.01]PDANSLAPPGK.A	sp|Q9BRQ0|PYGO2_HUMAN_UNMAPPED	1417.62	2	1417.62	709.819	5.84	2471.45	0.2113	2	0	0.0003	0.507	0.16
0.994	20160902_01_K562_TiO2_105min_01-Sample003.15182.15182.3	15182	0.466	0.153	0.174	0	R.SGLTVPT[181.01]SPKGR.L	sp|Q53EL6|PDCD4_HUMAN_UNMAPPED	1278.63	3	1278.63	427.218	11	2472.09	0.8583	2	1	0.0011	0.411	0.003
0.9646	20160902_01_K562_TiO2_105min_01-Sample003.15185.15185.3	15185	0.391	0.192	0.207	0.63	K.HTGPNSPDT[181.01]ANDGFVR.L	sp|P55795|HNRH2_HUMAN_UNMAPPED	1763.73	3	1765.62	588.916	5.21	2472.39	1068.17	2	0	1.8892	0.431	0.072
0.9975	20160902_01_K562_TiO2_105min_01-Sample003.15186.15186.3	15186	0.407	0.11	0.219	-0.002	R.SISASKAS[167.00]PPGDLQNPK.R	sp|O00273|DFFA_HUMAN_UNMAPPED	1775.85	3	1775.84	592.956	8.31	2472.49	-3.7102	2	1	-0.0066	0.353	0.031
0.9852	20160902_01_K562_TiO2_105min_01-Sample003.15187.15187.2	15187	0.67	0.301	0.208	-0.001	R.SFS[167.00]KEVEER.S	sp|Q04637|IF4G1_HUMAN_UNMAPPED	1189.5	2	1189.5	595.758	4.78	2472.59	-2.0982	2	1	-0.0025	0.582	0.142
0.9954	20160902_01_K562_TiO2_105min_01-Sample003.15192.15192.3	15192	0.441	0.152	0.179	0	R.SGLTVPTS[167.00]PKGR.L	sp|Q53EL6|PDCD4_HUMAN_UNMAPPED	1278.63	3	1278.63	427.218	11	2473.23	-0.078	2	1	-0.0001	0.402	0.02
0.9956	20160902_01_K562_TiO2_105min_01-Sample003.15202.15202.3	15202	0.51	0.215	0.173	-0.001	R.SGLTVPTS[167.00]PKGR.L	sp|Q53EL6|PDCD4_HUMAN_UNMAPPED	1278.63	3	1278.63	427.218	11	2474.37	-2.8869	2	1	-0.0037	0.475	0.029
0.9956	20160902_01_K562_TiO2_105min_01-Sample003.15214.15214.3	15214	0.476	0.176	0.181	0.002	R.SGLTVPTS[167.00]PKGR.L	sp|Q53EL6|PDCD4_HUMAN_UNMAPPED	1278.63	3	1278.64	427.218	11	2475.71	4.2133	2	1	0.0054	0.434	0.012
0.9956	20160902_01_K562_TiO2_105min_01-Sample003.15226.15226.3	15226	0.484	0.187	0.185	-0.001	R.SGLTVPTS[167.00]PKGR.L	sp|Q53EL6|PDCD4_HUMAN_UNMAPPED	1278.63	3	1278.63	427.218	11	2477.05	-2.9649	2	1	-0.0038	0.445	0.02
0.9838	20160902_01_K562_TiO2_105min_01-Sample003.15230.15230.3	15230	0.447	0.267	0.201	0.341	K.NEEPS[167.00]EEEIDAPKPK.K	sp|Q9NR30|DDX21_HUMAN_UNMAPPED	1790.76	3	1791.78	597.928	4.14	2477.45	569.755	2	0	1.0226	0.507	0.267
0.9955	20160902_01_K562_TiO2_105min_01-Sample003.15236.15236.3	15236	0.468	0.16	0.192	-0.001	R.SGLTVPTS[167.00]PKGR.L	sp|Q53EL6|PDCD4_HUMAN_UNMAPPED	1278.63	3	1278.63	427.218	11	2478.19	-1.4825	2	1	-0.0019	0.418	0.005
0.9966	20160902_01_K562_TiO2_105min_01-Sample003.15237.15237.2	15237	0.313	0.126	0.316	-0.006	R.Q[111.03]S[167.00]PGPALAR.L	sp|P85037|FOXK1_HUMAN_UNMAPPED	958.427	2	958.415	480.221	9.75	2478.29	-12.4944	2	0	-0.012	0.349	0.126
0.9989	20160902_01_K562_TiO2_105min_01-Sample003.15238.15238.2	15238	0.675	0.198	0.249	-0.001	R.GLPPS[167.00]MER.G	sp|P38159|HNRPG_HUMAN_UNMAPPED	965.404	2	965.402	483.709	6	2478.39	-2.5842	2	0	-0.0025	0.522	0.198
0.9935	20160902_01_K562_TiO2_105min_01-Sample003.15241.15241.3	15241	0.304	0.13	0.231	0.002	M.n[43.02]S[167.00]GGGVIRGPAGNNDC[160.03]R.L	sp|Q07955|SFRS1_HUMAN_UNMAPPED	1707.71	3	1707.72	570.245	7.96	2478.69	3.9749	1	1	0.0068	0.354	0.13
0.9996	20160902_01_K562_TiO2_105min_01-Sample003.15244.15244.3	15244	0.442	0.243	0.163	-0.002	K.HTGPNS[167.00]PDTANDGFVR.L	sp|P55795|HNRH2_HUMAN_UNMAPPED	1763.73	3	1763.72	588.916	5.21	2478.99	-2.6037	2	0	-0.0046	0.485	0.011
0.9951	20160902_01_K562_TiO2_105min_01-Sample003.15247.15247.3	15247	0.446	0.129	0.177	0.001	R.SGLTVPTS[167.00]PKGR.L	sp|Q53EL6|PDCD4_HUMAN_UNMAPPED	1278.63	3	1278.64	427.218	11	2479.43	1.6385	2	1	0.0021	0.383	0.024
0.9993	20160902_01_K562_TiO2_105min_01-Sample003.15250.15250.3	15250	0.395	0.19	0.245	-0.003	K.VELS[167.00]PGPPKPAGR.E	sp|Q8IZ73|RUSD2_HUMAN_UNMAPPED	1383.69	3	1383.68	462.238	8.72	2479.73	-6.0575	2	0	-0.0084	0.43	0.19
0.9955	20160902_01_K562_TiO2_105min_01-Sample003.15257.15257.3	15257	0.435	0.174	0.196	0	R.SGLTVPTS[167.00]PKGR.L	sp|Q53EL6|PDCD4_HUMAN_UNMAPPED	1278.63	3	1278.63	427.218	11	2480.57	-0.078	2	1	-0.0001	0.421	0.013
0.9944	20160902_01_K562_TiO2_105min_01-Sample003.15264.15264.2	15264	0.384	0.093	0.237	-0.001	R.GVNTFS[167.00]PEGR.L	sp|P28066|PSA5_HUMAN_UNMAPPED	1142.48	2	1142.47	572.245	6	2481.27	-1.4854	2	0	-0.0017	0.327	0.093
0.9812	20160902_01_K562_TiO2_105min_01-Sample003.15265.15265.2	15265	0.615	0.438	0.168	0.001	R.ELVT[181.01]QM[147.04]IHR.E	sp|Q99570|PI3R4_HUMAN_UNMAPPED	1221.56	2	1221.56	611.786	6.85	2481.37	1.798	2	0	0.0022	0.654	0.438
0.9956	20160902_01_K562_TiO2_105min_01-Sample003.15270.15270.3	15270	0.533	0.187	0.169	0	R.SGLTVPTS[167.00]PKGR.L	sp|Q53EL6|PDCD4_HUMAN_UNMAPPED	1278.63	3	1278.63	427.218	11	2482.01	-1.0143	2	1	-0.0013	0.46	0.01
0.9983	20160902_01_K562_TiO2_105min_01-Sample003.15276.15276.3	15276	0.377	0.181	0.196	0.001	M.n[43.02]S[167.00]GGGVIRGPAGNNDC[160.03]R.L	sp|Q07955|SFRS1_HUMAN_UNMAPPED	1707.71	3	1707.72	570.245	7.96	2482.61	2.2797	1	1	0.0039	0.418	0.181
0.9956	20160902_01_K562_TiO2_105min_01-Sample003.15277.15277.3	15277	0.252	0.142	0.231	-0.001	R.ASAPS[167.00]PNAQVAC[160.03]DHC[160.03]LK.E	sp|Q14258|TRI25_HUMAN_UNMAPPED	1904.79	3	1904.79	635.938	6.77	2482.71	-1.258	2	0	-0.0024	0.353	0.055
0.9954	20160902_01_K562_TiO2_105min_01-Sample003.15279.15279.3	15279	0.443	0.16	0.197	-0.001	R.SGLTVPTS[167.00]PKGR.L	sp|Q53EL6|PDCD4_HUMAN_UNMAPPED	1278.63	3	1278.63	427.218	11	2483.05	-1.7165	2	1	-0.0022	0.411	0.019
0.9977	20160902_01_K562_TiO2_105min_01-Sample003.15282.15282.3	15282	0.51	0.24	0.201	0	K.SEGS[167.00]PVLPHEPAK.V	sp|Q9UKE5|TNIK_HUMAN_UNMAPPED	1426.65	3	1426.65	476.557	5.38	2483.35	0.2098	2	0	0.0003	0.495	0.206
0.9993	20160902_01_K562_TiO2_105min_01-Sample003.15283.15283.2	15283	0.69	0.112	0.174	-0.002	R.ASAVSELS[167.00]PR.E	sp|Q9Y2W1|TR150_HUMAN_UNMAPPED	1095.5	2	1095.49	548.755	6.05	2483.45	-3.2802	2	0	-0.0036	0.479	0.112
0.9937	20160902_01_K562_TiO2_105min_01-Sample003.15287.15287.2	15287	0.393	0.155	0.257	-0.003	R.NFS[167.00]DNQLQEGK.N	sp|P37802|TAGL2_HUMAN_UNMAPPED	1358.55	2	1358.55	680.283	4.37	2483.85	-3.822	2	0	-0.0052	0.393	0.155
0.9955	20160902_01_K562_TiO2_105min_01-Sample003.15290.15290.3	15290	0.467	0.16	0.177	0	R.SGLTVPTS[167.00]PKGR.L	sp|Q53EL6|PDCD4_HUMAN_UNMAPPED	1278.63	3	1278.63	427.218	11	2484.29	0.156	2	1	0.0002	0.417	0.012
0.999	20160902_01_K562_TiO2_105min_01-Sample003.15295.15295.2	15295	0.476	0.201	0.283	-0.002	R.DYDDMS[167.00]PR.R	sp|P61978|HNRPK_HUMAN_UNMAPPED	1077.35	2	1077.34	539.681	3.93	2484.79	-4.6324	2	0	-0.005	0.455	0.162
0.996	20160902_01_K562_TiO2_105min_01-Sample003.15305.15305.2	15305	0.515	0.16	0.182	-0.001	K.ELS[167.00]PAGSISK.N	sp|O95453|PARN_HUMAN_UNMAPPED	1067.49	2	1067.49	534.752	6.1	2485.93	-2.057	2	0	-0.0022	0.433	0.16
0.973	20160902_01_K562_TiO2_105min_01-Sample003.15306.15306.2	15306	0.231	0.075	0.239	0.001	R.NLAANDLS[167.00]PSR.L	sp|Q96CB9|NSUN4_HUMAN_UNMAPPED	1236.55	2	1236.55	619.282	5.84	2486.03	2.2607	2	0	0.0028	0.269	0.03
0.9983	20160902_01_K562_TiO2_105min_01-Sample003.15329.15329.3	15329	0.484	0.09	0.158	0	K.SKAPGS[167.00]PLSSEGAAGEGVR.T	sp|Q6JBY9|CPZIP_HUMAN_UNMAPPED	1835.84	3	1835.84	612.954	5.86	2488.61	0.3263	2	1	0.0006	0.364	0.034
0.9981	20160902_01_K562_TiO2_105min_01-Sample003.15332.15332.2	15332	0.504	0.092	0.284	-0.002	K.EIPSATQS[167.00]PISK.K	sp|Q9BQG0|MBB1A_HUMAN_UNMAPPED	1336.63	2	1336.62	669.321	6.1	2488.91	-3.3616	2	0	-0.0045	0.375	0.007
0.9992	20160902_01_K562_TiO2_105min_01-Sample003.15350.15350.3	15350	0.4	0.247	0.224	-0.004	R.GPPS[167.00]PPAPVMHSPSRK.M	sp|Q13573|SNW1_HUMAN_UNMAPPED	1720.81	3	1720.8	574.611	11	2490.99	-7.0193	2	0	-0.0121	0.487	0.125
0.9975	20160902_01_K562_TiO2_105min_01-Sample003.15359.15359.2	15359	0.448	0.252	0.176	-0.002	K.LAS[167.00]PELER.L	sp|P17535|JUND_HUMAN_UNMAPPED	993.453	2	993.449	497.734	4.53	2492.03	-4.1187	2	0	-0.0041	0.494	0.252
0.9997	20160902_01_K562_TiO2_105min_01-Sample003.15364.15364.2	15364	0.639	0.256	0.201	-0.002	R.VTNDIS[167.00]PESSPGVGR.R	sp|Q15154|PCM1_HUMAN_UNMAPPED	1593.7	2	1593.7	797.859	4.37	2492.53	-2.444	2	0	-0.0039	0.544	0.123
0.9987	20160902_01_K562_TiO2_105min_01-Sample003.15373.15373.3	15373	0.466	0.185	0.203	-0.001	R.SISASKAS[167.00]PPGDLQNPK.R	sp|O00273|DFFA_HUMAN_UNMAPPED	1775.85	3	1775.84	592.956	8.31	2493.57	-1.3492	2	1	-0.0024	0.438	0.043
0.9852	20160902_01_K562_TiO2_105min_01-Sample003.15374.15374.2	15374	0.625	0.346	0.271	-0.002	R.SFS[167.00]KEVEER.S	sp|Q04637|IF4G1_HUMAN_UNMAPPED	1189.5	2	1189.5	595.758	4.78	2493.67	-3.6089	2	1	-0.0043	0.597	0.173
0.9984	20160902_01_K562_TiO2_105min_01-Sample003.15376.15376.2	15376	0.463	0.312	0.303	-0.002	K.T[181.01]SPPC[160.03]SPANLSR.H	sp|P49585|PCY1A_HUMAN_UNMAPPED	1365.57	2	1365.57	683.795	7.91	2493.87	-2.413	2	0	-0.0033	0.548	0
0.9988	20160902_01_K562_TiO2_105min_01-Sample003.15384.15384.3	15384	0.458	0.255	0.208	-0.004	K.AKPAMPQDSVPS[167.00]PR.S	sp|P53396|ACLY_HUMAN_UNMAPPED	1559.72	3	1559.7	520.913	8.79	2494.81	-7.7429	2	0	-0.0121	0.498	0.124
0.9671	20160902_01_K562_TiO2_105min_01-Sample003.15387.15387.3	15387	0.36	0.15	0.347	0.332	K.M[147.04]ALPPQEDATAS[167.00]PPRQK.D	sp|Q9UQ35|SRRM2_HUMAN_UNMAPPED	1931.88	3	1932.88	644.968	5.82	2495.11	514.18	2	1	0.9954	0.276	0
0.9971	20160902_01_K562_TiO2_105min_01-Sample003.15413.15413.2	15413	0.495	0.19	0.203	0.501	R.GLPPS[167.00]MER.G	sp|P38159|HNRPG_HUMAN_UNMAPPED	965.404	2	966.406	483.709	6	2498.13	1034.47	2	0	1.0018	0.451	0.19
0.9988	20160902_01_K562_TiO2_105min_01-Sample003.15416.15416.3	15416	0.41	0.115	0.247	0	R.VTNDIS[167.00]PESSPGVGR.R	sp|Q15154|PCM1_HUMAN_UNMAPPED	1593.7	3	1593.7	532.242	4.37	2498.43	0.501	2	0	0.0008	0.358	0.037
0.9982	20160902_01_K562_TiO2_105min_01-Sample003.15424.15424.3	15424	0.43	0.085	0.219	0.001	R.VTNDIS[167.00]PESSPGVGR.R	sp|Q15154|PCM1_HUMAN_UNMAPPED	1593.7	3	1593.71	532.242	4.37	2499.38	1.002	2	0	0.0016	0.337	0.046
0.9995	20160902_01_K562_TiO2_105min_01-Sample003.15429.15429.3	15429	0.433	0.249	0.178	-0.001	K.HTGPNSPDT[181.01]ANDGFVR.L	sp|P55795|HNRH2_HUMAN_UNMAPPED	1763.73	3	1763.72	588.916	5.21	2499.88	-1.981	2	0	-0.0035	0.49	0.007
0.9782	20160902_01_K562_TiO2_105min_01-Sample003.15430.15430.3	15430	0.293	0.127	0.225	-0.003	K.NEEPS[167.00]EEEIDAPKPK.K	sp|Q9NR30|DDX21_HUMAN_UNMAPPED	1790.76	3	1790.75	597.928	4.14	2499.98	-5.4076	2	0	-0.0097	0.349	0.127
0.9988	20160902_01_K562_TiO2_105min_01-Sample003.15437.15437.3	15437	0.433	0.107	0.221	0	R.VTNDIS[167.00]PESSPGVGR.R	sp|Q15154|PCM1_HUMAN_UNMAPPED	1593.7	3	1593.7	532.242	4.37	2500.83	0.6889	2	0	0.0011	0.359	0.006
0.9812	20160902_01_K562_TiO2_105min_01-Sample003.15453.15453.2	15453	0.527	0.361	0.164	0	R.ELVT[181.01]QM[147.04]IHR.E	sp|Q99570|PI3R4_HUMAN_UNMAPPED	1221.56	2	1221.56	611.786	6.85	2502.57	0	2	0	0	0.59	0.361
0.9428	20160902_01_K562_TiO2_105min_01-Sample003.15458.15458.2	15458	0.239	0.1	0.338	0.001	R.Q[111.03]S[167.00]PGPALAR.L	sp|P85037|FOXK1_HUMAN_UNMAPPED	958.427	2	958.429	480.221	9.75	2503.22	1.4577	2	0	0.0014	0.239	0.1
0.9993	20160902_01_K562_TiO2_105min_01-Sample003.15469.15469.2	15469	0.719	0.097	0.173	-0.002	R.ASAVSELS[167.00]PR.E	sp|Q9Y2W1|TR150_HUMAN_UNMAPPED	1095.5	2	1095.49	548.755	6.05	2504.46	-4.5558	2	0	-0.005	0.486	0.097
0.9783	20160902_01_K562_TiO2_105min_01-Sample003.15470.15470.2	15470	0.384	0.04	0.242	-0.004	R.STPS[167.00]PVLQPR.D	sp|Q8TEK3|DOT1L_HUMAN_UNMAPPED	1160.56	2	1160.55	581.287	9.47	2504.56	-6.6233	2	0	-0.0077	0.272	0.04
0.9985	20160902_01_K562_TiO2_105min_01-Sample003.15473.15473.2	15473	0.575	0.336	0.212	-0.004	R.NFS[167.00]DNQLQEGK.N	sp|P37802|TAGL2_HUMAN_UNMAPPED	1358.55	2	1358.54	680.283	4.37	2504.86	-5.2184	2	0	-0.0071	0.579	0.336
0.997	20160902_01_K562_TiO2_105min_01-Sample003.15486.15486.2	15486	0.495	0.198	0.158	-0.001	R.LATNTS[167.00]APDLK.N	sp|P27816|MAP4_HUMAN_UNMAPPED	1209.56	2	1209.56	605.789	5.84	2506.3	-1.8158	2	0	-0.0022	0.457	0.033
0.996	20160902_01_K562_TiO2_105min_01-Sample003.15492.15492.2	15492	0.469	0.205	0.213	0.498	K.ELS[167.00]PAGSISK.N	sp|O95453|PARN_HUMAN_UNMAPPED	1067.49	2	1068.49	534.752	6.1	2507.04	930.499	2	0	0.9961	0.457	0.205
0.9956	20160902_01_K562_TiO2_105min_01-Sample003.15505.15505.2	15505	0.364	0.115	0.241	-0.006	K.ADS[167.00]PVNGLPK.G	sp|Q96S94|CCNL2_HUMAN_UNMAPPED	1076.49	2	1076.48	539.252	5.88	2508.48	-10.4776	2	0	-0.0113	0.345	0.115
0.9973	20160902_01_K562_TiO2_105min_01-Sample003.15512.15512.3	15512	0.495	0.142	0.175	0.001	K.C[160.03]IAC[160.03]QAAKLS[167.00]PR.D	sp|P49790|NU153_HUMAN_UNMAPPED	1453.66	3	1453.66	485.56	8.96	2509.32	2.746	2	1	0.004	0.412	0.142
0.9947	20160902_01_K562_TiO2_105min_01-Sample003.15514.15514.3	15514	0.439	0.25	0.189	-0.002	R.ETPHS[167.00]PGVEDAPIAK.V	sp|Q9UHB6|LIMA1_HUMAN_UNMAPPED	1626.73	3	1626.72	543.25	4.65	2509.52	-4.0497	2	0	-0.0066	0.491	0.007
0.9461	20160902_01_K562_TiO2_105min_01-Sample003.15516.15516.2	15516	0.404	0.188	0.248	0.071	R.SS[167.00]PVPPVPER.R	sp|Q6ZRV2|FA83H_HUMAN_UNMAPPED	1143.53	2	1143.67	572.774	5.72	2509.72	123.332	2	0	0.1413	0.428	0
0.998	20160902_01_K562_TiO2_105min_01-Sample003.15518.15518.3	15518	0.503	0.076	0.185	0.33	K.SKAPGS[167.00]PLSSEGAAGEGVR.T	sp|Q6JBY9|CPZIP_HUMAN_UNMAPPED	1835.84	3	1836.83	612.954	5.86	2509.92	537.597	2	1	0.9891	0.362	0.044
0.9972	20160902_01_K562_TiO2_105min_01-Sample003.15526.15526.2	15526	0.309	0.149	0.301	-0.007	M.n[43.02]TAAPAS[167.00]PQQIR.D	sp|O95402|MED26_HUMAN_UNMAPPED	1260.59	2	1260.57	631.301	9.41	2510.86	-10.6131	1	0	-0.0134	0.378	0.149
0.9944	20160902_01_K562_TiO2_105min_01-Sample003.15538.15538.2	15538	0.407	0.202	0.247	0.07	R.DYDDMS[167.00]PR.R	sp|P61978|HNRPK_HUMAN_UNMAPPED	1077.35	2	1077.49	539.681	3.93	2512.2	129.504	2	0	0.1398	0.443	0.195
0.9997	20160902_01_K562_TiO2_105min_01-Sample003.15551.15551.2	15551	0.634	0.321	0.232	-0.001	R.VTNDIS[167.00]PESSPGVGR.R	sp|Q15154|PCM1_HUMAN_UNMAPPED	1593.7	2	1593.7	797.859	4.37	2513.64	-0.8773	2	0	-0.0014	0.583	0.215
0.9975	20160902_01_K562_TiO2_105min_01-Sample003.15558.15558.2	15558	0.502	0.269	0.185	-0.002	K.LAS[167.00]PELER.L	sp|P17535|JUND_HUMAN_UNMAPPED	993.453	2	993.449	497.734	4.53	2514.48	-4.1187	2	0	-0.0041	0.516	0.269
0.9802	20160902_01_K562_TiO2_105min_01-Sample003.15559.15559.2	15559	0.405	0.209	0.312	0.014	R.SFS[167.00]KEVEER.S	sp|Q04637|IF4G1_HUMAN_UNMAPPED	1189.5	2	1189.53	595.758	4.78	2514.58	23.6668	2	1	0.0282	0.45	0.064
0.9939	20160902_01_K562_TiO2_105min_01-Sample003.15561.15561.2	15561	0.434	0.064	0.313	-0.001	K.EIPSATQS[167.00]PISK.K	sp|Q9BQG0|MBB1A_HUMAN_UNMAPPED	1336.63	2	1336.63	669.321	6.1	2514.78	-0.8964	2	0	-0.0012	0.319	0.006
0.9981	20160902_01_K562_TiO2_105min_01-Sample003.15562.15562.2	15562	0.421	0.276	0.259	-0.001	K.T[181.01]SPPC[160.03]SPANLSR.H	sp|P49585|PCY1A_HUMAN_UNMAPPED	1365.57	2	1365.57	683.795	7.91	2514.88	-1.3162	2	0	-0.0018	0.515	0
0.9895	20160902_01_K562_TiO2_105min_01-Sample003.15563.15563.2	15563	0.535	0.183	0.377	-0.001	R.NGPSSS[167.00]PFSSPASSR.S	sp|A8CG34|P121C_HUMAN_UNMAPPED	1543.63	2	1543.63	772.822	9.75	2514.98	-1.4881	2	0	-0.0023	0.305	0.027
0.9971	20160902_01_K562_TiO2_105min_01-Sample003.15568.15568.2	15568	0.549	0.137	0.25	0	R.GLPPS[167.00]MER.G	sp|P38159|HNRPG_HUMAN_UNMAPPED	965.404	2	965.404	483.709	6	2515.62	-0.5168	2	0	-0.0005	0.429	0.137
0.9988	20160902_01_K562_TiO2_105min_01-Sample003.15570.15570.3	15570	0.577	0.333	0.17	0	K.AKPAMPQDSVPS[167.00]PR.S	sp|P53396|ACLY_HUMAN_UNMAPPED	1559.72	3	1559.72	520.913	8.79	2515.82	-0.6399	2	0	-0.001	0.577	0.141
0.9536	20160902_01_K562_TiO2_105min_01-Sample003.15578.15578.3	15578	0.189	0.058	0.288	0	R.SGLTVPTS[167.00]PKGR.L	sp|Q53EL6|PDCD4_HUMAN_UNMAPPED	1278.63	3	1278.63	427.218	11	2516.76	0.3121	2	1	0.0004	0.235	0.001
0.9973	20160902_01_K562_TiO2_105min_01-Sample003.15580.15580.2	15580	0.389	0.23	0.184	0.499	K.LAS[167.00]PELER.L	sp|P17535|JUND_HUMAN_UNMAPPED	993.453	2	994.452	497.734	4.53	2516.96	1001.84	2	0	0.9983	0.47	0.23
0.995	20160902_01_K562_TiO2_105min_01-Sample003.15583.15583.2	15583	0.424	0.187	0.235	0.498	R.NFS[167.00]DNQLQEGK.N	sp|P37802|TAGL2_HUMAN_UNMAPPED	1358.55	2	1359.55	680.283	4.37	2517.26	731.587	2	0	0.9961	0.431	0.187
0.9796	20160902_01_K562_TiO2_105min_01-Sample003.15585.15585.2	15585	0.476	0.207	0.356	-0.002	R.VTS[167.00]GGVSESPSGFSK.H	sp|O14757|CHK1_HUMAN_UNMAPPED	1504.64	2	1504.64	753.33	5.97	2517.46	-2.7213	2	0	-0.0041	0.332	0.022
0.9996	20160902_01_K562_TiO2_105min_01-Sample003.15614.15614.3	15614	0.513	0.328	0.167	-0.001	K.HTGPNSPDT[181.01]ANDGFVR.L	sp|P55795|HNRH2_HUMAN_UNMAPPED	1763.73	3	1763.72	588.916	5.21	2520.78	-1.5282	2	0	-0.0027	0.563	0.018
0.9458	20160902_01_K562_TiO2_105min_01-Sample003.15634.15634.3	15634	0.298	0.103	0.207	0.66	R.AGDLLEDS[167.00]PKRPK.E	sp|P51858|HDGF_HUMAN_UNMAPPED	1504.73	3	1506.71	502.584	6.17	2523.06	1312.09	2	1	1.9809	0.317	0.103
0.9676	20160902_01_K562_TiO2_105min_01-Sample003.15637.15637.2	15637	0.467	0.162	0.2	-0.002	R.SVSS[167.00]YGNIR.A	sp|Q8N122|RPTOR_HUMAN_UNMAPPED	1061.45	2	1061.45	531.734	8.46	2523.36	-3.009	2	0	-0.0032	0.419	0.039
0.9994	20160902_01_K562_TiO2_105min_01-Sample003.15657.15657.2	15657	0.761	0.127	0.161	0	R.ASAVSELS[167.00]PR.E	sp|Q9Y2W1|TR150_HUMAN_UNMAPPED	1095.5	2	1095.5	548.755	6.05	2525.66	0.4556	2	0	0.0005	0.524	0.127
0.9974	20160902_01_K562_TiO2_105min_01-Sample003.15659.15659.2	15659	0.432	0.129	0.209	-0.002	K.LDQPVSAPPS[167.00]PR.D	sp|Q16204|CCDC6_HUMAN_UNMAPPED	1342.63	2	1342.62	672.321	5.84	2525.86	-3.6441	2	0	-0.0049	0.379	0.041
0.9967	20160902_01_K562_TiO2_105min_01-Sample003.15673.15673.2	15673	0.507	0.18	0.167	-0.001	R.LATNTS[167.00]APDLK.N	sp|P27816|MAP4_HUMAN_UNMAPPED	1209.56	2	1209.56	605.789	5.84	2527.41	-2.3936	2	0	-0.0029	0.446	0.019
0.9982	20160902_01_K562_TiO2_105min_01-Sample003.15679.15679.2	15679	0.65	0.012	0.177	0	K.LGVSVS[167.00]PSR.A	sp|Q86VM9|ZCH18_HUMAN_UNMAPPED	980.469	2	980.469	491.242	9.75	2528.16	0	2	0	0	0.397	0.012
0.9985	20160902_01_K562_TiO2_105min_01-Sample003.15691.15691.2	15691	0.492	0.262	0.171	-0.002	K.ADS[167.00]PVNGLPK.G	sp|Q96S94|CCNL2_HUMAN_UNMAPPED	1076.49	2	1076.49	539.252	5.88	2529.51	-3.5234	2	0	-0.0038	0.508	0.262
0.9831	20160902_01_K562_TiO2_105min_01-Sample003.15693.15693.3	15693	0.374	0.192	0.26	0.336	K.NEEPS[167.00]EEEIDAPKPK.K	sp|Q9NR30|DDX21_HUMAN_UNMAPPED	1790.76	3	1791.77	597.928	4.14	2529.71	562.349	2	0	1.0093	0.43	0.192
0.9973	20160902_01_K562_TiO2_105min_01-Sample003.15698.15698.3	15698	0.554	0.099	0.159	-0.001	K.C[160.03]IAC[160.03]QAAKLS[167.00]PR.D	sp|P49790|NU153_HUMAN_UNMAPPED	1453.66	3	1453.66	485.56	8.96	2530.36	-1.167	2	1	-0.0017	0.404	0.099
0.9946	20160902_01_K562_TiO2_105min_01-Sample003.15699.15699.3	15699	0.42	0.181	0.157	-0.001	R.ETPHS[167.00]PGVEDAPIAK.V	sp|Q9UHB6|LIMA1_HUMAN_UNMAPPED	1626.73	3	1626.73	543.25	4.65	2530.46	-1.1658	2	0	-0.0019	0.424	0.01
0.9997	20160902_01_K562_TiO2_105min_01-Sample003.15750.15750.2	15750	0.624	0.37	0.168	0	R.NAPAAVDEGSIS[167.00]PR.T	sp|P28715|ERCC5_HUMAN_UNMAPPED	1462.65	2	1462.65	732.33	4.37	2536.15	0.0683	2	0	0.0001	0.612	0.025
0.9985	20160902_01_K562_TiO2_105min_01-Sample003.15756.15756.2	15756	0.619	0.169	0.247	0	R.GLPPS[167.00]MER.G	sp|P38159|HNRPG_HUMAN_UNMAPPED	965.404	2	965.404	483.709	6	2536.89	-0.3101	2	0	-0.0003	0.481	0.169
0.9988	20160902_01_K562_TiO2_105min_01-Sample003.15758.15758.3	15758	0.504	0.281	0.167	-0.001	K.AKPAMPQDSVPS[167.00]PR.S	sp|P53396|ACLY_HUMAN_UNMAPPED	1559.72	3	1559.71	520.913	8.79	2537.09	-1.8557	2	0	-0.0029	0.525	0.092
0.9354	20160902_01_K562_TiO2_105min_01-Sample003.15764.15764.2	15764	0.279	0.093	0.262	-0.495	K.LAS[167.00]PELER.L	sp|P17535|JUND_HUMAN_UNMAPPED	993.453	2	992.463	497.734	4.53	2537.83	-996.101	2	0	-0.9906	0.3	0.093
0.9815	20160902_01_K562_TiO2_105min_01-Sample003.15766.15766.2	15766	0.584	0.036	0.241	-0.041	R.DVVLSTS[167.00]PK.L	sp|Q9P275|UBP36_HUMAN_UNMAPPED	1024.48	2	1024.4	513.249	5.84	2538.03	-79.0127	2	0	-0.0811	0.375	0.027
0.9595	20160902_01_K562_TiO2_105min_01-Sample003.15767.15767.2	15767	0.336	0.151	0.253	0.503	R.SVSS[167.00]YGNIR.A	sp|Q8N122|RPTOR_HUMAN_UNMAPPED	1061.45	2	1062.46	531.734	8.46	2538.13	945.067	2	0	1.006	0.381	0.002
0.9894	20160902_01_K562_TiO2_105min_01-Sample003.15772.15772.2	15772	0.38	0.155	0.205	0.497	R.NFS[167.00]DNQLQEGK.N	sp|P37802|TAGL2_HUMAN_UNMAPPED	1358.55	2	1359.54	680.283	4.37	2538.63	730.339	2	0	0.9944	0.391	0.155
0.9758	20160902_01_K562_TiO2_105min_01-Sample003.15774.15774.2	15774	0.232	0.093	0.224	0.495	K.LAS[167.00]PELER.L	sp|P17535|JUND_HUMAN_UNMAPPED	993.453	2	994.442	497.734	4.53	2538.97	992.517	2	0	0.989	0.3	0.093
0.9989	20160902_01_K562_TiO2_105min_01-Sample003.15782.15782.3	15782	0.582	0.429	0.183	-0.004	R.SDKS[167.00]PDLAPTPAPQSTPR.N	sp|Q9BY44|EIF2A_HUMAN_UNMAPPED	1943.9	3	1943.89	648.974	5.68	2539.77	-5.5473	2	1	-0.0108	0.644	0
0.979	20160902_01_K562_TiO2_105min_01-Sample003.15799.15799.3	15799	0.349	0.126	0.245	-0.002	R.ANAS[167.00]PQKPLDLK.Q	sp|Q9Y618|NCOR2_HUMAN_UNMAPPED	1360.68	3	1360.67	454.566	8.64	2541.75	-3.7398	2	0	-0.0051	0.353	0.126
0.9996	20160902_01_K562_TiO2_105min_01-Sample003.15803.15803.3	15803	0.523	0.341	0.188	-0.002	K.HTGPNSPDT[181.01]ANDGFVR.L	sp|P55795|HNRH2_HUMAN_UNMAPPED	1763.73	3	1763.72	588.916	5.21	2542.15	-3.2263	2	0	-0.0057	0.575	0.003
0.9995	20160902_01_K562_TiO2_105min_01-Sample003.15815.15815.3	15815	0.478	0.188	0.197	0	R.VNLEESSGVENS[167.00]PAGARPK.R	sp|Q8WVM8|SCFD1_HUMAN_UNMAPPED	2019.93	3	2019.93	674.316	4.79	2543.49	-0.3955	2	0	-0.0008	0.444	0.024
0.9645	20160902_01_K562_TiO2_105min_01-Sample003.15816.15816.4	15816	0.475	0.383	0.218	-0.002	-.n[43.02]MEEGGRDKAPVQPQQS[167.00]PAAAPGGTDEKPSGK.E	sp|Q13200|PSMD2_HUMAN_UNMAPPED	3241.47	4	3241.46	811.375	4.94	2543.59	-2.6498	2	2	-0.0086	0.608	0.149
0.9688	20160902_01_K562_TiO2_105min_01-Sample003.15831.15831.2	15831	0.383	0.205	0.313	0.001	R.SVSS[167.00]YGNIR.A	sp|Q8N122|RPTOR_HUMAN_UNMAPPED	1061.45	2	1061.46	531.734	8.46	2545.37	2.6329	2	0	0.0028	0.444	0.049
0.9992	20160902_01_K562_TiO2_105min_01-Sample003.15842.15842.2	15842	0.69	0.102	0.161	-0.001	R.ASAVSELS[167.00]PR.E	sp|Q9Y2W1|TR150_HUMAN_UNMAPPED	1095.5	2	1095.49	548.755	6.05	2546.61	-1.0023	2	0	-0.0011	0.473	0.102
0.9803	20160902_01_K562_TiO2_105min_01-Sample003.15845.15845.2	15845	0.394	0.25	0.231	0.502	R.ELVT[181.01]QM[147.04]IHR.E	sp|Q99570|PI3R4_HUMAN_UNMAPPED	1221.56	2	1222.56	611.786	6.85	2546.91	820.039	2	0	1.0042	0.491	0.25
0.9987	20160902_01_K562_TiO2_105min_01-Sample003.15847.15847.2	15847	0.556	0.332	0.182	-0.001	K.LDQPVSAPPS[167.00]PR.D	sp|Q16204|CCDC6_HUMAN_UNMAPPED	1342.63	2	1342.63	672.321	5.84	2547.11	-1.6361	2	0	-0.0022	0.573	0.016
0.9966	20160902_01_K562_TiO2_105min_01-Sample003.15857.15857.2	15857	0.488	0.183	0.192	-0.004	R.LATNT[181.01]SAPDLK.N	sp|P27816|MAP4_HUMAN_UNMAPPED	1209.56	2	1209.56	605.789	5.84	2548.25	-6.7681	2	0	-0.0082	0.443	0.002
0.9963	20160902_01_K562_TiO2_105min_01-Sample003.15863.15863.2	15863	0.569	0.01	0.166	-0.002	K.LGVSVS[167.00]PSR.A	sp|Q86VM9|ZCH18_HUMAN_UNMAPPED	980.469	2	980.465	491.242	9.75	2548.99	-4.4785	2	0	-0.0044	0.348	0.01
0.9862	20160902_01_K562_TiO2_105min_01-Sample003.15866.15866.2	15866	0.438	0.251	0.263	-0.004	R.S[167.00]SDIVSSVR.R	sp|Q14C86|GAPD1_HUMAN_UNMAPPED	1028.45	2	1028.45	515.234	5.55	2549.29	-8.1517	2	0	-0.0084	0.492	0.018
0.9969	20160902_01_K562_TiO2_105min_01-Sample003.15875.15875.2	15875	0.601	0.335	0.192	-0.002	R.NAS[167.00]VPNLR.G	sp|Q9H019|FA54B_HUMAN_UNMAPPED	949.438	2	949.435	475.726	9.75	2550.33	-3.3633	2	0	-0.0032	0.584	0.335
0.9986	20160902_01_K562_TiO2_105min_01-Sample003.15878.15878.2	15878	0.516	0.323	0.195	-0.003	K.ADS[167.00]PVNGLPK.G	sp|Q96S94|CCNL2_HUMAN_UNMAPPED	1076.49	2	1076.48	539.252	5.88	2550.63	-6.3978	2	0	-0.0069	0.56	0.323
0.9947	20160902_01_K562_TiO2_105min_01-Sample003.15888.15888.3	15888	0.46	0.22	0.165	0	R.ETPHS[167.00]PGVEDAPIAK.V	sp|Q9UHB6|LIMA1_HUMAN_UNMAPPED	1626.73	3	1626.73	543.25	4.65	2551.77	0.3068	2	0	0.0005	0.467	0.013
0.9775	20160902_01_K562_TiO2_105min_01-Sample003.15896.15896.3	15896	0.284	0.163	0.208	0.612	K.LDQPVSAPPS[167.00]PR.D	sp|Q16204|CCDC6_HUMAN_UNMAPPED	1342.63	3	1344.46	448.55	5.84	2552.71	1361.72	2	0	1.8349	0.398	0.073
0.997	20160902_01_K562_TiO2_105min_01-Sample003.15898.15898.3	15898	0.451	0.126	0.204	0.001	K.C[160.03]IAC[160.03]QAAKLS[167.00]PR.D	sp|P49790|NU153_HUMAN_UNMAPPED	1453.66	3	1453.66	485.56	8.96	2552.91	2.1281	2	1	0.0031	0.382	0.126
0.9974	20160902_01_K562_TiO2_105min_01-Sample003.15908.15908.3	15908	0.507	0.14	0.2	0	K.C[160.03]IAC[160.03]QAAKLS[167.00]PR.D	sp|P49790|NU153_HUMAN_UNMAPPED	1453.66	3	1453.66	485.56	8.96	2554.05	0.2746	2	1	0.0004	0.414	0.14
0.9982	20160902_01_K562_TiO2_105min_01-Sample003.15914.15914.2	15914	0.549	0.256	0.189	-0.003	R.NFS[167.00]DNQLQEGK.N	sp|P37802|TAGL2_HUMAN_UNMAPPED	1358.55	2	1358.54	680.283	4.37	2554.65	-4.1895	2	0	-0.0057	0.516	0.256
0.9974	20160902_01_K562_TiO2_105min_01-Sample003.15917.15917.3	15917	0.489	0.155	0.196	0	K.C[160.03]IAC[160.03]QAAKLS[167.00]PR.D	sp|P49790|NU153_HUMAN_UNMAPPED	1453.66	3	1453.66	485.56	8.96	2555.09	-0.6178	2	1	-0.0009	0.42	0.155
0.9946	20160902_01_K562_TiO2_105min_01-Sample003.15930.15930.3	15930	0.397	0.083	0.19	0	K.C[160.03]IAC[160.03]QAAKLS[167.00]PR.D	sp|P49790|NU153_HUMAN_UNMAPPED	1453.66	3	1453.66	485.56	8.96	2556.53	-1.0297	2	1	-0.0015	0.322	0.083
0.9988	20160902_01_K562_TiO2_105min_01-Sample003.15941.15941.2	15941	0.638	0.187	0.256	-0.001	R.GLPPS[167.00]MER.G	sp|P38159|HNRPG_HUMAN_UNMAPPED	965.404	2	965.403	483.709	6	2557.77	-1.137	2	0	-0.0011	0.5	0.187
0.9987	20160902_01_K562_TiO2_105min_01-Sample003.15943.15943.3	15943	0.445	0.19	0.224	-0.002	K.AKPAMPQDSVPS[167.00]PR.S	sp|P53396|ACLY_HUMAN_UNMAPPED	1559.72	3	1559.71	520.913	8.79	2557.97	-4.0314	2	0	-0.0063	0.438	0.016
0.9616	20160902_01_K562_TiO2_105min_01-Sample003.15948.15948.4	15948	0.302	0.157	0.306	0.5	-.n[43.02]MEEGGRDKAPVQPQQS[167.00]PAAAPGGTDEKPSGK.E	sp|Q13200|PSMD2_HUMAN_UNMAPPED	3241.47	4	3243.47	811.375	4.94	2558.47	616.197	2	2	2.0011	0.389	0.088
0.9632	20160902_01_K562_TiO2_105min_01-Sample003.15956.15956.2	15956	0.352	0.039	0.201	0.001	K.ELS[167.00]PAGSISK.N	sp|O95453|PARN_HUMAN_UNMAPPED	1067.49	2	1067.49	534.752	6.1	2559.41	1.683	2	0	0.0018	0.256	0.039
0.9997	20160902_01_K562_TiO2_105min_01-Sample003.15959.15959.2	15959	0.5	0.287	0.185	0.002	R.NAPAAVDEGSIS[167.00]PR.T	sp|P28715|ERCC5_HUMAN_UNMAPPED	1462.65	2	1462.65	732.33	4.37	2559.71	3.0041	2	0	0.0044	0.53	0.017
0.9989	20160902_01_K562_TiO2_105min_01-Sample003.15969.15969.3	15969	0.65	0.417	0.157	-0.002	R.SDKS[167.00]PDLAPTPAPQSTPR.N	sp|Q9BY44|EIF2A_HUMAN_UNMAPPED	1943.9	3	1943.89	648.974	5.68	2560.85	-2.4654	2	1	-0.0048	0.646	0.005
0.9795	20160902_01_K562_TiO2_105min_01-Sample003.15985.15985.3	15985	0.364	0.157	0.186	0.332	R.ANAS[167.00]PQKPLDLK.Q	sp|Q9Y618|NCOR2_HUMAN_UNMAPPED	1360.68	3	1361.67	454.566	8.64	2562.73	730.494	2	0	0.9969	0.39	0.157
0.9974	20160902_01_K562_TiO2_105min_01-Sample003.15987.15987.2	15987	0.676	0.022	0.254	-0.002	R.DVVLSTS[167.00]PK.L	sp|Q9P275|UBP36_HUMAN_UNMAPPED	1024.48	2	1024.48	513.249	5.84	2562.93	-3.6045	2	0	-0.0037	0.418	0.014
0.9996	20160902_01_K562_TiO2_105min_01-Sample003.15998.15998.3	15998	0.492	0.251	0.204	0.001	K.HTGPNS[167.00]PDTANDGFVR.L	sp|P55795|HNRH2_HUMAN_UNMAPPED	1763.73	3	1763.73	588.916	5.21	2564.17	1.3584	2	0	0.0024	0.499	0.029
0.9995	20160902_01_K562_TiO2_105min_01-Sample003.16002.16002.3	16002	0.456	0.208	0.192	-0.001	R.VNLEESSGVENS[167.00]PAGARPK.R	sp|Q8WVM8|SCFD1_HUMAN_UNMAPPED	2019.93	3	2019.92	674.316	4.79	2564.57	-1.9279	2	0	-0.0039	0.456	0.059
0.9993	20160902_01_K562_TiO2_105min_01-Sample003.16033.16033.2	16033	0.737	0.094	0.185	-0.001	R.ASAVSELS[167.00]PR.E	sp|Q9Y2W1|TR150_HUMAN_UNMAPPED	1095.5	2	1095.49	548.755	6.05	2568.08	-2.0957	2	0	-0.0023	0.493	0.094
0.9987	20160902_01_K562_TiO2_105min_01-Sample003.16035.16035.2	16035	0.602	0.447	0.2	-0.004	K.LDQPVSAPPS[167.00]PR.D	sp|Q16204|CCDC6_HUMAN_UNMAPPED	1342.63	2	1342.62	672.321	5.84	2568.28	-5.6521	2	0	-0.0076	0.658	0.058
0.9965	20160902_01_K562_TiO2_105min_01-Sample003.16043.16043.2	16043	0.441	0.193	0.217	-0.003	R.LATNTS[167.00]APDLK.N	sp|P27816|MAP4_HUMAN_UNMAPPED	1209.56	2	1209.56	605.789	5.84	2569.22	-4.1269	2	0	-0.005	0.44	0.005
0.9862	20160902_01_K562_TiO2_105min_01-Sample003.16052.16052.2	16052	0.498	0.243	0.232	0	R.S[167.00]SDIVSSVR.R	sp|Q14C86|GAPD1_HUMAN_UNMAPPED	1028.45	2	1028.45	515.234	5.55	2570.26	-0.7763	2	0	-0.0008	0.494	0.003
0.9535	20160902_01_K562_TiO2_105min_01-Sample003.16056.16056.3	16056	0.353	0.09	0.211	-0.002	R.TAS[167.00]FSESRADEVAPAK.K	sp|P53396|ACLY_HUMAN_UNMAPPED	1744.77	3	1744.76	582.596	4.68	2570.66	-3.2613	2	1	-0.0057	0.314	0.083
0.9969	20160902_01_K562_TiO2_105min_01-Sample003.16063.16063.2	16063	0.68	0.372	0.187	0	R.NAS[167.00]VPNLR.G	sp|Q9H019|FA54B_HUMAN_UNMAPPED	949.438	2	949.438	475.726	9.75	2571.5	0	2	0	0	0.627	0.372
0.9889	20160902_01_K562_TiO2_105min_01-Sample003.16067.16067.2	16067	0.303	0.089	0.203	-0.003	K.ADS[167.00]PVNGLPK.G	sp|Q96S94|CCNL2_HUMAN_UNMAPPED	1076.49	2	1076.48	539.252	5.88	2571.9	-6.1196	2	0	-0.0066	0.299	0.089
0.9828	20160902_01_K562_TiO2_105min_01-Sample003.16068.16068.3	16068	0.309	0.173	0.252	-0.011	K.NEEPS[167.00]EEEIDAPKPK.K	sp|Q9NR30|DDX21_HUMAN_UNMAPPED	1790.76	3	1790.73	597.928	4.14	2572	-17.8397	2	0	-0.032	0.41	0.173
0.9946	20160902_01_K562_TiO2_105min_01-Sample003.16075.16075.3	16075	0.358	0.187	0.201	0.333	R.ETPHS[167.00]PGVEDAPIAK.V	sp|Q9UHB6|LIMA1_HUMAN_UNMAPPED	1626.73	3	1627.73	543.25	4.65	2572.84	612.234	2	0	0.9984	0.424	0.015
0.976	20160902_01_K562_TiO2_105min_01-Sample003.16078.16078.3	16078	0.562	0.421	0.196	-0.001	R.YGS[167.00]PPQRDPNWNGER.L	sp|O15234|CASC3_HUMAN_UNMAPPED	1851.77	3	1851.77	618.264	6.07	2573.14	-1.1861	2	1	-0.0022	0.637	0.06
0.9947	20160902_01_K562_TiO2_105min_01-Sample003.16087.16087.2	16087	0.335	0.121	0.249	-0.003	K.LAS[167.00]PELER.L	sp|P17535|JUND_HUMAN_UNMAPPED	993.453	2	993.447	497.734	4.53	2574.18	-5.726	2	0	-0.0057	0.346	0.121
0.9812	20160902_01_K562_TiO2_105min_01-Sample003.16089.16089.2	16089	0.458	0.3	0.222	0.5	R.ELVT[181.01]QM[147.04]IHR.E	sp|Q99570|PI3R4_HUMAN_UNMAPPED	1221.56	2	1222.56	611.786	6.85	2574.38	816.775	2	0	1.0002	0.537	0.3
0.9927	20160902_01_K562_TiO2_105min_01-Sample003.16093.16093.2	16093	0.435	0.116	0.261	0	R.DVYLS[167.00]PR.D	sp|P38159|HNRPG_HUMAN_UNMAPPED	928.405	2	928.405	465.21	5.84	2574.92	-0.3224	2	0	-0.0003	0.368	0.116
0.9985	20160902_01_K562_TiO2_105min_01-Sample003.16100.16100.2	16100	0.617	0.258	0.188	-0.002	R.NFS[167.00]DNQLQEGK.N	sp|P37802|TAGL2_HUMAN_UNMAPPED	1358.55	2	1358.55	680.283	4.37	2575.62	-3.1605	2	0	-0.0043	0.537	0.258
0.999	20160902_01_K562_TiO2_105min_01-Sample003.16102.16102.3	16102	0.444	0.246	0.275	-0.005	R.TEAQDLC[160.03]RAS[167.00]PEPPGPESSSR.W	sp|Q9C0C2|TB182_HUMAN_UNMAPPED	2349.99	3	2349.98	784.337	4.41	2575.82	-5.7374	2	1	-0.0135	0.488	0.085
0.9958	20160902_01_K562_TiO2_105min_01-Sample003.16111.16111.2	16111	0.469	0.236	0.229	-0.523	K.LDQPVSAPPS[167.00]PR.D	sp|Q16204|CCDC6_HUMAN_UNMAPPED	1342.63	2	1341.58	672.321	5.84	2576.86	-778.582	2	0	-1.0461	0.482	0.016
0.9828	20160902_01_K562_TiO2_105min_01-Sample003.16119.16119.3	16119	0.265	0.072	0.273	0.002	K.C[160.03]IAC[160.03]QAAKLS[167.00]PR.D	sp|P49790|NU153_HUMAN_UNMAPPED	1453.66	3	1453.66	485.56	8.96	2577.8	4.5308	2	1	0.0066	0.268	0.072
0.9985	20160902_01_K562_TiO2_105min_01-Sample003.16123.16123.2	16123	0.388	0.17	0.201	0.5	R.SNS[167.00]PLPVPPSK.A	sp|Q13247|SFRS6_HUMAN_UNMAPPED	1201.57	2	1202.57	601.794	8.47	2578.2	830.49	2	0	1.0004	0.408	0.043
0.9987	20160902_01_K562_TiO2_105min_01-Sample003.16128.16128.2	16128	0.601	0.195	0.241	-0.001	R.GLPPS[167.00]MER.G	sp|P38159|HNRPG_HUMAN_UNMAPPED	965.404	2	965.402	483.709	6	2578.84	-2.3775	2	0	-0.0023	0.49	0.195
0.9816	20160902_01_K562_TiO2_105min_01-Sample003.16133.16133.3	16133	0.316	0.087	0.168	0	R.SPS[167.00]PAHLPDDPKVAEK.Q	sp|Q92615|LAR4B_HUMAN_UNMAPPED	1766.82	3	1766.83	589.949	5.36	2579.34	0.6215	2	1	0.0011	0.3	0.031
0.963	20160902_01_K562_TiO2_105min_01-Sample003.16146.16146.2	16146	0.289	0.119	0.327	-0.005	R.QLS[167.00]SSSSYSGDISR.H	sp|P33527|MRP1_HUMAN_UNMAPPED	1552.64	2	1552.63	777.328	5.84	2580.78	-5.9177	2	0	-0.0092	0.308	0.003
0.9996	20160902_01_K562_TiO2_105min_01-Sample003.16155.16155.2	16155	0.639	0.339	0.193	-0.003	R.SNS[167.00]PLPVPPSK.A	sp|Q13247|SFRS6_HUMAN_UNMAPPED	1201.57	2	1201.57	601.794	8.47	2581.82	-4.9851	2	0	-0.006	0.596	0.054
0.9989	20160902_01_K562_TiO2_105min_01-Sample003.16157.16157.3	16157	0.444	0.291	0.182	-0.004	R.SDKS[167.00]PDLAPTPAPQSTPR.N	sp|Q9BY44|EIF2A_HUMAN_UNMAPPED	1943.9	3	1943.89	648.974	5.68	2582.02	-6.6259	2	1	-0.0129	0.528	0.009
0.9684	20160902_01_K562_TiO2_105min_01-Sample003.16165.16165.3	16165	0.309	0.057	0.176	-0.001	R.SPS[167.00]PAHLPDDPKVAEK.Q	sp|Q92615|LAR4B_HUMAN_UNMAPPED	1766.82	3	1766.82	589.949	5.36	2582.95	-1.3561	2	1	-0.0024	0.26	0.02
0.9918	20160902_01_K562_TiO2_105min_01-Sample003.16174.16174.2	16174	0.443	0.234	0.251	-0.509	R.NAS[167.00]VPNLR.G	sp|Q9H019|FA54B_HUMAN_UNMAPPED	949.438	2	948.421	475.726	9.75	2583.99	-1070.35	2	0	-1.0173	0.477	0.234
0.9742	20160902_01_K562_TiO2_105min_01-Sample003.16178.16178.3	16178	0.307	0.067	0.175	0	R.SPS[167.00]PAHLPDDPKVAEK.Q	sp|Q92615|LAR4B_HUMAN_UNMAPPED	1766.82	3	1766.82	589.949	5.36	2584.4	-0.226	2	1	-0.0004	0.272	0.024
0.9971	20160902_01_K562_TiO2_105min_01-Sample003.16179.16179.3	16179	0.564	0.103	0.181	-0.002	M.n[43.02]SETAPAETATPAPVEKS[167.00]PAK.K	sp|P16401|H15_HUMAN_UNMAPPED	2102.98	3	2102.97	702	4.78	2584.5	-2.4217	1	1	-0.0051	0.411	0.032
0.9928	20160902_01_K562_TiO2_105min_01-Sample003.16206.16206.3	16206	0.286	0.128	0.224	0.339	K.HTGPNSPDT[181.01]ANDGFVR.L	sp|P55795|HNRH2_HUMAN_UNMAPPED	1763.73	3	1764.74	588.916	5.21	2587.62	575.359	2	0	1.0171	0.351	0.046
0.9975	20160902_01_K562_TiO2_105min_01-Sample003.16207.16207.2	16207	0.428	0.247	0.26	-0.004	R.QGS[167.00]LAM[147.04]EELK.S	sp|P16150|LEUK_HUMAN_UNMAPPED	1200.51	2	1200.5	601.262	4.53	2587.71	-6.2369	2	0	-0.0075	0.488	0.247
0.9982	20160902_01_K562_TiO2_105min_01-Sample003.16208.16208.2	16208	0.493	0.285	0.289	0.001	R.NNS[167.00]FTAPSTVGK.R	sp|O95453|PARN_HUMAN_UNMAPPED	1301.57	2	1301.57	651.79	8.75	2587.81	1.2274	2	0	0.0016	0.527	0.223
0.9993	20160902_01_K562_TiO2_105min_01-Sample003.16219.16219.2	16219	0.709	0.103	0.188	-0.002	R.ASAVSELS[167.00]PR.E	sp|Q9Y2W1|TR150_HUMAN_UNMAPPED	1095.5	2	1095.49	548.755	6.05	2589.06	-4.4647	2	0	-0.0049	0.483	0.103
0.9817	20160902_01_K562_TiO2_105min_01-Sample003.16231.16231.3	16231	0.343	0.081	0.185	-0.002	R.SPS[167.00]PAHLPDDPKVAEK.Q	sp|Q92615|LAR4B_HUMAN_UNMAPPED	1766.82	3	1766.82	589.949	5.36	2590.4	-3.5031	2	1	-0.0062	0.301	0.015
0.9969	20160902_01_K562_TiO2_105min_01-Sample003.16232.16232.2	16232	0.513	0.188	0.211	-0.001	R.LATNTS[167.00]APDLK.N	sp|P27816|MAP4_HUMAN_UNMAPPED	1209.56	2	1209.56	605.789	5.84	2590.5	-1.1555	2	0	-0.0014	0.454	0.03
0.9968	20160902_01_K562_TiO2_105min_01-Sample003.16234.16234.3	16234	0.327	0.101	0.244	0.327	R.VNLEESSGVENS[167.00]PAGARPK.R	sp|Q8WVM8|SCFD1_HUMAN_UNMAPPED	2019.93	3	2020.91	674.316	4.79	2590.69	485.343	2	0	0.9823	0.32	0.022
0.9887	20160902_01_K562_TiO2_105min_01-Sample003.16238.16238.3	16238	0.433	0.226	0.23	-0.002	R.SPAFT[181.01]SRLSGNR.G	sp|Q7Z6Z7|HUWE1_HUMAN_UNMAPPED	1371.63	3	1371.62	458.217	12	2591.24	-3.4918	2	1	-0.0048	0.468	0
0.977	20160902_01_K562_TiO2_105min_01-Sample003.16239.16239.3	16239	0.25	0.091	0.297	0.001	K.NC[160.03]PHIVVGT[181.01]PGR.L	sp|Q13838|UAP56_HUMAN_UNMAPPED	1385.63	3	1385.63	462.883	8.26	2591.34	1.5843	2	0	0.0022	0.295	0.091
0.9598	20160902_01_K562_TiO2_105min_01-Sample003.16243.16243.3	16243	0.369	0.055	0.224	0	R.KPVTVSPTTPTSPT[181.01]EGEAS.-	sp|Q9Y6G9|DC1L1_HUMAN_UNMAPPED	1964.9	3	1964.9	655.973	4.53	2591.73	0.559	2	0	0.0011	0.281	0
0.9987	20160902_01_K562_TiO2_105min_01-Sample003.16245.16245.2	16245	0.592	0.359	0.185	-0.003	K.LDQPVSAPPS[167.00]PR.D	sp|Q16204|CCDC6_HUMAN_UNMAPPED	1342.63	2	1342.62	672.321	5.84	2591.94	-3.8672	2	0	-0.0052	0.598	0.036
0.9962	20160902_01_K562_TiO2_105min_01-Sample003.16249.16249.2	16249	0.424	0.24	0.242	-0.001	R.NAS[167.00]VPNLR.G	sp|Q9H019|FA54B_HUMAN_UNMAPPED	949.438	2	949.436	475.726	9.75	2592.48	-2.4174	2	0	-0.0023	0.481	0.24
0.9858	20160902_01_K562_TiO2_105min_01-Sample003.16251.16251.2	16251	0.459	0.218	0.25	0.002	R.S[167.00]SDIVSSVR.R	sp|Q14C86|GAPD1_HUMAN_UNMAPPED	1028.45	2	1028.46	515.234	5.55	2592.68	4.0758	2	0	0.0042	0.466	0.002
0.9987	20160902_01_K562_TiO2_105min_01-Sample003.16256.16256.2	16256	0.495	0.122	0.23	-0.006	R.YIASVQGSTPS[167.00]PR.Q	sp|P49792|RBP2_HUMAN_UNMAPPED	1441.66	2	1441.65	721.837	8.75	2593.17	-7.8273	2	0	-0.0113	0.396	0.012
0.976	20160902_01_K562_TiO2_105min_01-Sample003.16265.16265.3	16265	0.606	0.476	0.274	-0.003	R.YGS[167.00]PPQRDPNWNGER.L	sp|O15234|CASC3_HUMAN_UNMAPPED	1851.77	3	1851.76	618.264	6.07	2594.22	-4.2593	2	1	-0.0079	0.678	0.062
0.9736	20160902_01_K562_TiO2_105min_01-Sample003.16273.16273.3	16273	0.371	0.123	0.291	0.001	K.VIGIS[167.00]QEESHPSR.D	sp|P15822|ZEP1_HUMAN_UNMAPPED	1517.69	3	1517.69	506.903	5.4	2595.15	1.907	2	0	0.0029	0.355	0.051
0.9899	20160902_01_K562_TiO2_105min_01-Sample003.16276.16276.3	16276	0.274	0.086	0.206	-0.001	R.ETPHS[167.00]PGVEDAPIAK.V	sp|Q9UHB6|LIMA1_HUMAN_UNMAPPED	1626.73	3	1626.73	543.25	4.65	2595.45	-1.1045	2	0	-0.0018	0.291	0.016
0.994	20160902_01_K562_TiO2_105min_01-Sample003.16281.16281.2	16281	0.595	0.108	0.234	0	R.DVYLS[167.00]PR.D	sp|P38159|HNRPG_HUMAN_UNMAPPED	928.405	2	928.406	465.21	5.84	2596.09	0.8598	2	0	0.0008	0.43	0.108
0.9979	20160902_01_K562_TiO2_105min_01-Sample003.16283.16283.2	16283	0.519	0.297	0.268	-0.006	R.DVVLST[181.01]SPK.L	sp|Q9P275|UBP36_HUMAN_UNMAPPED	1024.48	2	1024.47	513.249	5.84	2596.29	-11.3007	2	0	-0.0116	0.54	0.001
0.9979	20160902_01_K562_TiO2_105min_01-Sample003.16288.16288.2	16288	0.486	0.24	0.197	0	R.NFS[167.00]DNQLQEGK.N	sp|P37802|TAGL2_HUMAN_UNMAPPED	1358.55	2	1358.55	680.283	4.37	2596.79	-0.147	2	0	-0.0002	0.489	0.24
0.9784	20160902_01_K562_TiO2_105min_01-Sample003.16311.16311.2	16311	0.367	0.197	0.346	-0.006	K.GTDTQTPAVLSPS[167.00]K.T	sp|P46087|NOP2_HUMAN_UNMAPPED	1480.68	2	1480.67	741.348	5.84	2599.37	-8.5656	2	0	-0.0127	0.333	0.011
0.9996	20160902_01_K562_TiO2_105min_01-Sample003.16315.16315.3	16315	0.39	0.237	0.183	0.001	R.KAVVLPGGTATS[167.00]PK.M	sp|Q8N1G0|ZN687_HUMAN_UNMAPPED	1404.74	3	1404.74	469.253	10	2599.91	1.7048	2	0	0.0024	0.477	0.007
0.9988	20160902_01_K562_TiO2_105min_01-Sample003.16316.16316.2	16316	0.631	0.191	0.254	-0.001	R.GLPPS[167.00]MER.G	sp|P38159|HNRPG_HUMAN_UNMAPPED	965.404	2	965.401	483.709	6	2600.01	-2.9977	2	0	-0.0029	0.5	0.191
0.9477	20160902_01_K562_TiO2_105min_01-Sample003.16336.16336.2	16336	0.377	0.123	0.262	-0.001	R.TPS[167.00]FLKK.S	sp|Q9UEY8|ADDG_HUMAN_UNMAPPED	899.452	2	899.449	450.733	10	2602.29	-2.8842	2	0	-0.0026	0.357	0.123
0.9996	20160902_01_K562_TiO2_105min_01-Sample003.16340.16340.2	16340	0.647	0.301	0.15	-0.004	R.SNS[167.00]PLPVPPSK.A	sp|Q13247|SFRS6_HUMAN_UNMAPPED	1201.57	2	1201.57	601.794	8.47	2602.69	-6.9792	2	0	-0.0084	0.574	0.1
0.9722	20160902_01_K562_TiO2_105min_01-Sample003.16347.16347.3	16347	0.256	0.097	0.289	0	K.APRPFGSVS[167.00]SPK.V	sp|Q96HC4|PDLI5_HUMAN_UNMAPPED	1308.62	3	1308.62	437.215	11	2603.53	0.0762	2	0	0.0001	0.305	0.002
0.9994	20160902_01_K562_TiO2_105min_01-Sample003.16359.16359.3	16359	0.423	0.238	0.195	0.001	R.KAVVLPGGT[181.01]ATSPK.M	sp|Q8N1G0|ZN687_HUMAN_UNMAPPED	1404.74	3	1404.74	469.253	10	2604.87	1.7048	2	0	0.0024	0.479	0.009
0.9973	20160902_01_K562_TiO2_105min_01-Sample003.16364.16364.3	16364	0.678	0.127	0.132	-0.001	M.n[43.02]SETAPAETATPAPVEKS[167.00]PAK.K	sp|P16401|H15_HUMAN_UNMAPPED	2102.98	3	2102.97	702	4.78	2605.37	-2.1368	1	1	-0.0045	0.482	0.063
0.9995	20160902_01_K562_TiO2_105min_01-Sample003.16370.16370.3	16370	0.434	0.211	0.217	0	R.KAVVLPGGTATS[167.00]PK.M	sp|Q8N1G0|ZN687_HUMAN_UNMAPPED	1404.74	3	1404.74	469.253	10	2606.11	0.3552	2	0	0.0005	0.455	0.005
0.9993	20160902_01_K562_TiO2_105min_01-Sample003.16380.16380.3	16380	0.462	0.262	0.282	-0.001	R.TPAAAAAM[147.04]NLAS[167.00]PR.T	sp|Q9UQ35|SRRM2_HUMAN_UNMAPPED	1436.65	3	1436.65	479.89	9.41	2607.25	-2.2227	2	0	-0.0032	0.504	0.262
0.9947	20160902_01_K562_TiO2_105min_01-Sample003.16382.16382.3	16382	0.485	0.046	0.282	-0.001	R.TLDSGTSEIVKS[167.00]PR.L	sp|Q9H501|ESF1_HUMAN_UNMAPPED	1568.74	3	1568.74	523.922	5.74	2607.45	-2.4177	2	1	-0.0038	0.329	0.01
0.9989	20160902_01_K562_TiO2_105min_01-Sample003.16388.16388.3	16388	0.494	0.297	0.199	-0.004	R.SDKS[167.00]PDLAPTPAPQSTPR.N	sp|Q9BY44|EIF2A_HUMAN_UNMAPPED	1943.9	3	1943.89	648.974	5.68	2608.05	-6.3177	2	1	-0.0123	0.536	0.005
0.9887	20160902_01_K562_TiO2_105min_01-Sample003.16390.16390.3	16390	0.257	0.111	0.297	-0.003	K.LAAPS[167.00]VSHVSPR.K	sp|Q8WXE1|ATRIP_HUMAN_UNMAPPED	1299.63	3	1299.62	434.219	9.76	2608.39	-6.7555	2	0	-0.0088	0.327	0.038
0.9993	20160902_01_K562_TiO2_105min_01-Sample003.16392.16392.3	16392	0.368	0.16	0.212	-0.001	R.KAVVLPGGTATS[167.00]PK.M	sp|Q8N1G0|ZN687_HUMAN_UNMAPPED	1404.74	3	1404.74	469.253	10	2608.59	-1.1366	2	0	-0.0016	0.394	0.009
0.9986	20160902_01_K562_TiO2_105min_01-Sample003.16399.16399.2	16399	0.573	0.064	0.18	-0.001	K.YSPTSPTYS[167.00]PTSPK.Y	sp|P24928|RPB1_HUMAN_UNMAPPED	1591.68	2	1591.68	796.848	8.5	2609.29	-1.7569	2	0	-0.0028	0.388	0.052
0.9992	20160902_01_K562_TiO2_105min_01-Sample003.16408.16408.2	16408	0.708	0.076	0.195	-0.002	R.ASAVSELS[167.00]PR.E	sp|Q9Y2W1|TR150_HUMAN_UNMAPPED	1095.5	2	1095.49	548.755	6.05	2610.33	-4.1002	2	0	-0.0045	0.468	0.076
0.9815	20160902_01_K562_TiO2_105min_01-Sample003.16414.16414.3	16414	0.469	0.036	0.253	0.003	R.TASLT[181.01]SAASVDGNR.S	sp|Q9UN36|NDRG2_HUMAN_UNMAPPED	1428.62	3	1428.63	477.216	5.5	2611.07	6.9849	2	0	0.01	0.312	0
0.9631	20160902_01_K562_TiO2_105min_01-Sample003.16418.16418.3	16418	0.341	0.15	0.231	0.291	R.SPS[167.00]PAHLPDDPKVAEK.Q	sp|Q92615|LAR4B_HUMAN_UNMAPPED	1766.82	3	1767.7	589.949	5.36	2611.47	492.738	2	1	0.8725	0.38	0.016
0.9796	20160902_01_K562_TiO2_105min_01-Sample003.16430.16430.3	16430	0.244	0.06	0.27	-0.006	K.HTGPNS[167.00]PDTANDGFVR.L	sp|P55795|HNRH2_HUMAN_UNMAPPED	1763.73	3	1763.71	588.916	5.21	2612.81	-9.9619	2	0	-0.0176	0.245	0.014
0.9804	20160902_01_K562_TiO2_105min_01-Sample003.16431.16431.2	16431	0.389	0.23	0.309	0.003	R.ELVT[181.01]QM[147.04]IHR.E	sp|Q99570|PI3R4_HUMAN_UNMAPPED	1221.56	2	1221.56	611.786	6.85	2612.91	4.495	2	0	0.0055	0.47	0.23
0.9987	20160902_01_K562_TiO2_105min_01-Sample003.16443.16443.2	16443	0.464	0.299	0.212	-0.006	K.LDQPVSAPPS[167.00]PR.D	sp|Q16204|CCDC6_HUMAN_UNMAPPED	1342.63	2	1342.62	672.321	5.84	2614.26	-9.2962	2	0	-0.0125	0.536	0.049
0.9994	20160902_01_K562_TiO2_105min_01-Sample003.16451.16451.3	16451	0.552	0.1	0.168	-0.006	R.STPSHGSVSSLNSTGSLS[167.00]PK.H	sp|Q9UBC2|EP15R_HUMAN_UNMAPPED	2008.91	3	2008.89	670.644	8.49	2615.21	-8.2011	2	0	-0.0165	0.404	0.027
0.9982	20160902_01_K562_TiO2_105min_01-Sample003.16460.16460.2	16460	0.362	0.163	0.231	-0.01	R.TAS[167.00]PPALPK.L	sp|Q13029|PRDM2_HUMAN_UNMAPPED	960.468	2	960.449	481.241	8.41	2616.26	-20.0527	2	0	-0.0193	0.397	0.069
0.9941	20160902_01_K562_TiO2_105min_01-Sample003.16469.16469.2	16469	0.598	0.127	0.241	-0.002	R.DVYLS[167.00]PR.D	sp|P38159|HNRPG_HUMAN_UNMAPPED	928.405	2	928.402	465.21	5.84	2617.31	-3.8692	2	0	-0.0036	0.443	0.127
0.9455	20160902_01_K562_TiO2_105min_01-Sample003.16471.16471.2	16471	0.379	0.101	0.328	-0.001	R.S[167.00]SDIVSSVR.R	sp|Q14C86|GAPD1_HUMAN_UNMAPPED	1028.45	2	1028.45	515.234	5.55	2617.51	-1.0675	2	0	-0.0011	0.303	0.002
0.987	20160902_01_K562_TiO2_105min_01-Sample003.16487.16487.2	16487	0.477	0.078	0.162	-0.002	R.TAS[167.00]LTSAASVDGNR.S	sp|Q9UN36|NDRG2_HUMAN_UNMAPPED	1428.62	2	1428.62	715.32	5.5	2619.27	-3.0057	2	0	-0.0043	0.352	0.02
0.9725	20160902_01_K562_TiO2_105min_01-Sample003.16490.16490.3	16490	0.427	0.164	0.199	-0.002	K.MQAS[167.00]IEKGGSLPK.V	sp|P06748|NPM_HUMAN_UNMAPPED	1424.67	3	1424.67	475.898	8.35	2619.72	-3.7823	2	1	-0.0054	0.41	0.114
0.9986	20160902_01_K562_TiO2_105min_01-Sample003.16501.16501.2	16501	0.623	0.176	0.252	-0.001	R.GLPPS[167.00]MER.G	sp|P38159|HNRPG_HUMAN_UNMAPPED	965.404	2	965.403	483.709	6	2620.96	-1.3438	2	0	-0.0013	0.487	0.176
0.9938	20160902_01_K562_TiO2_105min_01-Sample003.16502.16502.2	16502	0.529	0.006	0.205	-0.002	K.LGVSVS[167.00]PSR.A	sp|Q86VM9|ZCH18_HUMAN_UNMAPPED	980.469	2	980.466	491.242	9.75	2621.06	-3.4606	2	0	-0.0034	0.322	0.006
0.9963	20160902_01_K562_TiO2_105min_01-Sample003.16519.16519.2	16519	0.421	0.124	0.236	-0.006	K.GTDTQTPAVLS[167.00]PSK.T	sp|P46087|NOP2_HUMAN_UNMAPPED	1480.68	2	1480.67	741.348	5.84	2622.89	-8.026	2	0	-0.0119	0.37	0.077
0.9995	20160902_01_K562_TiO2_105min_01-Sample003.16529.16529.2	16529	0.504	0.22	0.151	-0.004	R.SNS[167.00]PLPVPPSK.A	sp|Q13247|SFRS6_HUMAN_UNMAPPED	1201.57	2	1201.57	601.794	8.47	2624.02	-6.3976	2	0	-0.0077	0.477	0.069
0.9975	20160902_01_K562_TiO2_105min_01-Sample003.16531.16531.2	16531	0.476	0.212	0.201	0.002	R.NFS[167.00]DNQLQEGK.N	sp|P37802|TAGL2_HUMAN_UNMAPPED	1358.55	2	1358.55	680.283	4.37	2624.22	3.3074	2	0	0.0045	0.464	0.212
0.9813	20160902_01_K562_TiO2_105min_01-Sample003.16546.16546.3	16546	0.327	0.153	0.216	0.56	K.LAAPSVSHVS[167.00]PR.K	sp|Q8WXE1|ATRIP_HUMAN_UNMAPPED	1299.63	3	1301.31	434.219	9.76	2626	1287.25	2	0	1.679	0.383	0.028
0.9973	20160902_01_K562_TiO2_105min_01-Sample003.16552.16552.3	16552	0.6	0.167	0.162	-0.004	M.n[43.02]SETAPAETATPAPVEKS[167.00]PAK.K	sp|P16401|H15_HUMAN_UNMAPPED	2102.98	3	2102.97	702	4.78	2626.6	-5.6506	1	1	-0.0119	0.471	0.051
0.9991	20160902_01_K562_TiO2_105min_01-Sample003.16556.16556.3	16556	0.513	0.313	0.198	-0.004	R.RGS[167.00]LSNAGDPEIVK.S	sp|O43847|NRDC_HUMAN_UNMAPPED	1521.72	3	1521.71	508.247	6.07	2627.15	-7.0832	2	0	-0.0108	0.552	0.047
0.9952	20160902_01_K562_TiO2_105min_01-Sample003.16569.16569.3	16569	0.491	0.051	0.246	-0.004	R.TLDSGTSEIVKS[167.00]PR.L	sp|Q9H501|ESF1_HUMAN_UNMAPPED	1568.74	3	1568.73	523.922	5.74	2628.6	-7.3167	2	1	-0.0115	0.336	0.019
0.9993	20160902_01_K562_TiO2_105min_01-Sample003.16579.16579.3	16579	0.472	0.272	0.196	0	K.LAAPSVSHVS[167.00]PR.K	sp|Q8WXE1|ATRIP_HUMAN_UNMAPPED	1299.63	3	1299.63	434.219	9.76	2629.75	0.998	2	0	0.0013	0.514	0.071
0.9732	20160902_01_K562_TiO2_105min_01-Sample003.16592.16592.2	16592	0.377	0.047	0.283	-0.002	K.SLLSS[167.00]PTK.D	sp|Q92667|AKAP1_HUMAN_UNMAPPED	911.437	2	911.433	456.726	8.47	2631.2	-4.0506	2	0	-0.0037	0.276	0.005
0.961	20160902_01_K562_TiO2_105min_01-Sample003.16601.16601.2	16601	0.581	0.089	0.194	0.462	R.ASAVSELS[167.00]PR.E	sp|Q9Y2W1|TR150_HUMAN_UNMAPPED	1095.5	2	1096.42	548.755	6.05	2632.25	840.56	2	0	0.9233	0.41	0.089
0.9972	20160902_01_K562_TiO2_105min_01-Sample003.16614.16614.2	16614	0.312	0.157	0.232	0.5	R.TAS[167.00]PPALPK.L	sp|Q13029|PRDM2_HUMAN_UNMAPPED	960.468	2	961.468	481.241	8.41	2633.7	1037.8	2	0	0.9999	0.388	0.098
0.9989	20160902_01_K562_TiO2_105min_01-Sample003.16618.16618.3	16618	0.571	0.409	0.219	0.329	R.SDKS[167.00]PDLAPTPAPQSTPR.N	sp|Q9BY44|EIF2A_HUMAN_UNMAPPED	1943.9	3	1944.89	648.974	5.68	2634.1	506.8	2	1	0.9872	0.629	0.006
0.9711	20160902_01_K562_TiO2_105min_01-Sample003.16622.16622.3	16622	0.27	0.187	0.335	0.001	R.SLS[167.00]PSHLTEDR.Q	sp|Q5T200|ZC3HD_HUMAN_UNMAPPED	1320.57	3	1320.57	441.198	5.3	2634.65	1.8888	2	0	0.0025	0.32	0.004
0.9985	20160902_01_K562_TiO2_105min_01-Sample003.16640.16640.2	16640	0.354	0.222	0.251	-0.006	K.LDQPVSAPPS[167.00]PR.D	sp|Q16204|CCDC6_HUMAN_UNMAPPED	1342.63	2	1342.62	672.321	5.84	2636.6	-8.9988	2	0	-0.0121	0.463	0.051
0.99	20160902_01_K562_TiO2_105min_01-Sample003.16641.16641.2	16641	0.34	0.081	0.23	-0.002	K.TPTSS[167.00]PASSPLVAK.K	sp|Q14684|RRP1B_HUMAN_UNMAPPED	1421.68	2	1421.68	711.847	8.41	2636.7	-2.4584	2	0	-0.0035	0.299	0.028
0.999	20160902_01_K562_TiO2_105min_01-Sample003.16645.16645.2	16645	0.418	0.245	0.247	-0.006	R.TAS[167.00]PPALPK.L	sp|Q13029|PRDM2_HUMAN_UNMAPPED	960.468	2	960.457	481.241	8.41	2637.25	-11.8445	2	0	-0.0114	0.485	0.07
0.9451	20160902_01_K562_TiO2_105min_01-Sample003.16650.16650.2	16650	0.304	0.131	0.348	-0.006	R.SLS[167.00]PSHLTEDR.Q	sp|Q5T200|ZC3HD_HUMAN_UNMAPPED	1320.57	2	1320.56	661.293	5.3	2637.75	-8.7708	2	0	-0.0116	0.242	0.021
0.9359	20160902_01_K562_TiO2_105min_01-Sample003.16651.16651.3	16651	0.292	0.13	0.307	0.095	K.LEST[181.01]SPKGGPPPPPPPPPR.A	sp|Q03111|ENL_HUMAN_UNMAPPED	1983.98	3	1984.27	662.335	8.75	2637.85	143.965	2	1	0.2861	0.354	0
0.9944	20160902_01_K562_TiO2_105min_01-Sample003.16655.16655.2	16655	0.699	0.197	0.239	-0.001	R.DVYLS[167.00]PR.D	sp|P38159|HNRPG_HUMAN_UNMAPPED	928.405	2	928.404	465.21	5.84	2638.4	-1.9346	2	0	-0.0018	0.533	0.197
0.9882	20160902_01_K562_TiO2_105min_01-Sample003.16670.16670.2	16670	0.52	0.073	0.211	-0.508	R.ASAVSELS[167.00]PR.E	sp|Q9Y2W1|TR150_HUMAN_UNMAPPED	1095.5	2	1094.48	548.755	6.05	2640.05	-927.137	2	0	-1.0166	0.368	0.073
0.9978	20160902_01_K562_TiO2_105min_01-Sample003.16672.16672.2	16672	0.374	0.24	0.25	-0.002	K.VGNES[167.00]PVQELK.Q	sp|Q5JSH3|WDR44_HUMAN_UNMAPPED	1278.59	2	1278.58	640.3	4.53	2640.25	-2.655	2	0	-0.0034	0.481	0.24
0.9991	20160902_01_K562_TiO2_105min_01-Sample003.16673.16673.3	16673	0.512	0.088	0.161	0.331	R.STPSHGSVSSLNSTGSLS[167.00]PK.H	sp|Q9UBC2|EP15R_HUMAN_UNMAPPED	2008.91	3	2009.9	670.644	8.49	2640.35	494.007	2	0	0.9944	0.376	0.017
0.9921	20160902_01_K562_TiO2_105min_01-Sample003.16674.16674.2	16674	0.449	0.119	0.251	-0.002	R.TAS[167.00]LTSAASVDGNR.S	sp|Q9UN36|NDRG2_HUMAN_UNMAPPED	1428.62	2	1428.62	715.32	5.5	2640.45	-2.1669	2	0	-0.0031	0.375	0.035
0.9739	20160902_01_K562_TiO2_105min_01-Sample003.16680.16680.3	16680	0.464	0.234	0.207	0	K.MQAS[167.00]IEKGGSLPK.V	sp|P06748|NPM_HUMAN_UNMAPPED	1424.67	3	1424.67	475.898	8.35	2641.2	-0.4203	2	1	-0.0006	0.48	0.139
0.989	20160902_01_K562_TiO2_105min_01-Sample003.16681.16681.2	16681	0.614	0.043	0.237	-0.002	K.SSVLPS[167.00]PSGR.S	sp|P35658|NU214_HUMAN_UNMAPPED	1065.49	2	1065.48	533.75	9.47	2641.3	-4.4028	2	0	-0.0047	0.397	0.043
0.9911	20160902_01_K562_TiO2_105min_01-Sample003.16692.16692.3	16692	0.348	0.222	0.236	-0.001	K.LDQPVSAPPS[167.00]PR.D	sp|Q16204|CCDC6_HUMAN_UNMAPPED	1342.63	3	1342.63	448.55	5.84	2642.55	-1.8578	2	0	-0.0025	0.464	0.178
0.9992	20160902_01_K562_TiO2_105min_01-Sample003.16693.16693.2	16693	0.647	0.219	0.244	-0.001	R.GLPPS[167.00]MER.G	sp|P38159|HNRPG_HUMAN_UNMAPPED	965.404	2	965.401	483.709	6	2642.65	-2.9977	2	0	-0.0029	0.524	0.219
0.9816	20160902_01_K562_TiO2_105min_01-Sample003.16702.16702.3	16702	0.329	0.123	0.277	0.349	K.HTGPNSPDT[181.01]ANDGFVR.L	sp|P55795|HNRH2_HUMAN_UNMAPPED	1763.73	3	1764.77	588.916	5.21	2643.69	591.528	2	0	1.0457	0.347	0.066
0.9699	20160902_01_K562_TiO2_105min_01-Sample003.16703.16703.3	16703	0.27	0.059	0.236	0.668	R.HQQQLLAS[167.00]PGSSTVDNK.M	sp|Q9C0E2|XPO4_HUMAN_UNMAPPED	1888.87	3	1890.87	630.63	6.74	2643.79	1058.08	2	0	2.0039	0.249	0.047
0.9491	20160902_01_K562_TiO2_105min_01-Sample003.16710.16710.2	16710	0.416	0.118	0.218	-0.001	R.TPS[167.00]FLKK.S	sp|Q9UEY8|ADDG_HUMAN_UNMAPPED	899.452	2	899.449	450.733	10	2644.64	-2.9951	2	0	-0.0027	0.363	0.118
0.9996	20160902_01_K562_TiO2_105min_01-Sample003.16717.16717.2	16717	0.621	0.321	0.148	-0.003	R.SNS[167.00]PLPVPPSK.A	sp|Q13247|SFRS6_HUMAN_UNMAPPED	1201.57	2	1201.57	601.794	8.47	2645.34	-4.8189	2	0	-0.0058	0.579	0.079
0.9733	20160902_01_K562_TiO2_105min_01-Sample003.16724.16724.2	16724	0.416	0.053	0.245	0.504	K.SSVLPS[167.00]PSGR.S	sp|P35658|NU214_HUMAN_UNMAPPED	1065.49	2	1066.49	533.75	9.47	2646.18	942.81	2	0	1.0074	0.3	0.053
0.9953	20160902_01_K562_TiO2_105min_01-Sample003.16728.16728.2	16728	0.391	0.171	0.197	0	R.NFS[167.00]DNQLQEGK.N	sp|P37802|TAGL2_HUMAN_UNMAPPED	1358.55	2	1358.55	680.283	4.37	2646.58	-0.3675	2	0	-0.0005	0.41	0.171
0.9828	20160902_01_K562_TiO2_105min_01-Sample003.16733.16733.3	16733	0.325	0.149	0.356	-0.002	R.TPAAAAAM[147.04]NLAS[167.00]PR.T	sp|Q9UQ35|SRRM2_HUMAN_UNMAPPED	1436.65	3	1436.64	479.89	9.41	2647.23	-4.6539	2	0	-0.0067	0.251	0.149
0.9973	20160902_01_K562_TiO2_105min_01-Sample003.16739.16739.3	16739	0.641	0.162	0.157	-0.003	M.n[43.02]SETAPAETATPAPVEKS[167.00]PAK.K	sp|P16401|H15_HUMAN_UNMAPPED	2102.98	3	2102.97	702	4.78	2647.83	-3.7037	1	1	-0.0078	0.486	0.045
0.9997	20160902_01_K562_TiO2_105min_01-Sample003.16750.16750.2	16750	0.626	0.484	0.161	-0.001	R.SSS[167.00]PVQVEEEPVR.L	sp|Q8IZ21|PHAR4_HUMAN_UNMAPPED	1521.67	2	1521.67	761.843	4.25	2649.07	-1.247	2	0	-0.0019	0.685	0.001
0.993	20160902_01_K562_TiO2_105min_01-Sample003.16754.16754.3	16754	0.388	0.133	0.199	0.001	R.S[167.00]SSPVQVEEEPVR.L	sp|Q8IZ21|PHAR4_HUMAN_UNMAPPED	1521.67	3	1521.68	508.231	4.25	2649.61	2.8202	2	0	0.0043	0.37	0
0.9792	20160902_01_K562_TiO2_105min_01-Sample003.16762.16762.4	16762	0.545	0.025	0.191	0.247	R.RGEGDAPFSEPGTTSTQRPSSPET[181.01]ATK.Q	sp|Q9UQ35|SRRM2_HUMAN_UNMAPPED	2870.27	4	2871.26	718.575	4.87	2650.41	344.313	2	0	0.99	0.345	0
0.9993	20160902_01_K562_TiO2_105min_01-Sample003.16764.16764.3	16764	0.475	0.325	0.213	-0.001	K.LAAPSVSHVS[167.00]PR.K	sp|Q8WXE1|ATRIP_HUMAN_UNMAPPED	1299.63	3	1299.63	434.219	9.76	2650.75	-3.0707	2	0	-0.004	0.559	0.09
0.9961	20160902_01_K562_TiO2_105min_01-Sample003.16766.16766.3	16766	0.403	0.173	0.22	0	R.SSS[167.00]PVQVEEEPVR.L	sp|Q8IZ21|PHAR4_HUMAN_UNMAPPED	1521.67	3	1521.67	508.231	4.25	2650.95	0.787	2	0	0.0012	0.413	0.004
0.9951	20160902_01_K562_TiO2_105min_01-Sample003.16772.16772.3	16772	0.385	0.098	0.206	-0.003	R.QNTASPGSPVNSHLPGS[167.00]PK.Q	sp|Q8NDX1|PSD4_HUMAN_UNMAPPED	1953.89	3	1953.89	652.306	8.76	2651.55	-4.2925	2	0	-0.0084	0.333	0.057
0.9957	20160902_01_K562_TiO2_105min_01-Sample003.16778.16778.3	16778	0.399	0.193	0.209	0.001	R.SS[167.00]SPVQVEEEPVR.L	sp|Q8IZ21|PHAR4_HUMAN_UNMAPPED	1521.67	3	1521.67	508.231	4.25	2652.29	0.9838	2	0	0.0015	0.432	0
0.9661	20160902_01_K562_TiO2_105min_01-Sample003.16782.16782.3	16782	0.264	0.082	0.286	-0.341	R.HQQQLLAS[167.00]PGSSTVDNK.M	sp|Q9C0E2|XPO4_HUMAN_UNMAPPED	1888.87	3	1887.84	630.63	6.74	2652.69	-541.339	2	0	-1.0236	0.282	0.06
0.9878	20160902_01_K562_TiO2_105min_01-Sample003.16790.16790.3	16790	0.396	0.045	0.296	-0.002	R.TLDSGTSEIVKS[167.00]PR.L	sp|Q9H501|ESF1_HUMAN_UNMAPPED	1568.74	3	1568.74	523.922	5.74	2653.64	-3.4993	2	1	-0.0055	0.283	0.035
0.9711	20160902_01_K562_TiO2_105min_01-Sample003.16797.16797.3	16797	0.421	0.036	0.2	-0.074	K.TPTSS[167.00]PASSPLVAK.K	sp|Q14684|RRP1B_HUMAN_UNMAPPED	1421.68	3	1421.46	474.901	8.41	2654.48	-155.917	2	0	-0.2221	0.287	0.003
0.9954	20160902_01_K562_TiO2_105min_01-Sample003.16798.16798.3	16798	0.349	0.121	0.209	0.002	R.SSS[167.00]PVQVEEEPVR.L	sp|Q8IZ21|PHAR4_HUMAN_UNMAPPED	1521.67	3	1521.68	508.231	4.25	2654.58	4.3943	2	0	0.0067	0.348	0.011
0.973	20160902_01_K562_TiO2_105min_01-Sample003.16809.16809.3	16809	0.515	0.181	0.178	0	R.SLS[167.00]PSHLTEDR.Q	sp|Q5T200|ZC3HD_HUMAN_UNMAPPED	1320.57	3	1320.57	441.198	5.3	2655.82	1.1333	2	0	0.0015	0.449	0.018
0.9731	20160902_01_K562_TiO2_105min_01-Sample003.16820.16820.3	16820	0.538	0.185	0.177	0	R.SLS[167.00]PSHLTEDR.Q	sp|Q5T200|ZC3HD_HUMAN_UNMAPPED	1320.57	3	1320.57	441.198	5.3	2657.06	0.0756	2	0	0.0001	0.46	0.069
0.9975	20160902_01_K562_TiO2_105min_01-Sample003.16827.16827.2	16827	0.491	0.078	0.174	-0.003	K.TPTSS[167.00]PASSPLVAK.K	sp|Q14684|RRP1B_HUMAN_UNMAPPED	1421.68	2	1421.67	711.847	8.41	2657.76	-4.0739	2	0	-0.0058	0.359	0.033
0.9731	20160902_01_K562_TiO2_105min_01-Sample003.16830.16830.3	16830	0.506	0.2	0.177	-0.001	R.SLS[167.00]PSHLTEDR.Q	sp|Q5T200|ZC3HD_HUMAN_UNMAPPED	1320.57	3	1320.57	441.198	5.3	2658.2	-2.5688	2	0	-0.0034	0.462	0.045
0.999	20160902_01_K562_TiO2_105min_01-Sample003.16833.16833.2	16833	0.467	0.268	0.227	-0.002	R.TAS[167.00]PPALPK.L	sp|Q13029|PRDM2_HUMAN_UNMAPPED	960.468	2	960.465	481.241	8.41	2658.5	-3.2208	2	0	-0.0031	0.509	0.075
0.9944	20160902_01_K562_TiO2_105min_01-Sample003.16841.16841.2	16841	0.79	0.189	0.251	-0.002	R.DVYLS[167.00]PR.D	sp|P38159|HNRPG_HUMAN_UNMAPPED	928.405	2	928.402	465.21	5.84	2659.44	-3.8692	2	0	-0.0036	0.57	0.189
0.9574	20160902_01_K562_TiO2_105min_01-Sample003.16845.16845.3	16845	0.213	0.077	0.3	0.673	R.QLEEPGAGTPS[167.00]PVR.L	sp|Q96P11|NSUN5_HUMAN_UNMAPPED	1516.69	3	1518.71	506.571	4.53	2659.84	1327.7	2	0	2.0204	0.273	0.075
0.9495	20160902_01_K562_TiO2_105min_01-Sample003.16848.16848.2	16848	0.301	0.088	0.265	-0.012	R.LATNTS[167.00]APDLK.N	sp|P27816|MAP4_HUMAN_UNMAPPED	1209.56	2	1209.54	605.789	5.84	2660.14	-20.222	2	0	-0.0245	0.297	0.003
0.993	20160902_01_K562_TiO2_105min_01-Sample003.16849.16849.2	16849	0.476	0.033	0.18	-0.001	K.YSPTSPTYSPTS[167.00]PK.Y	sp|P24928|RPB1_HUMAN_UNMAPPED	1591.68	2	1591.68	796.848	8.5	2660.24	-1.8197	2	0	-0.0029	0.313	0.007
0.9731	20160902_01_K562_TiO2_105min_01-Sample003.16854.16854.3	16854	0.371	0.199	0.252	-0.001	R.QLEEPGAGTPS[167.00]PVR.L	sp|Q96P11|NSUN5_HUMAN_UNMAPPED	1516.69	3	1516.69	506.571	4.53	2660.88	-2.6321	2	0	-0.004	0.438	0.172
0.9989	20160902_01_K562_TiO2_105min_01-Sample003.16855.16855.2	16855	0.584	0.109	0.162	0.002	R.ASAVSELS[167.00]PR.E	sp|Q9Y2W1|TR150_HUMAN_UNMAPPED	1095.5	2	1095.5	548.755	6.05	2660.98	3.4624	2	0	0.0038	0.425	0.109
0.999	20160902_01_K562_TiO2_105min_01-Sample003.16860.16860.2	16860	0.661	0.367	0.22	-0.001	R.QLEEPGAGTPS[167.00]PVR.L	sp|Q96P11|NSUN5_HUMAN_UNMAPPED	1516.69	2	1516.69	759.353	4.53	2661.48	-1.9754	2	0	-0.003	0.619	0.03
0.9618	20160902_01_K562_TiO2_105min_01-Sample003.16863.16863.3	16863	0.397	0.098	0.256	-0.001	K.MQAS[167.00]IEKGGSLPK.V	sp|P06748|NPM_HUMAN_UNMAPPED	1424.67	3	1424.67	475.898	8.35	2661.92	-2.7317	2	1	-0.0039	0.336	0.054
0.9874	20160902_01_K562_TiO2_105min_01-Sample003.16867.16867.2	16867	0.508	0.062	0.237	-0.003	K.SSVLPS[167.00]PSGR.S	sp|P35658|NU214_HUMAN_UNMAPPED	1065.49	2	1065.48	533.75	9.47	2662.32	-6.1827	2	0	-0.0066	0.353	0.062
0.9942	20160902_01_K562_TiO2_105min_01-Sample003.16868.16868.3	16868	0.223	0.085	0.208	-0.012	R.GPSPS[167.00]PVGSPASVAQSR.S	sp|O14497|ARI1A_HUMAN_UNMAPPED	1659.76	3	1659.73	554.261	9.75	2662.42	-20.8691	2	0	-0.0347	0.286	0.008
0.9951	20160902_01_K562_TiO2_105min_01-Sample003.16870.16870.2	16870	0.375	0.172	0.196	0.499	R.SLS[167.00]PSHLTEDR.Q	sp|Q5T200|ZC3HD_HUMAN_UNMAPPED	1320.57	2	1321.57	661.293	5.3	2662.62	754.617	2	0	0.9988	0.408	0.049
0.9986	20160902_01_K562_TiO2_105min_01-Sample003.16877.16877.2	16877	0.598	0.192	0.251	-0.002	R.GLPPS[167.00]MER.G	sp|P38159|HNRPG_HUMAN_UNMAPPED	965.404	2	965.4	483.709	6	2663.46	-4.2381	2	0	-0.0041	0.487	0.192
0.9961	20160902_01_K562_TiO2_105min_01-Sample003.16878.16878.3	16878	0.377	0.175	0.275	0.003	R.SSS[167.00]PVQVEEEPVR.L	sp|Q8IZ21|PHAR4_HUMAN_UNMAPPED	1521.67	3	1521.68	508.231	4.25	2663.56	6.3619	2	0	0.0097	0.412	0.013
0.9518	20160902_01_K562_TiO2_105min_01-Sample003.16879.16879.2	16879	0.357	0.219	0.262	-0.003	K.AKEVELVS[167.00]E.-	sp|O60832|DKC1_HUMAN_UNMAPPED	1082.49	2	1082.48	542.252	4.52	2663.66	-6.2702	2	1	-0.0068	0.459	0.219
0.9961	20160902_01_K562_TiO2_105min_01-Sample003.16898.16898.3	16898	0.344	0.171	0.257	0.004	R.SSS[167.00]PVQVEEEPVR.L	sp|Q8IZ21|PHAR4_HUMAN_UNMAPPED	1521.67	3	1521.68	508.231	4.25	2665.84	8.1327	2	0	0.0124	0.406	0.008
0.9996	20160902_01_K562_TiO2_105min_01-Sample003.16901.16901.2	16901	0.6	0.292	0.16	-0.003	R.SNS[167.00]PLPVPPSK.A	sp|Q13247|SFRS6_HUMAN_UNMAPPED	1201.57	2	1201.57	601.794	8.47	2666.14	-5.4005	2	0	-0.0065	0.555	0.045
0.9986	20160902_01_K562_TiO2_105min_01-Sample003.16903.16903.2	16903	0.496	0.226	0.246	-0.007	K.LDQPVSAPPS[167.00]PR.D	sp|Q16204|CCDC6_HUMAN_UNMAPPED	1342.63	2	1342.61	672.321	5.84	2666.34	-11.1555	2	0	-0.015	0.48	0.004
0.9953	20160902_01_K562_TiO2_105min_01-Sample003.16913.16913.2	16913	0.406	0.17	0.231	-0.005	R.NFS[167.00]DNQLQEGK.N	sp|P37802|TAGL2_HUMAN_UNMAPPED	1358.55	2	1358.54	680.283	4.37	2667.48	-8.0849	2	0	-0.011	0.411	0.17
0.9657	20160902_01_K562_TiO2_105min_01-Sample003.16921.16921.3	16921	0.286	0.128	0.256	0.244	R.ETPHS[167.00]PGVEDAPIAK.V	sp|Q9UHB6|LIMA1_HUMAN_UNMAPPED	1626.73	3	1627.46	543.25	4.65	2668.42	448.518	2	0	0.7313	0.35	0.005
0.9997	20160902_01_K562_TiO2_105min_01-Sample003.16937.16937.2	16937	0.524	0.405	0.206	-0.004	R.SSS[167.00]PVQVEEEPVR.L	sp|Q8IZ21|PHAR4_HUMAN_UNMAPPED	1521.67	2	1521.66	761.843	4.25	2670.16	-5.513	2	0	-0.0084	0.624	0.006
0.9956	20160902_01_K562_TiO2_105min_01-Sample003.16954.16954.3	16954	0.334	0.134	0.215	0.003	R.SSS[167.00]PVQVEEEPVR.L	sp|Q8IZ21|PHAR4_HUMAN_UNMAPPED	1521.67	3	1521.68	508.231	4.25	2672.14	5.6404	2	0	0.0086	0.36	0.004
0.9897	20160902_01_K562_TiO2_105min_01-Sample003.16964.16964.3	16964	0.322	0.1	0.218	0.662	R.SC[160.03]FESS[167.00]PDPELKSR.T	sp|Q9UQ35|SRRM2_HUMAN_UNMAPPED	1717.7	3	1719.69	573.575	4.68	2673.28	1152.66	2	1	1.9857	0.317	0
0.9488	20160902_01_K562_TiO2_105min_01-Sample003.16978.16978.2	16978	0.46	0.252	0.22	0.951	R.SNS[167.00]PLPVPPSK.A	sp|Q13247|SFRS6_HUMAN_UNMAPPED	1201.57	2	1203.48	601.794	8.47	2674.82	1578.19	2	0	1.9025	0.495	0.013
0.9952	20160902_01_K562_TiO2_105min_01-Sample003.16996.16996.3	16996	0.262	0.143	0.326	0	R.SSS[167.00]PVQVEEEPVR.L	sp|Q8IZ21|PHAR4_HUMAN_UNMAPPED	1521.67	3	1521.67	508.231	4.25	2676.9	-0.1968	2	0	-0.0003	0.341	0.01
0.9992	20160902_01_K562_TiO2_105min_01-Sample003.17002.17002.2	17002	0.389	0.267	0.277	-0.002	R.LGSY[243.03]SGPTSVSR.Q	sp|Q9BZ23|PANK2_HUMAN_UNMAPPED	1289.57	2	1289.56	645.79	8.75	2677.5	-2.4776	2	0	-0.0032	0.508	0.024
0.9969	20160902_01_K562_TiO2_105min_01-Sample003.17004.17004.3	17004	0.462	0.121	0.223	-0.005	M.n[43.02]SETAPAETATPAPVEKS[167.00]PAK.K	sp|P16401|H15_HUMAN_UNMAPPED	2102.98	3	2102.96	702	4.78	2677.7	-6.8377	1	1	-0.0144	0.382	0.052
0.9983	20160902_01_K562_TiO2_105min_01-Sample003.17014.17014.3	17014	0.325	0.15	0.224	-0.005	K.AVPMAPAPAS[167.00]PGSSNDSSAR.S	sp|Q66K74|MAP1S_HUMAN_UNMAPPED	1948.84	3	1948.82	650.619	5.88	2678.84	-7.5826	2	0	-0.0148	0.379	0.102
0.9731	20160902_01_K562_TiO2_105min_01-Sample003.17017.17017.3	17017	0.519	0.281	0.21	0	R.SLS[167.00]PSHLTEDR.Q	sp|Q5T200|ZC3HD_HUMAN_UNMAPPED	1320.57	3	1320.57	441.198	5.3	2679.28	1.0577	2	0	0.0014	0.528	0.038
0.9943	20160902_01_K562_TiO2_105min_01-Sample003.17030.17030.2	17030	0.674	0.151	0.263	-0.001	R.DVYLS[167.00]PR.D	sp|P38159|HNRPG_HUMAN_UNMAPPED	928.405	2	928.404	465.21	5.84	2680.72	-1.7197	2	0	-0.0016	0.494	0.151
0.9993	20160902_01_K562_TiO2_105min_01-Sample003.17037.17037.2	17037	0.64	0.08	0.162	-0.003	K.YSPTS[167.00]PTYSPTSPK.Y	sp|P24928|RPB1_HUMAN_UNMAPPED	1591.68	2	1591.67	796.848	8.5	2681.42	-3.6394	2	0	-0.0058	0.434	0.063
0.9939	20160902_01_K562_TiO2_105min_01-Sample003.17045.17045.2	17045	0.514	0.112	0.192	-0.496	R.ASAVSELS[167.00]PR.E	sp|Q9Y2W1|TR150_HUMAN_UNMAPPED	1095.5	2	1094.5	548.755	6.05	2682.36	-905.229	2	0	-0.9926	0.396	0.112
0.997	20160902_01_K562_TiO2_105min_01-Sample003.17047.17047.3	17047	0.293	0.127	0.215	0.671	K.AVPMAPAPAS[167.00]PGSSNDSSAR.S	sp|Q66K74|MAP1S_HUMAN_UNMAPPED	1948.84	3	1950.85	650.619	5.88	2682.56	1029.91	2	0	2.0123	0.349	0.105
0.9656	20160902_01_K562_TiO2_105min_01-Sample003.17051.17051.3	17051	0.39	0.141	0.221	0.324	K.MQAS[167.00]IEKGGSLPK.V	sp|P06748|NPM_HUMAN_UNMAPPED	1424.67	3	1425.65	475.898	8.35	2683.1	681.124	2	1	0.9731	0.379	0.068
0.9918	20160902_01_K562_TiO2_105min_01-Sample003.17057.17057.3	17057	0.43	0.019	0.153	-0.003	R.KPVTVS[167.00]PTTPTSPTEGEAS.-	sp|Q9Y6G9|DC1L1_HUMAN_UNMAPPED	1964.9	3	1964.89	655.973	4.53	2683.7	-4.0144	2	0	-0.0079	0.275	0.005
0.9986	20160902_01_K562_TiO2_105min_01-Sample003.17064.17064.2	17064	0.611	0.182	0.253	-0.002	R.GLPPS[167.00]MER.G	sp|P38159|HNRPG_HUMAN_UNMAPPED	965.404	2	965.4	483.709	6	2684.54	-3.8246	2	0	-0.0037	0.486	0.182
0.9896	20160902_01_K562_TiO2_105min_01-Sample003.17065.17065.2	17065	0.676	0.068	0.232	-0.004	K.SSVLPS[167.00]PSGR.S	sp|P35658|NU214_HUMAN_UNMAPPED	1065.49	2	1065.48	533.75	9.47	2684.64	-8.3373	2	0	-0.0089	0.446	0.068
0.9504	20160902_01_K562_TiO2_105min_01-Sample003.17066.17066.2	17066	0.436	0.199	0.248	-0.004	K.AKEVELVS[167.00]E.-	sp|O60832|DKC1_HUMAN_UNMAPPED	1082.49	2	1082.48	542.252	4.52	2684.74	-8.2988	2	1	-0.009	0.445	0.199
0.9944	20160902_01_K562_TiO2_105min_01-Sample003.17075.17075.2	17075	0.672	0.228	0.263	-0.524	R.DVYLS[167.00]PR.D	sp|P38159|HNRPG_HUMAN_UNMAPPED	928.405	2	927.359	465.21	5.84	2685.79	-1126.57	2	0	-1.047	0.539	0.228
0.9996	20160902_01_K562_TiO2_105min_01-Sample003.17088.17088.2	17088	0.635	0.285	0.155	-0.001	R.SNS[167.00]PLPVPPSK.A	sp|Q13247|SFRS6_HUMAN_UNMAPPED	1201.57	2	1201.57	601.794	8.47	2687.24	-2.3264	2	0	-0.0028	0.56	0.083
0.9431	20160902_01_K562_TiO2_105min_01-Sample003.17096.17096.2	17096	0.338	0.193	0.265	0.499	K.AKEVELVS[167.00]E.-	sp|O60832|DKC1_HUMAN_UNMAPPED	1082.49	2	1083.49	542.252	4.52	2688.19	920.218	2	1	0.9989	0.431	0.193
0.9979	20160902_01_K562_TiO2_105min_01-Sample003.17125.17125.2	17125	0.452	0.241	0.224	-0.002	R.NFS[167.00]DNQLQEGK.N	sp|P37802|TAGL2_HUMAN_UNMAPPED	1358.55	2	1358.55	680.283	4.37	2691.38	-3.4545	2	0	-0.0047	0.485	0.241
0.9741	20160902_01_K562_TiO2_105min_01-Sample003.17130.17130.3	17130	0.397	0.2	0.224	0	K.LHVGNIS[167.00]PTC[160.03]TNK.E	sp|Q9BWF3|RBM4_HUMAN_UNMAPPED	1519.69	3	1519.68	507.569	8.23	2692.03	-0.9194	2	0	-0.0014	0.44	0.187
0.989	20160902_01_K562_TiO2_105min_01-Sample003.17165.17165.2	17165	0.49	0.016	0.175	-0.001	K.ISEGLPT[181.01]PTK.M	sp|P06400|RB_HUMAN_UNMAPPED	1121.54	2	1121.53	561.776	6	2695.95	-2.5811	2	0	-0.0029	0.307	0.016
0.9974	20160902_01_K562_TiO2_105min_01-Sample003.17176.17176.2	17176	0.575	0.044	0.206	0.001	M.n[43.02]ATEIGS[167.00]PPR.F	sp|Q9C0J8|WDR33_HUMAN_UNMAPPED	1048.46	2	1048.46	525.237	6.05	2697.19	1.5231	1	0	0.0016	0.375	0.044
0.9916	20160902_01_K562_TiO2_105min_01-Sample003.17183.17183.3	17183	0.287	0.131	0.24	-0.001	R.VSGRTS[167.00]PPLLDR.A	sp|Q9UQ35|SRRM2_HUMAN_UNMAPPED	1376.68	3	1376.68	459.901	9.57	2698.03	-2.6817	2	1	-0.0037	0.354	0
0.9606	20160902_01_K562_TiO2_105min_01-Sample003.17210.17210.2	17210	0.276	0.124	0.342	-0.004	R.SS[167.00]PPLPPPAEER.T	sp|Q96RK0|CIC_HUMAN_UNMAPPED	1355.61	2	1355.6	678.813	4.53	2701.01	-6.1136	2	0	-0.0083	0.259	0.124
0.9636	20160902_01_K562_TiO2_105min_01-Sample003.17218.17218.3	17218	0.28	0.113	0.286	-0.001	R.SLSPS[167.00]HLTEDR.Q	sp|Q5T200|ZC3HD_HUMAN_UNMAPPED	1320.57	3	1320.57	441.198	5.3	2701.95	-2.1155	2	0	-0.0028	0.33	0.034
0.9944	20160902_01_K562_TiO2_105min_01-Sample003.17219.17219.2	17219	0.737	0.26	0.242	-0.001	R.DVYLS[167.00]PR.D	sp|P38159|HNRPG_HUMAN_UNMAPPED	928.405	2	928.404	465.21	5.84	2702.05	-1.9346	2	0	-0.0018	0.583	0.26
0.9972	20160902_01_K562_TiO2_105min_01-Sample003.17246.17246.2	17246	0.458	0.088	0.239	-0.001	K.YSPTS[167.00]PTYSPTSPK.Y	sp|P24928|RPB1_HUMAN_UNMAPPED	1591.68	2	1591.68	796.848	8.5	2705.04	-1.5687	2	0	-0.0025	0.352	0.017
0.9988	20160902_01_K562_TiO2_105min_01-Sample003.17250.17250.2	17250	0.613	0.208	0.256	0	R.GLPPS[167.00]MER.G	sp|P38159|HNRPG_HUMAN_UNMAPPED	965.404	2	965.404	483.709	6	2705.59	-0.2067	2	0	-0.0002	0.504	0.208
0.9558	20160902_01_K562_TiO2_105min_01-Sample003.17252.17252.2	17252	0.509	0.305	0.206	-0.003	K.AKEVELVS[167.00]E.-	sp|O60832|DKC1_HUMAN_UNMAPPED	1082.49	2	1082.48	542.252	4.52	2705.79	-4.7948	2	1	-0.0052	0.545	0.305
0.9612	20160902_01_K562_TiO2_105min_01-Sample003.17253.17253.2	17253	0.432	0.054	0.279	-0.501	R.ASAVSELS[167.00]PR.E	sp|Q9Y2W1|TR150_HUMAN_UNMAPPED	1095.5	2	1094.49	548.755	6.05	2705.89	-913.079	2	0	-1.0012	0.309	0.054
0.9974	20160902_01_K562_TiO2_105min_01-Sample003.17265.17265.3	17265	0.322	0.133	0.192	0.665	K.AVPMAPAPAS[167.00]PGSSNDSSAR.S	sp|Q66K74|MAP1S_HUMAN_UNMAPPED	1948.84	3	1950.83	650.619	5.88	2707.23	1020.75	2	0	1.9944	0.358	0.118
0.9835	20160902_01_K562_TiO2_105min_01-Sample003.17267.17267.3	17267	0.375	0.034	0.3	-0.001	M.n[43.02]SETAPAETATPAPVEKS[167.00]PAK.K	sp|P16401|H15_HUMAN_UNMAPPED	2102.98	3	2102.97	702	4.78	2707.43	-1.3295	1	1	-0.0028	0.261	0.002
0.9996	20160902_01_K562_TiO2_105min_01-Sample003.17274.17274.2	17274	0.615	0.28	0.148	-0.003	R.SNS[167.00]PLPVPPSK.A	sp|Q13247|SFRS6_HUMAN_UNMAPPED	1201.57	2	1201.57	601.794	8.47	2708.27	-5.2344	2	0	-0.0063	0.551	0.065
0.9922	20160902_01_K562_TiO2_105min_01-Sample003.17283.17283.2	17283	0.467	0.038	0.2	-0.002	K.LGVSVS[167.00]PSR.A	sp|Q86VM9|ZCH18_HUMAN_UNMAPPED	980.469	2	980.465	491.242	9.75	2709.31	-4.5802	2	0	-0.0045	0.312	0.038
0.974	20160902_01_K562_TiO2_105min_01-Sample003.17317.17317.3	17317	0.411	0.154	0.203	-0.002	K.LHVGNIS[167.00]PTC[160.03]TNK.E	sp|Q9BWF3|RBM4_HUMAN_UNMAPPED	1519.69	3	1519.68	507.569	8.23	2713.14	-3.0866	2	0	-0.0047	0.397	0.154
0.9949	20160902_01_K562_TiO2_105min_01-Sample003.17319.17319.3	17319	0.329	0.13	0.279	-0.001	K.APGSPLSS[167.00]EGAAGEGVR.T	sp|Q6JBY9|CPZIP_HUMAN_UNMAPPED	1620.71	3	1620.71	541.245	4.53	2713.34	-2.1555	2	0	-0.0035	0.356	0.017
0.9786	20160902_01_K562_TiO2_105min_01-Sample003.17333.17333.3	17333	0.425	0.004	0.272	-0.003	K.TLLSESSSQSSKS[167.00]PSLSSK.Q	sp|Q9UPU5|UBP24_HUMAN_UNMAPPED	2018.94	3	2018.93	673.988	8.26	2714.88	-4.2533	2	1	-0.0086	0.258	0.004
0.9919	20160902_01_K562_TiO2_105min_01-Sample003.17348.17348.2	17348	0.563	0.262	0.29	0	K.SLAS[167.00]IEAK.C	sp|P28290|SSFA2_HUMAN_UNMAPPED	897.421	2	897.42	449.718	5.72	2716.67	-0.5559	2	0	-0.0005	0.524	0.262
0.9992	20160902_01_K562_TiO2_105min_01-Sample003.17355.17355.3	17355	0.528	0.38	0.21	-0.001	K.MALPPQEDATAS[167.00]PPRQK.D	sp|Q9UQ35|SRRM2_HUMAN_UNMAPPED	1915.89	3	1915.88	639.636	5.82	2717.37	-2.3451	2	1	-0.0045	0.605	0.069
0.998	20160902_01_K562_TiO2_105min_01-Sample003.17360.17360.2	17360	0.609	0.066	0.183	-0.001	M.n[43.02]ATEIGS[167.00]PPR.F	sp|Q9C0J8|WDR33_HUMAN_UNMAPPED	1048.46	2	1048.46	525.237	6.05	2718.02	-1.3327	1	0	-0.0014	0.409	0.066
0.9799	20160902_01_K562_TiO2_105min_01-Sample003.17366.17366.2	17366	0.38	0.149	0.328	-0.001	R.NC[160.03]PAVTLT[181.01]SPAK.T	sp|Q9UGU0|TCF20_HUMAN_UNMAPPED	1337.61	2	1337.6	669.81	8.22	2718.62	-2.0155	2	0	-0.0027	0.352	0
0.9928	20160902_01_K562_TiO2_105min_01-Sample003.17369.17369.3	17369	0.557	0.34	0.175	0	R.VSGRT[181.01]SPPLLDR.A	sp|Q9UQ35|SRRM2_HUMAN_UNMAPPED	1376.68	3	1376.68	459.901	9.57	2719.07	-0.2174	2	1	-0.0003	0.579	0.006
0.9625	20160902_01_K562_TiO2_105min_01-Sample003.17371.17371.4	17371	0.312	0.091	0.206	-0.002	K.SLHLS[167.00]PQEQSASYQDRR.Q	sp|Q9H410|DSN1_HUMAN_UNMAPPED	2080.93	4	2080.92	521.24	6.47	2719.27	-4.3646	2	0	-0.0091	0.304	0.027
0.9419	20160902_01_K562_TiO2_105min_01-Sample003.17397.17397.3	17397	0.292	0.032	0.289	0.331	R.ASPS[167.00]PQPSSQPLQIHR.Q	sp|Q9HC35|EMAL4_HUMAN_UNMAPPED	1808.86	3	1809.85	603.96	9.8	2722.16	547.033	2	0	0.9917	0.219	0.028
0.9984	20160902_01_K562_TiO2_105min_01-Sample003.17398.17398.3	17398	0.344	0.157	0.225	0.668	K.MALPPQEDATAS[167.00]PPRQK.D	sp|Q9UQ35|SRRM2_HUMAN_UNMAPPED	1915.89	3	1917.89	639.636	5.82	2722.26	1042.89	2	1	2.0033	0.389	0.042
0.9892	20160902_01_K562_TiO2_105min_01-Sample003.17399.17399.2	17399	0.395	0.215	0.34	-0.002	R.SS[167.00]PPLPPPAEER.T	sp|Q96RK0|CIC_HUMAN_UNMAPPED	1355.61	2	1355.61	678.813	4.53	2722.36	-3.5356	2	0	-0.0048	0.375	0
0.9957	20160902_01_K562_TiO2_105min_01-Sample003.17400.17400.3	17400	0.496	0.081	0.243	-0.003	R.KLS[167.00]SSDAPAQDTGSSAAAVETDASR.T	sp|Q7Z4S6|KI21A_HUMAN_UNMAPPED	2501.09	3	2501.08	834.705	4.23	2722.46	-3.7139	2	0	-0.0093	0.362	0
0.9938	20160902_01_K562_TiO2_105min_01-Sample003.17403.17403.3	17403	0.293	0.109	0.222	-0.001	K.RQS[167.00]PEPSPVTLGR.R	sp|Q9NRL2|BAZ1A_HUMAN_UNMAPPED	1502.72	3	1502.72	501.915	9.6	2722.91	-0.9962	2	0	-0.0015	0.324	0.109
0.9929	20160902_01_K562_TiO2_105min_01-Sample003.17414.17414.2	17414	0.446	0.117	0.235	0.001	R.DVYLS[167.00]PR.D	sp|P38159|HNRPG_HUMAN_UNMAPPED	928.405	2	928.409	465.21	5.84	2724.16	3.2243	2	0	0.003	0.373	0.117
0.9485	20160902_01_K562_TiO2_105min_01-Sample003.17416.17416.3	17416	0.278	0.163	0.33	0.322	K.MQAS[167.00]IEKGGSLPK.V	sp|P06748|NPM_HUMAN_UNMAPPED	1424.67	3	1425.64	475.898	8.35	2724.36	676.857	2	1	0.967	0.35	0.076
0.9995	20160902_01_K562_TiO2_105min_01-Sample003.17428.17428.3	17428	0.459	0.16	0.161	0	R.SAPAS[167.00]PTHPGLMSPR.S	sp|P85037|FOXK1_HUMAN_UNMAPPED	1584.71	3	1584.71	529.245	9.49	2725.71	-0.9447	2	0	-0.0015	0.415	0.007
0.9969	20160902_01_K562_TiO2_105min_01-Sample003.17429.17429.2	17429	0.558	0.023	0.211	0.002	R.ASAVSELS[167.00]PR.E	sp|Q9Y2W1|TR150_HUMAN_UNMAPPED	1095.5	2	1095.5	548.755	6.05	2725.81	3.4624	2	0	0.0038	0.352	0.023
0.9976	20160902_01_K562_TiO2_105min_01-Sample003.17437.17437.2	17437	0.542	0.158	0.25	-0.002	R.GLPPS[167.00]MER.G	sp|P38159|HNRPG_HUMAN_UNMAPPED	965.404	2	965.401	483.709	6	2726.76	-3.4112	2	0	-0.0033	0.442	0.158
0.9539	20160902_01_K562_TiO2_105min_01-Sample003.17440.17440.2	17440	0.467	0.248	0.197	-0.001	K.AKEVELVS[167.00]E.-	sp|O60832|DKC1_HUMAN_UNMAPPED	1082.49	2	1082.49	542.252	4.52	2727.06	-2.3974	2	1	-0.0026	0.493	0.248
0.9996	20160902_01_K562_TiO2_105min_01-Sample003.17461.17461.2	17461	0.63	0.297	0.16	-0.005	R.SNS[167.00]PLPVPPSK.A	sp|Q13247|SFRS6_HUMAN_UNMAPPED	1201.57	2	1201.56	601.794	8.47	2729.46	-8.5578	2	0	-0.0103	0.567	0.069
0.988	20160902_01_K562_TiO2_105min_01-Sample003.17473.17473.3	17473	0.468	0.119	0.296	0.002	R.C[160.03]RS[167.00]PGM[147.04]LEPLGSSR.T	sp|Q9UQ35|SRRM2_HUMAN_UNMAPPED	1641.7	3	1641.71	548.241	8.25	2730.81	3.344	2	1	0.0055	0.383	0.119
0.9997	20160902_01_K562_TiO2_105min_01-Sample003.17510.17510.2	17510	0.631	0.518	0.245	-0.004	K.APGS[167.00]PLSSEGAAGEGVR.T	sp|Q6JBY9|CPZIP_HUMAN_UNMAPPED	1620.71	2	1620.71	811.365	4.53	2734.95	-4.6835	2	0	-0.0076	0.707	0.314
0.9571	20160902_01_K562_TiO2_105min_01-Sample003.17514.17514.3	17514	0.246	0.062	0.241	-0.002	K.LHVGNIS[167.00]PTC[160.03]TNK.E	sp|Q9BWF3|RBM4_HUMAN_UNMAPPED	1519.69	3	1519.68	507.569	8.23	2735.5	-3.3493	2	0	-0.0051	0.249	0.054
0.9496	20160902_01_K562_TiO2_105min_01-Sample003.17517.17517.2	17517	0.428	0.222	0.215	0.499	K.AKEVELVS[167.00]E.-	sp|O60832|DKC1_HUMAN_UNMAPPED	1082.49	2	1083.49	542.252	4.52	2735.8	919.758	2	1	0.9984	0.464	0.222
0.9919	20160902_01_K562_TiO2_105min_01-Sample003.17535.17535.2	17535	0.615	0.297	0.262	-0.002	K.SLAS[167.00]IEAK.C	sp|P28290|SSFA2_HUMAN_UNMAPPED	897.421	2	897.418	449.718	5.72	2737.89	-3.4466	2	0	-0.0031	0.562	0.297
0.9992	20160902_01_K562_TiO2_105min_01-Sample003.17541.17541.3	17541	0.508	0.355	0.189	-0.003	K.MALPPQEDATAS[167.00]PPRQK.D	sp|Q9UQ35|SRRM2_HUMAN_UNMAPPED	1915.89	3	1915.88	639.636	5.82	2738.49	-5.4198	2	1	-0.0104	0.585	0.054
0.9996	20160902_01_K562_TiO2_105min_01-Sample003.17543.17543.3	17543	0.606	0.297	0.172	-0.006	R.LQQGAGLESPQGQPEPGAAS[167.00]PQR.Q	sp|Q9H6F5|CCD86_HUMAN_UNMAPPED	2382.1	3	2382.08	795.039	4.53	2738.7	-7.8823	2	0	-0.0188	0.56	0.274
0.998	20160902_01_K562_TiO2_105min_01-Sample003.17550.17550.2	17550	0.62	0.066	0.187	0.001	M.n[43.02]ATEIGS[167.00]PPR.F	sp|Q9C0J8|WDR33_HUMAN_UNMAPPED	1048.46	2	1048.46	525.237	6.05	2739.54	1.6183	1	0	0.0017	0.414	0.066
0.9973	20160902_01_K562_TiO2_105min_01-Sample003.17551.17551.3	17551	0.324	0.151	0.218	0.001	K.APGSPLSS[167.00]EGAAGEGVR.T	sp|Q6JBY9|CPZIP_HUMAN_UNMAPPED	1620.71	3	1620.72	541.245	4.53	2739.64	0.9854	2	0	0.0016	0.381	0.033
0.9996	20160902_01_K562_TiO2_105min_01-Sample003.17552.17552.3	17552	0.451	0.146	0.213	-0.006	R.GPS[167.00]PSPVGSPASVAQSR.S	sp|O14497|ARI1A_HUMAN_UNMAPPED	1659.76	3	1659.74	554.261	9.75	2739.74	-11.126	2	0	-0.0185	0.4	0.003
0.9928	20160902_01_K562_TiO2_105min_01-Sample003.17558.17558.3	17558	0.551	0.337	0.166	0.001	R.VSGRT[181.01]SPPLLDR.A	sp|Q9UQ35|SRRM2_HUMAN_UNMAPPED	1376.68	3	1376.68	459.901	9.57	2740.49	1.812	2	1	0.0025	0.576	0.007
0.9977	20160902_01_K562_TiO2_105min_01-Sample003.17560.17560.3	17560	0.382	0.153	0.206	0.001	K.APGSPLSS[167.00]EGAAGEGVR.T	sp|Q6JBY9|CPZIP_HUMAN_UNMAPPED	1620.71	3	1620.72	541.245	4.53	2740.69	2.525	2	0	0.0041	0.389	0.046
0.9995	20160902_01_K562_TiO2_105min_01-Sample003.17576.17576.2	17576	0.426	0.246	0.245	-0.005	R.GPS[167.00]PSPVGSPASVAQSR.S	sp|O14497|ARI1A_HUMAN_UNMAPPED	1659.76	2	1659.75	830.888	9.75	2742.44	-6.4991	2	0	-0.0108	0.487	0.082
0.964	20160902_01_K562_TiO2_105min_01-Sample003.17580.17580.4	17580	0.607	0.374	0.131	0	R.AQGEPVAGHES[167.00]PKIPYEK.Q	sp|O94979|SC31A_HUMAN_UNMAPPED	2015.94	4	2015.94	504.991	5.5	2742.99	0.5446	2	1	0.0011	0.611	0.091
0.9928	20160902_01_K562_TiO2_105min_01-Sample003.17592.17592.3	17592	0.452	0.292	0.21	-0.708	R.VSGRTS[167.00]PPLLDR.A	sp|Q9UQ35|SRRM2_HUMAN_UNMAPPED	1376.68	3	1374.56	459.901	9.57	2744.34	-1541.76	2	1	-2.1239	0.529	0.002
0.993	20160902_01_K562_TiO2_105min_01-Sample003.17602.17602.2	17602	0.529	0.11	0.274	0.499	R.DVYLS[167.00]PR.D	sp|P38159|HNRPG_HUMAN_UNMAPPED	928.405	2	929.404	465.21	5.84	2745.49	1072.24	2	0	0.9987	0.401	0.11
0.9995	20160902_01_K562_TiO2_105min_01-Sample003.17616.17616.3	17616	0.406	0.165	0.185	0	R.SAPAS[167.00]PTHPGLMSPR.S	sp|P85037|FOXK1_HUMAN_UNMAPPED	1584.71	3	1584.71	529.245	9.49	2747.04	0.5668	2	0	0.0009	0.407	0.002
0.9995	20160902_01_K562_TiO2_105min_01-Sample003.17617.17617.3	17617	0.434	0.236	0.213	0	K.APGSPLS[167.00]SEGAAGEGVR.T	sp|Q6JBY9|CPZIP_HUMAN_UNMAPPED	1620.71	3	1620.72	541.245	4.53	2747.14	0.6159	2	0	0.001	0.478	0.001
0.9994	20160902_01_K562_TiO2_105min_01-Sample003.17618.17618.2	17618	0.401	0.254	0.286	0	R.LAIQGPEDS[167.00]PSR.Q	sp|Q15773|MLF2_HUMAN_UNMAPPED	1348.6	2	1348.6	675.308	4.37	2747.24	-0.6664	2	0	-0.0009	0.494	0.035
0.9969	20160902_01_K562_TiO2_105min_01-Sample003.17623.17623.2	17623	0.506	0.152	0.258	-0.001	R.GLPPS[167.00]MER.G	sp|P38159|HNRPG_HUMAN_UNMAPPED	965.404	2	965.402	483.709	6	2747.89	-2.6876	2	0	-0.0026	0.424	0.152
0.9527	20160902_01_K562_TiO2_105min_01-Sample003.17625.17625.2	17625	0.433	0.229	0.195	-0.002	K.AKEVELVS[167.00]E.-	sp|O60832|DKC1_HUMAN_UNMAPPED	1082.49	2	1082.48	542.252	4.52	2748.09	-4.3338	2	1	-0.0047	0.471	0.229
0.9537	20160902_01_K562_TiO2_105min_01-Sample003.17626.17626.3	17626	0.289	0.124	0.211	0.002	R.GAAAS[167.00]PPRELTEPAAR.R	sp|Q9NYP3|DONS_HUMAN_UNMAPPED	1672.79	3	1672.8	558.605	6.14	2748.19	4.1174	2	1	0.0069	0.345	0.038
0.9378	20160902_01_K562_TiO2_105min_01-Sample003.17630.17630.3	17630	0.317	0.083	0.292	0.332	K.M[147.04]ALPPQEDAT[181.01]ASPPRQK.D	sp|Q9UQ35|SRRM2_HUMAN_UNMAPPED	1931.88	3	1932.88	644.968	5.82	2748.59	515.212	2	1	0.9974	0.296	0
0.9992	20160902_01_K562_TiO2_105min_01-Sample003.17648.17648.3	17648	0.261	0.137	0.232	-0.001	R.GPPS[167.00]PPAPVMHSPSR.K	sp|Q13573|SNW1_HUMAN_UNMAPPED	1592.72	3	1592.71	531.913	9.76	2750.67	-2.3187	2	0	-0.0037	0.365	0.137
0.9938	20160902_01_K562_TiO2_105min_01-Sample003.17660.17660.3	17660	0.324	0.111	0.176	0.336	K.RQS[167.00]PEPSPVTLGR.R	sp|Q9NRL2|BAZ1A_HUMAN_UNMAPPED	1502.72	3	1503.73	501.915	9.6	2752.01	668.722	2	0	1.0076	0.331	0.111
0.9913	20160902_01_K562_TiO2_105min_01-Sample003.17662.17662.2	17662	0.229	0.097	0.257	-0.002	R.GLNSSFETS[167.00]PK.K	sp|Q8IV63|VRK3_HUMAN_UNMAPPED	1245.53	2	1245.52	623.771	6	2752.21	-2.8055	2	0	-0.0035	0.306	0.024
0.9996	20160902_01_K562_TiO2_105min_01-Sample003.17674.17674.2	17674	0.603	0.318	0.149	-0.002	R.SNS[167.00]PLPVPPSK.A	sp|Q13247|SFRS6_HUMAN_UNMAPPED	1201.57	2	1201.57	601.794	8.47	2753.55	-3.5727	2	0	-0.0043	0.573	0.077
0.9993	20160902_01_K562_TiO2_105min_01-Sample003.17675.17675.2	17675	0.507	0.372	0.297	-0.003	K.VASS[167.00]PVMVSNPATR.M	sp|P51610|HCFC1_HUMAN_UNMAPPED	1494.69	2	1494.68	748.352	9.72	2753.65	-3.8084	2	0	-0.0057	0.598	0.015
0.9885	20160902_01_K562_TiO2_105min_01-Sample003.17684.17684.3	17684	0.465	0.22	0.214	-0.001	R.C[160.03]RS[167.00]PGM[147.04]LEPLGSSR.T	sp|Q9UQ35|SRRM2_HUMAN_UNMAPPED	1641.7	3	1641.7	548.241	8.25	2754.69	-1.52	2	1	-0.0025	0.468	0.22
0.9997	20160902_01_K562_TiO2_105min_01-Sample003.17697.17697.2	17697	0.691	0.477	0.279	-0.003	K.APGS[167.00]PLSSEGAAGEGVR.T	sp|Q6JBY9|CPZIP_HUMAN_UNMAPPED	1620.71	2	1620.71	811.365	4.53	2756.13	-3.451	2	0	-0.0056	0.69	0.391
0.9992	20160902_01_K562_TiO2_105min_01-Sample003.17727.17727.3	17727	0.467	0.282	0.171	-0.002	K.MALPPQEDATAS[167.00]PPRQK.D	sp|Q9UQ35|SRRM2_HUMAN_UNMAPPED	1915.89	3	1915.88	639.636	5.82	2759.56	-3.5958	2	1	-0.0069	0.522	0.056
0.9996	20160902_01_K562_TiO2_105min_01-Sample003.17730.17730.3	17730	0.678	0.319	0.135	-0.003	R.LQQGAGLESPQGQPEPGAAS[167.00]PQR.Q	sp|Q9H6F5|CCD86_HUMAN_UNMAPPED	2382.1	3	2382.09	795.039	4.53	2759.86	-3.8153	2	0	-0.0091	0.595	0.212
0.9979	20160902_01_K562_TiO2_105min_01-Sample003.17733.17733.2	17733	0.578	0.087	0.193	-0.001	M.n[43.02]ATEIGS[167.00]PPR.F	sp|Q9C0J8|WDR33_HUMAN_UNMAPPED	1048.46	2	1048.46	525.237	6.05	2760.3	-1.0471	1	0	-0.0011	0.407	0.087
0.9925	20160902_01_K562_TiO2_105min_01-Sample003.17738.17738.2	17738	0.37	0.151	0.196	-0.035	R.AES[167.00]PSPAPPPGLR.G	sp|Q9BUA3|CK084_HUMAN_UNMAPPED	1354.63	2	1354.56	678.321	6.05	2760.8	-51.7481	2	0	-0.0702	0.386	0.044
0.9928	20160902_01_K562_TiO2_105min_01-Sample003.17744.17744.3	17744	0.514	0.321	0.163	0.001	R.VSGRTS[167.00]PPLLDR.A	sp|Q9UQ35|SRRM2_HUMAN_UNMAPPED	1376.68	3	1376.68	459.901	9.57	2761.54	1.4496	2	1	0.002	0.558	0
0.9996	20160902_01_K562_TiO2_105min_01-Sample003.17747.17747.3	17747	0.497	0.145	0.158	-0.002	R.GPS[167.00]PSPVGSPASVAQSR.S	sp|O14497|ARI1A_HUMAN_UNMAPPED	1659.76	3	1659.76	554.261	9.75	2761.84	-3.0672	2	0	-0.0051	0.414	0
0.9997	20160902_01_K562_TiO2_105min_01-Sample003.17758.17758.3	17758	0.481	0.162	0.157	-0.002	R.GPSPS[167.00]PVGSPASVAQSR.S	sp|O14497|ARI1A_HUMAN_UNMAPPED	1659.76	3	1659.76	554.261	9.75	2763.08	-3.428	2	0	-0.0057	0.423	0.013
0.9994	20160902_01_K562_TiO2_105min_01-Sample003.17762.17762.2	17762	0.402	0.212	0.286	-0.001	R.GS[167.00]PNTASAEATLPR.W	sp|Q6PJG6|CG027_HUMAN_UNMAPPED	1450.65	2	1450.64	726.33	6	2763.48	-1.4456	2	0	-0.0021	0.452	0.01
0.9933	20160902_01_K562_TiO2_105min_01-Sample003.17763.17763.2	17763	0.56	0.037	0.291	0.003	M.n[43.02]SDAAVDTS[167.00]SEITTK.D	sp|P06454|PTMA_HUMAN_UNMAPPED	1545.64	2	1545.65	773.83	4.03	2763.58	3.2307	1	0	0.005	0.363	0.001
0.9973	20160902_01_K562_TiO2_105min_01-Sample003.17765.17765.3	17765	0.305	0.199	0.332	-0.339	R.AESPS[167.00]PAPPPGLR.G	sp|Q9BUA3|CK084_HUMAN_UNMAPPED	1354.63	3	1353.61	452.55	6.05	2763.92	-749.06	2	0	-1.0162	0.377	0.006
0.964	20160902_01_K562_TiO2_105min_01-Sample003.17777.17777.4	17777	0.541	0.321	0.165	0.25	R.AQGEPVAGHES[167.00]PKIPYEK.Q	sp|O94979|SC31A_HUMAN_UNMAPPED	2015.94	4	2016.93	504.991	5.5	2765.26	494.467	2	1	0.9993	0.562	0.067
0.9941	20160902_01_K562_TiO2_105min_01-Sample003.17790.17790.2	17790	0.59	0.143	0.285	-0.002	R.DVYLS[167.00]PR.D	sp|P38159|HNRPG_HUMAN_UNMAPPED	928.405	2	928.402	465.21	5.84	2766.7	-4.1917	2	0	-0.0039	0.451	0.143
0.9995	20160902_01_K562_TiO2_105min_01-Sample003.17805.17805.2	17805	0.502	0.301	0.247	-0.005	R.LAIQGPEDS[167.00]PSR.Q	sp|Q15773|MLF2_HUMAN_UNMAPPED	1348.6	2	1348.59	675.308	4.37	2768.34	-6.8117	2	0	-0.0092	0.541	0.038
0.9948	20160902_01_K562_TiO2_105min_01-Sample003.17811.17811.3	17811	0.391	0.227	0.237	-0.007	K.EHSLQVS[167.00]PSLEK.G	sp|O95235|KI20A_HUMAN_UNMAPPED	1432.66	3	1432.64	478.561	5.4	2769.08	-15.5329	2	0	-0.0223	0.467	0.1
0.9988	20160902_01_K562_TiO2_105min_01-Sample003.17812.17812.2	17812	0.603	0.217	0.261	-0.002	R.GLPPS[167.00]MER.G	sp|P38159|HNRPG_HUMAN_UNMAPPED	965.404	2	965.401	483.709	6	2769.18	-3.4112	2	0	-0.0033	0.506	0.217
0.9558	20160902_01_K562_TiO2_105min_01-Sample003.17814.17814.2	17814	0.562	0.338	0.191	-0.005	K.AKEVELVS[167.00]E.-	sp|O60832|DKC1_HUMAN_UNMAPPED	1082.49	2	1082.48	542.252	4.52	2769.38	-9.2209	2	1	-0.01	0.578	0.338
0.9962	20160902_01_K562_TiO2_105min_01-Sample003.17824.17824.2	17824	0.567	0.076	0.138	-0.003	R.TTSIS[167.00]PALAR.K	sp|Q9UKE5|TNIK_HUMAN_UNMAPPED	1095.53	2	1095.53	548.774	9.41	2770.52	-5.1934	2	0	-0.0057	0.394	0.076
0.9934	20160902_01_K562_TiO2_105min_01-Sample003.17825.17825.2	17825	0.581	0.137	0.187	-0.001	R.SLSYS[167.00]PVER.R	sp|Q9UQ35|SRRM2_HUMAN_UNMAPPED	1116.49	2	1116.48	559.25	5.72	2770.62	-1.2517	2	0	-0.0014	0.443	0.09
0.9854	20160902_01_K562_TiO2_105min_01-Sample003.17832.17832.4	17832	0.322	0.145	0.26	0.249	K.GVEPSPS[167.00]PIKPGDIKR.G	sp|Q92890|UFD1_HUMAN_UNMAPPED	1755.89	4	1756.89	439.98	8.59	2771.46	565.898	2	0	0.9965	0.374	0.012
0.9998	20160902_01_K562_TiO2_105min_01-Sample003.17837.17837.3	17837	0.439	0.263	0.181	-0.002	R.GPPS[167.00]PPAPVMHSPSR.K	sp|Q13573|SNW1_HUMAN_UNMAPPED	1592.72	3	1592.71	531.913	9.76	2771.96	-4.2614	2	0	-0.0068	0.503	0.246
0.9826	20160902_01_K562_TiO2_105min_01-Sample003.17857.17857.2	17857	0.399	0.21	0.272	-0.004	R.SPS[167.00]PAVPLR.V	sp|Q6P4R8|NFRKB_HUMAN_UNMAPPED	1002.49	2	1002.48	502.252	9.47	2774.24	-8.3624	2	0	-0.0084	0.45	0.08
0.9996	20160902_01_K562_TiO2_105min_01-Sample003.17861.17861.2	17861	0.684	0.414	0.178	-0.003	R.SNS[167.00]PLPVPPSK.A	sp|Q13247|SFRS6_HUMAN_UNMAPPED	1201.57	2	1201.57	601.794	8.47	2774.64	-5.0682	2	0	-0.0061	0.653	0.095
0.9948	20160902_01_K562_TiO2_105min_01-Sample003.17865.17865.3	17865	0.463	0.288	0.2	0.634	K.EHSLQVS[167.00]PSLEK.G	sp|O95235|KI20A_HUMAN_UNMAPPED	1432.66	3	1434.56	478.561	5.4	2775.18	1324.1	2	0	1.9035	0.526	0.066
0.998	20160902_01_K562_TiO2_105min_01-Sample003.17872.17872.3	17872	0.582	0.38	0.267	-0.003	R.ASPEPQRENAS[167.00]PAPGTTAEEAMSR.G	sp|P46379|BAT3_HUMAN_UNMAPPED	2563.1	3	2563.09	855.374	4.49	2775.88	-3.2734	2	1	-0.0084	0.61	0.035
0.9823	20160902_01_K562_TiO2_105min_01-Sample003.17880.17880.2	17880	0.38	0.214	0.331	-0.002	R.SPS[167.00]PAVPLR.V	sp|Q6P4R8|NFRKB_HUMAN_UNMAPPED	1002.49	2	1002.49	502.252	9.47	2776.82	-4.6789	2	0	-0.0047	0.41	0.059
0.9959	20160902_01_K562_TiO2_105min_01-Sample003.17884.17884.2	17884	0.471	0.061	0.247	-0.007	K.YSPTS[167.00]PTYSPTTPK.Y	sp|P24928|RPB1_HUMAN_UNMAPPED	1605.7	2	1605.68	803.856	8.5	2777.22	-9.0813	2	0	-0.0146	0.335	0.042
0.9931	20160902_01_K562_TiO2_105min_01-Sample003.17892.17892.2	17892	0.533	0.087	0.171	-0.001	R.SGLTVPT[181.01]SPK.G	sp|Q53EL6|PDCD4_HUMAN_UNMAPPED	1065.51	2	1065.51	533.763	8.47	2778.16	-1.7798	2	0	-0.0019	0.385	0.002
0.9728	20160902_01_K562_TiO2_105min_01-Sample003.17902.17902.2	17902	0.243	0.075	0.293	0.002	R.SSLS[167.00]PPSSAYER.G	sp|Q9BYW2|SETD2_HUMAN_UNMAPPED	1359.57	2	1359.57	680.793	5.72	2779.3	2.3502	2	0	0.0032	0.269	0.006
0.9992	20160902_01_K562_TiO2_105min_01-Sample003.17913.17913.3	17913	0.501	0.319	0.158	-0.003	K.MALPPQEDATAS[167.00]PPRQK.D	sp|Q9UQ35|SRRM2_HUMAN_UNMAPPED	1915.89	3	1915.88	639.636	5.82	2780.54	-5.055	2	1	-0.0097	0.556	0.078
0.9888	20160902_01_K562_TiO2_105min_01-Sample003.17915.17915.2	17915	0.367	0.138	0.338	0.007	R.DSSVPGS[167.00]PSSIVAK.M	sp|Q08495|DEMA_HUMAN_UNMAPPED	1409.64	2	1409.66	705.829	5.84	2780.74	10.3423	2	0	0.0146	0.301	0.055
0.9996	20160902_01_K562_TiO2_105min_01-Sample003.17916.17916.3	17916	0.576	0.231	0.158	-0.003	R.LQQGAGLESPQGQPEPGAAS[167.00]PQR.Q	sp|Q9H6F5|CCD86_HUMAN_UNMAPPED	2382.1	3	2382.09	795.039	4.53	2780.84	-4.1508	2	0	-0.0099	0.506	0.164
0.9982	20160902_01_K562_TiO2_105min_01-Sample003.17922.17922.2	17922	0.612	0.105	0.196	0	M.n[43.02]ATEIGS[167.00]PPR.F	sp|Q9C0J8|WDR33_HUMAN_UNMAPPED	1048.46	2	1048.46	525.237	6.05	2781.58	0.476	1	0	0.0005	0.436	0.105
0.9927	20160902_01_K562_TiO2_105min_01-Sample003.17930.17930.3	17930	0.389	0.219	0.183	-0.001	R.VSGRTS[167.00]PPLLDR.A	sp|Q9UQ35|SRRM2_HUMAN_UNMAPPED	1376.68	3	1376.68	459.901	9.57	2782.52	-1.8845	2	1	-0.0026	0.458	0
0.9998	20160902_01_K562_TiO2_105min_01-Sample003.17943.17943.3	17943	0.527	0.203	0.178	-0.003	R.GPS[167.00]PSPVGSPASVAQSR.S	sp|O14497|ARI1A_HUMAN_UNMAPPED	1659.76	3	1659.75	554.261	9.75	2783.96	-5.1119	2	0	-0.0085	0.471	0
0.9982	20160902_01_K562_TiO2_105min_01-Sample003.17945.17945.2	17945	0.342	0.162	0.261	-0.005	R.AES[167.00]PSPAPPPGLR.G	sp|Q9BUA3|CK084_HUMAN_UNMAPPED	1354.63	2	1354.62	678.321	6.05	2784.16	-7.0026	2	0	-0.0095	0.395	0.029
0.9769	20160902_01_K562_TiO2_105min_01-Sample003.17949.17949.3	17949	0.364	0.02	0.305	-0.005	K.EHY[243.03]PVSSPSSPSPPAQPGGVSR.N	sp|O75179|ANR17_HUMAN_UNMAPPED	2299.03	3	2299.01	767.35	6.85	2784.56	-6.5594	2	0	-0.0151	0.241	0
0.9989	20160902_01_K562_TiO2_105min_01-Sample003.17961.17961.2	17961	0.663	0.09	0.238	-0.004	M.n[43.02]SDAAVDT[181.01]SSEITTK.D	sp|P06454|PTMA_HUMAN_UNMAPPED	1545.64	2	1545.64	773.83	4.03	2785.9	-5.0399	1	0	-0.0078	0.452	0.003
0.9495	20160902_01_K562_TiO2_105min_01-Sample003.17968.17968.2	17968	0.218	0.1	0.266	-0.004	R.QPS[167.00]EEEIIK.L	sp|Q15121|PEA15_HUMAN_UNMAPPED	1151.51	2	1151.5	576.763	4.25	2786.74	-6.8486	2	0	-0.0079	0.306	0.1
0.9943	20160902_01_K562_TiO2_105min_01-Sample003.17975.17975.2	17975	0.7	0.131	0.295	-0.001	R.DVYLS[167.00]PR.D	sp|P38159|HNRPG_HUMAN_UNMAPPED	928.405	2	928.403	465.21	5.84	2787.58	-2.472	2	0	-0.0023	0.495	0.131
0.9966	20160902_01_K562_TiO2_105min_01-Sample003.17978.17978.3	17978	0.296	0.119	0.233	-0.002	K.Q[111.03]ERLS[167.00]PEVAPPAHR.R	sp|Q8TAD8|SNIP1_HUMAN_UNMAPPED	1648.77	3	1648.77	550.598	6.76	2787.88	-3.7535	2	1	-0.0062	0.338	0.119
0.9996	20160902_01_K562_TiO2_105min_01-Sample003.17991.17991.3	17991	0.318	0.159	0.279	-0.003	M.n[43.02]AGAGSAAVSGAGT[181.01]PVAGPTGR.D	sp|O95295|SNAPN_HUMAN_UNMAPPED	1832.84	3	1832.83	611.955	9.79	2789.32	-5.3926	1	0	-0.0099	0.39	0.001
0.9988	20160902_01_K562_TiO2_105min_01-Sample003.17993.17993.2	17993	0.415	0.239	0.222	-0.005	R.LAIQGPEDSPS[167.00]R.Q	sp|Q15773|MLF2_HUMAN_UNMAPPED	1348.6	2	1348.59	675.308	4.37	2789.52	-7.1079	2	0	-0.0096	0.479	0.004
0.9964	20160902_01_K562_TiO2_105min_01-Sample003.17998.17998.2	17998	0.441	0.168	0.243	-0.001	R.GLPPS[167.00]MER.G	sp|P38159|HNRPG_HUMAN_UNMAPPED	965.404	2	965.402	483.709	6	2790.16	-2.6876	2	0	-0.0026	0.417	0.168
0.9558	20160902_01_K562_TiO2_105min_01-Sample003.18001.18001.2	18001	0.493	0.321	0.212	-0.003	K.AKEVELVS[167.00]E.-	sp|O60832|DKC1_HUMAN_UNMAPPED	1082.49	2	1082.48	542.252	4.52	2790.46	-5.9936	2	1	-0.0065	0.556	0.321
0.9743	20160902_01_K562_TiO2_105min_01-Sample003.18007.18007.2	18007	0.326	0.104	0.288	-0.004	R.TGALVLS[167.00]R.G	sp|P16150|LEUK_HUMAN_UNMAPPED	895.453	2	895.446	448.734	9.41	2791.2	-7.9112	2	0	-0.0071	0.323	0.104
0.996	20160902_01_K562_TiO2_105min_01-Sample003.18015.18015.2	18015	0.417	0.27	0.394	-0.002	R.GS[167.00]PNTASAEATLPR.W	sp|Q6PJG6|CG027_HUMAN_UNMAPPED	1450.65	2	1450.64	726.33	6	2792	-3.0289	2	0	-0.0044	0.336	0.061
0.9354	20160902_01_K562_TiO2_105min_01-Sample003.18022.18022.3	18022	0.218	0.082	0.277	0.018	K.EHSLQVSPS[167.00]LEK.G	sp|O95235|KI20A_HUMAN_UNMAPPED	1432.66	3	1432.71	478.561	5.4	2792.84	37.2631	2	0	0.0535	0.281	0.021
0.9998	20160902_01_K562_TiO2_105min_01-Sample003.18023.18023.3	18023	0.501	0.286	0.166	-0.002	R.GPPS[167.00]PPAPVMHSPSR.K	sp|Q13573|SNW1_HUMAN_UNMAPPED	1592.72	3	1592.71	531.913	9.76	2792.94	-3.948	2	0	-0.0063	0.529	0.247
0.9946	20160902_01_K562_TiO2_105min_01-Sample003.18024.18024.2	18024	0.451	0.092	0.187	-0.006	R.TTSIS[167.00]PALAR.K	sp|Q9UKE5|TNIK_HUMAN_UNMAPPED	1095.53	2	1095.52	548.774	9.41	2793.04	-11.3892	2	0	-0.0125	0.352	0.092
0.9987	20160902_01_K562_TiO2_105min_01-Sample003.18026.18026.2	18026	0.699	0.285	0.206	-0.003	K.LVLAES[167.00]PQPK.G	sp|P78312|F193A_HUMAN_UNMAPPED	1160.58	2	1160.58	581.299	6	2793.24	-4.8168	2	0	-0.0056	0.583	0.285
0.9983	20160902_01_K562_TiO2_105min_01-Sample003.18032.18032.3	18032	0.359	0.211	0.243	0.667	K.Q[111.03]ERLS[167.00]PEVAPPAHR.R	sp|Q8TAD8|SNIP1_HUMAN_UNMAPPED	1648.77	3	1650.77	550.598	6.76	2793.98	1209.82	2	1	2.0008	0.45	0.211
0.9994	20160902_01_K562_TiO2_105min_01-Sample003.18037.18037.2	18037	0.561	0.285	0.185	-0.003	R.QATPGVPAQQS[167.00]PSM.-	sp|O60341|KDM1_HUMAN_UNMAPPED	1477.63	2	1477.62	739.821	5.52	2794.48	-3.9199	2	0	-0.0058	0.54	0.01
0.9997	20160902_01_K562_TiO2_105min_01-Sample003.18043.18043.3	18043	0.485	0.249	0.198	0.333	R.RT[181.01]ESVPSDINNPVDR.A	sp|Q8IVT5|KSR1_HUMAN_UNMAPPED	1777.8	3	1778.8	593.607	4.56	2795.22	561.223	2	0	1	0.497	0.011
0.9996	20160902_01_K562_TiO2_105min_01-Sample003.18044.18044.2	18044	0.581	0.255	0.175	-0.003	R.SNS[167.00]PLPVPPSK.A	sp|Q13247|SFRS6_HUMAN_UNMAPPED	1201.57	2	1201.57	601.794	8.47	2795.32	-4.9851	2	0	-0.006	0.525	0.066
0.9928	20160902_01_K562_TiO2_105min_01-Sample003.18060.18060.3	18060	0.329	0.15	0.278	-0.354	R.QVAGDAPVEQATAETAS[167.00]PVHR.E	sp|Q92766|RREB1_HUMAN_UNMAPPED	2213.01	3	2211.95	738.678	4.65	2797.06	-479.464	2	0	-1.062	0.38	0.036
0.9426	20160902_01_K562_TiO2_105min_01-Sample003.18064.18064.2	18064	0.346	0.028	0.291	-0.001	K.LGVSVS[167.00]PSR.A	sp|Q86VM9|ZCH18_HUMAN_UNMAPPED	980.469	2	980.468	491.242	9.75	2797.6	-1.0178	2	0	-0.001	0.239	0.028
0.9808	20160902_01_K562_TiO2_105min_01-Sample003.18066.18066.2	18066	0.322	0.141	0.322	-0.002	R.SPS[167.00]PAVPLR.V	sp|Q6P4R8|NFRKB_HUMAN_UNMAPPED	1002.49	2	1002.49	502.252	9.47	2797.8	-4.0816	2	0	-0.0041	0.359	0.015
0.9621	20160902_01_K562_TiO2_105min_01-Sample003.18077.18077.4	18077	0.295	0.159	0.218	0.245	R.AQGEPVAGHES[167.00]PKIPYEK.Q	sp|O94979|SC31A_HUMAN_UNMAPPED	2015.94	4	2016.92	504.991	5.5	2799.04	484.872	2	1	0.9799	0.392	0.027
0.9955	20160902_01_K562_TiO2_105min_01-Sample003.18078.18078.2	18078	0.522	0.124	0.187	-0.002	R.SGLTVPT[181.01]SPK.G	sp|Q53EL6|PDCD4_HUMAN_UNMAPPED	1065.51	2	1065.51	533.763	8.47	2799.14	-3.1849	2	0	-0.0034	0.408	0.026
0.9863	20160902_01_K562_TiO2_105min_01-Sample003.18096.18096.3	18096	0.345	0.114	0.211	0	R.NSATFKS[167.00]FEDR.V	sp|O43399|TPD54_HUMAN_UNMAPPED	1380.57	3	1380.57	461.198	6.07	2801.23	-0.1446	2	1	-0.0002	0.339	0.114
0.9992	20160902_01_K562_TiO2_105min_01-Sample003.18104.18104.3	18104	0.513	0.326	0.172	-0.002	K.MALPPQEDATAS[167.00]PPRQK.D	sp|Q9UQ35|SRRM2_HUMAN_UNMAPPED	1915.89	3	1915.88	639.636	5.82	2802.03	-3.0226	2	1	-0.0058	0.562	0.046
0.956	20160902_01_K562_TiO2_105min_01-Sample003.18115.18115.2	18115	0.296	0.079	0.329	0	R.SPLGEAPPGT[181.01]PPC[160.03]R.L	sp|Q96B54|ZN428_HUMAN_UNMAPPED	1514.66	2	1514.66	758.337	5.72	2803.27	-0.3956	2	0	-0.0006	0.248	0.079
0.9939	20160902_01_K562_TiO2_105min_01-Sample003.18118.18118.3	18118	0.34	0.148	0.194	0.003	R.NSATFKS[167.00]FEDR.V	sp|O43399|TPD54_HUMAN_UNMAPPED	1380.57	3	1380.58	461.198	6.07	2803.71	5.9988	2	1	0.0083	0.378	0.101
0.9976	20160902_01_K562_TiO2_105min_01-Sample003.18119.18119.2	18119	0.565	0.064	0.2	0.001	M.n[43.02]ATEIGS[167.00]PPR.F	sp|Q9C0J8|WDR33_HUMAN_UNMAPPED	1048.46	2	1048.46	525.237	6.05	2803.81	1.8087	1	0	0.0019	0.385	0.064
0.9978	20160902_01_K562_TiO2_105min_01-Sample003.18129.18129.3	18129	0.457	0.257	0.209	-0.001	R.NSATFKS[167.00]FEDR.V	sp|O43399|TPD54_HUMAN_UNMAPPED	1380.57	3	1380.57	461.198	6.07	2804.95	-2.2405	2	1	-0.0031	0.5	0.183
0.9901	20160902_01_K562_TiO2_105min_01-Sample003.18132.18132.2	18132	0.465	0.067	0.303	0.005	R.SLSYS[167.00]PVER.R	sp|Q9UQ35|SRRM2_HUMAN_UNMAPPED	1116.49	2	1116.49	559.25	5.72	2805.25	8.4934	2	0	0.0095	0.337	0.067
0.9975	20160902_01_K562_TiO2_105min_01-Sample003.18134.18134.2	18134	0.333	0.142	0.322	-0.003	R.NQS[167.00]PVLEPVGR.S	sp|P51812|KS6A3_HUMAN_UNMAPPED	1274.6	2	1274.6	638.308	6	2805.45	-5.4833	2	0	-0.007	0.362	0.142
0.9928	20160902_01_K562_TiO2_105min_01-Sample003.18139.18139.3	18139	0.461	0.272	0.198	0	R.VSGRT[181.01]SPPLLDR.A	sp|Q9UQ35|SRRM2_HUMAN_UNMAPPED	1376.68	3	1376.68	459.901	9.57	2806.09	-0.5798	2	1	-0.0008	0.512	0.008
0.9976	20160902_01_K562_TiO2_105min_01-Sample003.18140.18140.3	18140	0.452	0.225	0.182	0	R.NSATFKS[167.00]FEDR.V	sp|O43399|TPD54_HUMAN_UNMAPPED	1380.57	3	1380.57	461.198	6.07	2806.19	0.6505	2	1	0.0009	0.47	0.126
0.9994	20160902_01_K562_TiO2_105min_01-Sample003.18147.18147.2	18147	0.429	0.224	0.27	-0.006	R.GPS[167.00]PSPVGSPASVAQSR.S	sp|O14497|ARI1A_HUMAN_UNMAPPED	1659.76	2	1659.75	830.888	9.75	2806.89	-7.6425	2	0	-0.0127	0.466	0.064
0.9978	20160902_01_K562_TiO2_105min_01-Sample003.18150.18150.3	18150	0.503	0.252	0.213	0	R.NSATFKS[167.00]FEDR.V	sp|O43399|TPD54_HUMAN_UNMAPPED	1380.57	3	1380.57	461.198	6.07	2807.33	-0.0723	2	1	-0.0001	0.502	0.201
0.9662	20160902_01_K562_TiO2_105min_01-Sample003.18153.18153.2	18153	0.26	0.113	0.209	-0.001	R.QPS[167.00]EEEIIK.L	sp|Q15121|PEA15_HUMAN_UNMAPPED	1151.51	2	1151.51	576.763	4.25	2807.63	-1.9939	2	0	-0.0023	0.329	0.113
0.9996	20160902_01_K562_TiO2_105min_01-Sample003.18157.18157.2	18157	0.676	0.403	0.197	-0.002	R.GEPNVSY[243.03]IC[160.03]SR.Y	sp|P49841|GSK3B_HUMAN_UNMAPPED	1360.55	2	1360.54	681.281	5.99	2808.03	-3.376	2	0	-0.0046	0.644	0.157
0.9719	20160902_01_K562_TiO2_105min_01-Sample003.18163.18163.3	18163	0.362	0.032	0.244	0	K.AEEKS[167.00]PISINVK.T	sp|Q9UK58|CCNL1_HUMAN_UNMAPPED	1393.69	3	1393.69	465.569	6.19	2808.77	0.716	2	1	0.001	0.253	0.032
0.9921	20160902_01_K562_TiO2_105min_01-Sample003.18167.18167.2	18167	0.381	0.144	0.245	-0.003	R.QLS[167.00]SGVSEIR.H	sp|P04792|HSPB1_HUMAN_UNMAPPED	1154.53	2	1154.53	578.274	6	2809.17	-5.4473	2	0	-0.0063	0.38	0.028
0.9995	20160902_01_K562_TiO2_105min_01-Sample003.18169.18169.2	18169	0.451	0.216	0.257	-0.004	R.SAAS[167.00]PVVSSMPER.A	sp|P18583|SON_HUMAN_UNMAPPED	1396.61	2	1396.6	699.31	5.72	2809.37	-6.149	2	0	-0.0086	0.462	0.036
0.9806	20160902_01_K562_TiO2_105min_01-Sample003.18176.18176.4	18176	0.507	0.056	0.165	0.248	R.RYPSSISSS[167.00]PQKDLTQAK.N	sp|Q14157|UBP2L_HUMAN_UNMAPPED	2071.99	4	2072.99	519.006	9.7	2810.21	477.608	2	1	0.992	0.349	0.011
0.9939	20160902_01_K562_TiO2_105min_01-Sample003.18185.18185.2	18185	0.497	0.113	0.256	-0.002	R.GLPPS[167.00]MER.G	sp|P38159|HNRPG_HUMAN_UNMAPPED	965.404	2	965.4	483.709	6	2811.25	-4.4448	2	0	-0.0043	0.389	0.113
0.9446	20160902_01_K562_TiO2_105min_01-Sample003.18189.18189.2	18189	0.428	0.167	0.207	-0.002	K.AKEVELVS[167.00]E.-	sp|O60832|DKC1_HUMAN_UNMAPPED	1082.49	2	1082.49	542.252	4.52	2811.65	-4.2416	2	1	-0.0046	0.413	0.167
0.9985	20160902_01_K562_TiO2_105min_01-Sample003.18191.18191.2	18191	0.575	0.209	0.2	0.499	K.LVLAES[167.00]PQPK.G	sp|P78312|F193A_HUMAN_UNMAPPED	1160.58	2	1161.58	581.299	6	2811.85	858.372	2	0	0.9988	0.49	0.209
0.9994	20160902_01_K562_TiO2_105min_01-Sample003.18195.18195.2	18195	0.73	0.282	0.186	-0.002	R.TGALVLS[167.00]R.G	sp|P16150|LEUK_HUMAN_UNMAPPED	895.453	2	895.449	448.734	9.41	2812.4	-4.2342	2	0	-0.0038	0.592	0.282
0.9996	20160902_01_K562_TiO2_105min_01-Sample003.18196.18196.3	18196	0.527	0.232	0.183	-0.002	R.SAAS[167.00]PVVSSMPER.A	sp|P18583|SON_HUMAN_UNMAPPED	1396.61	3	1396.6	466.543	5.72	2812.5	-5.0728	2	0	-0.0071	0.493	0.004
0.9753	20160902_01_K562_TiO2_105min_01-Sample003.18199.18199.3	18199	0.315	0.144	0.162	0.568	R.GPPS[167.00]PPAPVMHSPSR.K	sp|Q13573|SNW1_HUMAN_UNMAPPED	1592.72	3	1594.42	531.913	9.76	2812.8	1067.64	2	0	1.7055	0.372	0.144
0.9993	20160902_01_K562_TiO2_105min_01-Sample003.18207.18207.3	18207	0.496	0.206	0.176	-0.001	R.S[167.00]AASPVVSSMPER.A	sp|P18583|SON_HUMAN_UNMAPPED	1396.61	3	1396.6	466.543	5.72	2813.75	-2.9294	2	0	-0.0041	0.464	0.016
0.9998	20160902_01_K562_TiO2_105min_01-Sample003.18211.18211.3	18211	0.418	0.246	0.158	0.002	R.GPPS[167.00]PPAPVMHSPSR.K	sp|Q13573|SNW1_HUMAN_UNMAPPED	1592.72	3	1592.72	531.913	9.76	2814.15	3.384	2	0	0.0054	0.486	0.205
0.9987	20160902_01_K562_TiO2_105min_01-Sample003.18213.18213.2	18213	0.716	0.286	0.201	-0.003	K.LVLAES[167.00]PQPK.G	sp|P78312|F193A_HUMAN_UNMAPPED	1160.58	2	1160.58	581.299	6	2814.35	-5.935	2	0	-0.0069	0.589	0.286
0.9993	20160902_01_K562_TiO2_105min_01-Sample003.18217.18217.3	18217	0.442	0.209	0.179	-0.002	R.S[167.00]AASPVVSSMPER.A	sp|P18583|SON_HUMAN_UNMAPPED	1396.61	3	1396.6	466.543	5.72	2814.9	-4.5727	2	0	-0.0064	0.454	0.012
0.965	20160902_01_K562_TiO2_105min_01-Sample003.18224.18224.3	18224	0.362	0.022	0.145	-0.002	R.RYPSSISSS[167.00]PQKDLTQAK.N	sp|Q14157|UBP2L_HUMAN_UNMAPPED	2071.99	3	2071.99	691.672	9.7	2815.6	-3.5181	2	1	-0.0073	0.242	0.001
0.9994	20160902_01_K562_TiO2_105min_01-Sample003.18228.18228.3	18228	0.458	0.23	0.196	-0.002	R.S[167.00]AASPVVSSMPER.A	sp|P18583|SON_HUMAN_UNMAPPED	1396.61	3	1396.6	466.543	5.72	2816.15	-3.2866	2	0	-0.0046	0.476	0.007
0.9996	20160902_01_K562_TiO2_105min_01-Sample003.18233.18233.2	18233	0.606	0.293	0.19	-0.001	R.SNS[167.00]PLPVPPSK.A	sp|Q13247|SFRS6_HUMAN_UNMAPPED	1201.57	2	1201.57	601.794	8.47	2816.65	-1.6617	2	0	-0.002	0.557	0.056
0.9987	20160902_01_K562_TiO2_105min_01-Sample003.18236.18236.2	18236	0.315	0.167	0.256	-0.003	R.LAIQGPEDS[167.00]PSR.Q	sp|Q15773|MLF2_HUMAN_UNMAPPED	1348.6	2	1348.6	675.308	4.37	2816.95	-3.7761	2	0	-0.0051	0.401	0.023
0.9996	20160902_01_K562_TiO2_105min_01-Sample003.18240.18240.3	18240	0.518	0.224	0.174	-0.002	R.SAAS[167.00]PVVSSMPER.A	sp|P18583|SON_HUMAN_UNMAPPED	1396.61	3	1396.6	466.543	5.72	2817.5	-4.5727	2	0	-0.0064	0.484	0.006
0.9981	20160902_01_K562_TiO2_105min_01-Sample003.18245.18245.3	18245	0.337	0.184	0.225	-0.007	R.RGAPS[167.00]SPATGVLPSPQGK.S	sp|Q5SRE5|NU188_HUMAN_UNMAPPED	1785.88	3	1785.86	596.3	11	2818	-11.7392	2	0	-0.021	0.421	0.005
0.9894	20160902_01_K562_TiO2_105min_01-Sample003.18246.18246.2	18246	0.431	0.2	0.2	0.529	R.SNS[167.00]PLPVPPSK.A	sp|Q13247|SFRS6_HUMAN_UNMAPPED	1201.57	2	1202.63	601.794	8.47	2818.1	878.514	2	0	1.0583	0.444	0.058
0.9996	20160902_01_K562_TiO2_105min_01-Sample003.18249.18249.3	18249	0.577	0.267	0.198	0	R.SAAS[167.00]PVVSSMPER.A	sp|P18583|SON_HUMAN_UNMAPPED	1396.61	3	1396.61	466.543	5.72	2818.55	0.5716	2	0	0.0008	0.531	0.003
0.9991	20160902_01_K562_TiO2_105min_01-Sample003.18256.18256.2	18256	0.555	0.153	0.172	-0.001	K.MEQTALS[167.00]PEVR.-	sp|P12980|LYL1_HUMAN_UNMAPPED	1339.58	2	1339.58	670.799	4.53	2819.25	-2.0125	2	0	-0.0027	0.443	0.148
0.9995	20160902_01_K562_TiO2_105min_01-Sample003.18261.18261.3	18261	0.527	0.303	0.196	0	R.GEPNVSY[243.03]IC[160.03]SR.Y	sp|P49841|GSK3B_HUMAN_UNMAPPED	1360.55	3	1360.55	454.523	5.99	2819.9	-1.1001	2	0	-0.0015	0.546	0.18
0.9996	20160902_01_K562_TiO2_105min_01-Sample003.18262.18262.3	18262	0.535	0.291	0.214	-0.002	R.SAAS[167.00]PVVSSMPER.A	sp|P18583|SON_HUMAN_UNMAPPED	1396.61	3	1396.6	466.543	5.72	2820	-3.7153	2	0	-0.0052	0.538	0.001
0.9976	20160902_01_K562_TiO2_105min_01-Sample003.18266.18266.2	18266	0.496	0.103	0.222	-0.004	R.SGLTVPTS[167.00]PK.G	sp|Q53EL6|PDCD4_HUMAN_UNMAPPED	1065.51	2	1065.5	533.763	8.47	2820.4	-7.5877	2	0	-0.0081	0.38	0.03
0.9689	20160902_01_K562_TiO2_105min_01-Sample003.18268.18268.3	18268	0.273	0.055	0.253	0.33	M.n[43.02]SETAPAETATPAPVEKS[167.00]PAK.K	sp|P16401|H15_HUMAN_UNMAPPED	2102.98	3	2103.97	702	4.78	2820.6	469.817	1	1	0.9899	0.244	0.002
0.9995	20160902_01_K562_TiO2_105min_01-Sample003.18271.18271.3	18271	0.449	0.207	0.196	-0.002	R.SAAS[167.00]PVVSSMPER.A	sp|P18583|SON_HUMAN_UNMAPPED	1396.61	3	1396.6	466.543	5.72	2821.05	-3.7867	2	0	-0.0053	0.454	0.008
0.9848	20160902_01_K562_TiO2_105min_01-Sample003.18273.18273.3	18273	0.45	0.07	0.203	-0.001	R.SFLSEPS[167.00]SPGRTK.T	sp|Q69YN4|VIR_HUMAN_UNMAPPED	1471.67	3	1471.67	491.564	8.46	2821.25	-1.8309	2	1	-0.0027	0.332	0.002
0.9884	20160902_01_K562_TiO2_105min_01-Sample003.18277.18277.2	18277	0.474	0.118	0.178	0.499	R.QLS[167.00]SGVSEIR.H	sp|P04792|HSPB1_HUMAN_UNMAPPED	1154.53	2	1155.53	578.274	6	2821.65	862.169	2	0	0.998	0.384	0.033
0.9998	20160902_01_K562_TiO2_105min_01-Sample003.18280.18280.3	18280	0.614	0.432	0.266	-0.005	R.AC[160.03]ASPS[167.00]AQVEGSPVAGSDGSQPAVK.L	sp|Q9UFC0|LRWD1_HUMAN_UNMAPPED	2436.06	3	2436.05	813.028	4.37	2821.95	-6.0269	2	0	-0.0147	0.65	0.001
0.9992	20160902_01_K562_TiO2_105min_01-Sample003.18288.18288.3	18288	0.537	0.328	0.159	-0.001	K.MALPPQEDATAS[167.00]PPRQK.D	sp|Q9UQ35|SRRM2_HUMAN_UNMAPPED	1915.89	3	1915.88	639.636	5.82	2822.91	-1.5634	2	1	-0.003	0.567	0.083
0.9989	20160902_01_K562_TiO2_105min_01-Sample003.18289.18289.3	18289	0.381	0.21	0.221	0.332	R.EVGGGHGC[160.03]TS[167.00]PPFPQEAR.A	sp|Q6ZN17|LN28B_HUMAN_UNMAPPED	1961.81	3	1962.8	654.944	5.4	2823.01	506.301	2	0	0.9953	0.449	0.002
0.9992	20160902_01_K562_TiO2_105min_01-Sample003.18291.18291.2	18291	0.499	0.217	0.191	-0.006	R.QATPGVPAQQS[167.00]PSM.-	sp|O60341|KDM1_HUMAN_UNMAPPED	1477.63	2	1477.62	739.821	5.52	2823.21	-8.1101	2	0	-0.012	0.473	0.054
0.9995	20160902_01_K562_TiO2_105min_01-Sample003.18295.18295.3	18295	0.487	0.286	0.182	-0.001	R.GEPNVSY[243.03]IC[160.03]SR.Y	sp|P49841|GSK3B_HUMAN_UNMAPPED	1360.55	3	1360.55	454.523	5.99	2823.76	-1.8334	2	0	-0.0025	0.527	0.17
0.9995	20160902_01_K562_TiO2_105min_01-Sample003.18305.18305.3	18305	0.506	0.308	0.192	-0.001	R.GEPNVSY[243.03]IC[160.03]SR.Y	sp|P49841|GSK3B_HUMAN_UNMAPPED	1360.55	3	1360.54	454.523	5.99	2824.91	-2.7135	2	0	-0.0037	0.547	0.158
0.9995	20160902_01_K562_TiO2_105min_01-Sample003.18315.18315.3	18315	0.57	0.312	0.171	-0.001	R.GEPNVSY[243.03]IC[160.03]SR.Y	sp|P49841|GSK3B_HUMAN_UNMAPPED	1360.55	3	1360.54	454.523	5.99	2826.06	-3.2268	2	0	-0.0044	0.561	0.153
0.9567	20160902_01_K562_TiO2_105min_01-Sample003.18319.18319.2	18319	0.391	0.079	0.313	-0.51	K.LVLAES[167.00]PQPK.G	sp|P78312|F193A_HUMAN_UNMAPPED	1160.58	2	1159.56	581.299	6	2826.46	-877.943	2	0	-1.0198	0.316	0.079
0.9995	20160902_01_K562_TiO2_105min_01-Sample003.18327.18327.3	18327	0.565	0.383	0.19	0	R.GEPNVSY[243.03]IC[160.03]SR.Y	sp|P49841|GSK3B_HUMAN_UNMAPPED	1360.55	3	1360.55	454.523	5.99	2827.41	-0.0733	2	0	-0.0001	0.61	0.16
0.9928	20160902_01_K562_TiO2_105min_01-Sample003.18328.18328.3	18328	0.472	0.28	0.242	0	R.VSGRTS[167.00]PPLLDR.A	sp|Q9UQ35|SRRM2_HUMAN_UNMAPPED	1376.68	3	1376.68	459.901	9.57	2827.51	-0.5798	2	1	-0.0008	0.52	0
0.9647	20160902_01_K562_TiO2_105min_01-Sample003.18334.18334.3	18334	0.352	0.03	0.201	0.666	R.TQPDGTSVPGEPAS[167.00]PISQR.L	sp|Q14980|NUMA1_HUMAN_UNMAPPED	2002.9	3	2004.9	668.64	4.37	2828.11	995.309	2	0	1.9985	0.246	0.01
0.9975	20160902_01_K562_TiO2_105min_01-Sample003.18337.18337.3	18337	0.469	0.208	0.163	-0.001	R.NSATFKS[167.00]FEDR.V	sp|O43399|TPD54_HUMAN_UNMAPPED	1380.57	3	1380.57	461.198	6.07	2828.56	-1.4455	2	1	-0.002	0.459	0.111
0.982	20160902_01_K562_TiO2_105min_01-Sample003.18339.18339.2	18339	0.333	0.188	0.33	-0.002	R.QPS[167.00]EEEIIK.L	sp|Q15121|PEA15_HUMAN_UNMAPPED	1151.51	2	1151.51	576.763	4.25	2828.76	-3.0342	2	0	-0.0035	0.386	0.188
0.9942	20160902_01_K562_TiO2_105min_01-Sample003.18340.18340.2	18340	0.478	0.155	0.221	-0.002	R.SSS[167.00]PVTELASR.S	sp|Q9UQ35|SRRM2_HUMAN_UNMAPPED	1212.54	2	1212.53	607.277	5.72	2828.86	-4.0344	2	0	-0.0049	0.417	0.008
0.9996	20160902_01_K562_TiO2_105min_01-Sample003.18342.18342.2	18342	0.653	0.359	0.149	-0.004	R.GEPNVSY[243.03]IC[160.03]SR.Y	sp|P49841|GSK3B_HUMAN_UNMAPPED	1360.55	2	1360.54	681.281	5.99	2829.06	-5.6511	2	0	-0.0077	0.612	0.119
0.9995	20160902_01_K562_TiO2_105min_01-Sample003.18349.18349.3	18349	0.622	0.393	0.186	0.001	R.GEPNVSY[243.03]IC[160.03]SR.Y	sp|P49841|GSK3B_HUMAN_UNMAPPED	1360.55	3	1360.55	454.523	5.99	2829.91	1.1001	2	0	0.0015	0.626	0.174
0.996	20160902_01_K562_TiO2_105min_01-Sample003.18351.18351.2	18351	0.588	0.097	0.157	-0.002	R.QLS[167.00]SGVSEIR.H	sp|P04792|HSPB1_HUMAN_UNMAPPED	1154.53	2	1154.53	578.274	6	2830.11	-2.8533	2	0	-0.0033	0.419	0.044
0.9864	20160902_01_K562_TiO2_105min_01-Sample003.18352.18352.2	18352	0.378	0.156	0.214	0.503	R.SS[167.00]SPVTELASR.S	sp|Q9UQ35|SRRM2_HUMAN_UNMAPPED	1212.54	2	1213.54	607.277	5.72	2830.21	827.027	2	0	1.0053	0.392	0
0.9995	20160902_01_K562_TiO2_105min_01-Sample003.18360.18360.3	18360	0.626	0.337	0.156	0.001	R.GEPNVSY[243.03]IC[160.03]SR.Y	sp|P49841|GSK3B_HUMAN_UNMAPPED	1360.55	3	1360.55	454.523	5.99	2831.16	1.9801	2	0	0.0027	0.591	0.162
0.9925	20160902_01_K562_TiO2_105min_01-Sample003.18361.18361.2	18361	0.396	0.137	0.323	0.003	R.DVYLS[167.00]PR.D	sp|P38159|HNRPG_HUMAN_UNMAPPED	928.405	2	928.411	465.21	5.84	2831.26	5.9113	2	0	0.0055	0.365	0.137
0.9848	20160902_01_K562_TiO2_105min_01-Sample003.18363.18363.4	18363	0.603	0.116	0.144	-0.001	R.RYPSSISSS[167.00]PQKDLTQAK.N	sp|Q14157|UBP2L_HUMAN_UNMAPPED	2071.99	4	2071.99	519.006	9.7	2831.46	-1.3487	2	1	-0.0028	0.439	0.004
[truncated: 8,455 more rows]
